# Supplementary material for: High throughput RNA sequencing of a hybrid maize and its parents shows different mechanisms responsive to nitrogen limitation
Source: BMC Genomics. 2014 Jan 28;15:77. doi: 10.1186/1471-2164-15-77 (PMC3912931; doi:10.1186/1471-2164-15-77)
Supplement: Additional file 1 — Significantly differentially expressed genes in leaves and roots of the three genotypes. [file 1471-2164-15-77-S1.xlsx]

## Sheet: Sheet2
Additional file 1 Significantly differentially expressed genes in leaves and roots of the three genotypes
Leaf SRG100	Leaf SRG200	Leaf SRG150	Root SRG100	Root SRG200	Root SRG150
GRMZM2G073969	GRMZM2G017319	GRMZM2G094639	GRMZM2G137868	GRMZM5G845611	GRMZM5G845611		dark: down-regulated
GRMZM2G428027	GRMZM2G177072	GRMZM2G124540	GRMZM2G090112	GRMZM2G018627	GRMZM2G438824		red: up-regulated
GRMZM2G062531	GRMZM2G164340	GRMZM2G023557	GRMZM2G164558	GRMZM2G001653	GRMZM2G018627
AC187262.4_FG007	GRMZM2G106462	GRMZM2G096247	GRMZM2G137329	GRMZM2G016066	GRMZM5G805285
GRMZM2G017319	GRMZM2G374302	GRMZM2G037255	GRMZM2G306732	GRMZM2G016677	GRMZM2G414192
GRMZM2G046952	GRMZM2G164781	AC187262.4_FG007	GRMZM2G073969	GRMZM2G121753	GRMZM2G316925
GRMZM2G337706	GRMZM2G027697	GRMZM2G029518	GRMZM2G074393	GRMZM5G814089	GRMZM2G470974
GRMZM2G031102	GRMZM2G150841	GRMZM2G523064	GRMZM2G399183	GRMZM2G171394	GRMZM2G400559
GRMZM2G099867	GRMZM2G301934	GRMZM2G141383	GRMZM2G018441	GRMZM2G155253	GRMZM2G001653
GRMZM2G042412	GRMZM2G070178	GRMZM2G143397	GRMZM2G101958	GRMZM2G038365	GRMZM2G032180
GRMZM2G103972	GRMZM2G150724	GRMZM2G020183	GRMZM2G071996	GRMZM2G036880	GRMZM2G328593
GRMZM2G044902	GRMZM2G378653	GRMZM2G166548	GRMZM2G016066	GRMZM2G162529	AC213398.3_FG004
GRMZM2G071343	GRMZM5G873706	GRMZM2G502560	GRMZM2G016677	GRMZM2G162233	GRMZM2G080107
GRMZM2G102959	GRMZM2G148930	GRMZM2G014770	GRMZM2G054387	GRMZM2G103101	GRMZM2G160268
GRMZM2G092804	GRMZM5G829293	GRMZM2G089856	GRMZM2G338160	GRMZM2G071450	GRMZM2G404530
GRMZM2G041961	GRMZM5G891187	GRMZM2G010251	GRMZM2G121753	GRMZM2G047720	GRMZM2G092311
GRMZM2G046782	GRMZM2G157743	AC212728.3_FG001	GRMZM2G104549	GRMZM2G437187	GRMZM2G423139
GRMZM2G396212	GRMZM2G122762	GRMZM2G033538	GRMZM2G094224	GRMZM2G047954	GRMZM2G071450
GRMZM2G141322	GRMZM2G102959	GRMZM2G417454	GRMZM2G161295	GRMZM2G026015	GRMZM2G156529
GRMZM2G007928	GRMZM2G161988	GRMZM2G410338	GRMZM5G814089	GRMZM2G025954	GRMZM2G590771
GRMZM2G106462	GRMZM2G369481	GRMZM2G107073	AC147602.5_FG004	GRMZM2G049378	GRMZM2G481668
GRMZM2G050412	GRMZM5G878558	GRMZM5G822440	GRMZM2G039246	GRMZM2G012397	GRMZM2G047954
GRMZM2G002523	GRMZM2G158240	GRMZM2G181605	GRMZM2G070011	GRMZM2G046284	GRMZM2G393014
GRMZM2G089836	GRMZM2G372068	GRMZM2G336694	GRMZM2G026024	GRMZM2G010884	GRMZM2G161255
GRMZM2G089574	AC205413.4_FG001	GRMZM2G444567	GRMZM2G155253	GRMZM2G072280	GRMZM2G063438
AC191526.3_FG004	GRMZM2G417410	GRMZM2G331566	GRMZM5G840703	GRMZM5G844143	GRMZM2G392306
GRMZM2G341410	GRMZM2G353718	GRMZM2G019586	GRMZM2G162529	GRMZM2G113033	GRMZM2G455413
GRMZM2G000221	GRMZM2G068510	GRMZM2G477685	GRMZM2G114137	GRMZM2G092311	GRMZM5G844143
GRMZM2G105604	GRMZM2G175425	GRMZM5G829293	GRMZM2G162748	GRMZM2G080107	GRMZM2G437187
GRMZM2G134264	GRMZM2G024799	GRMZM2G041961	GRMZM2G402936	GRMZM2G038519	GRMZM2G700905
GRMZM2G159397	GRMZM5G876160	GRMZM2G391286	GRMZM2G012397	GRMZM2G160268	GRMZM2G017629
GRMZM2G071771	GRMZM2G103929	GRMZM2G374405	GRMZM2G047954	GRMZM2G377855	GRMZM2G039993
GRMZM2G121312	GRMZM2G024448	GRMZM2G142357	GRMZM2G025882	GRMZM2G414192	GRMZM2G364369
GRMZM2G056500	GRMZM2G112617	GRMZM2G062531	GRMZM2G049378	GRMZM2G402936	GRMZM2G162529
GRMZM2G026980	GRMZM2G040481	GRMZM2G180044	AC213612.3_FG001	GRMZM2G429955	GRMZM2G136710
AC149829.2_FG002	GRMZM2G106393	GRMZM2G428027	GRMZM2G377855	GRMZM2G351977	GRMZM2G030688
GRMZM2G097967	GRMZM2G073969	AC234091.1_FG001	GRMZM2G080107	GRMZM2G092427	GRMZM2G166888
GRMZM2G429955	GRMZM2G304947	GRMZM2G036629	GRMZM2G329047	GRMZM2G077333	AC212347.3_FG002
GRMZM2G124396	AC197150.3_FG003	GRMZM2G316030	GRMZM2G001653	GRMZM2G153184	GRMZM2G367094
GRMZM2G012183	GRMZM2G035278	GRMZM2G017319	GRMZM2G010884	GRMZM2G017419	GRMZM2G010884
GRMZM2G042364	GRMZM2G085513	GRMZM2G367267	GRMZM2G046284	GRMZM2G094224	GRMZM2G096403
GRMZM2G147716	GRMZM2G134219	GRMZM2G025459	GRMZM5G873706	GRMZM2G429163	GRMZM2G105604
GRMZM2G091490	GRMZM2G165914	GRMZM2G499432	GRMZM2G153184	AC190623.3_FG001	GRMZM2G381441
GRMZM2G133684	AC220970.4_FG002	GRMZM2G068510	GRMZM2G036880	GRMZM2G025882	GRMZM2G055768
GRMZM2G084496	GRMZM2G036629	GRMZM2G137535	GRMZM2G016622	GRMZM2G009048	GRMZM2G124011
GRMZM2G126900	GRMZM2G396212	GRMZM2G102959	GRMZM5G873519	GRMZM2G079807	GRMZM2G102959
GRMZM2G121753	GRMZM2G085967	GRMZM2G337706	GRMZM2G113033	GRMZM2G078779	GRMZM2G017319
GRMZM2G163406	GRMZM2G476762	GRMZM2G032198	GRMZM5G845611	GRMZM2G329047	GRMZM2G105092
GRMZM2G099767	GRMZM2G112100	GRMZM2G390804	GRMZM2G092311	AC208221.3_FG002	GRMZM2G172159
GRMZM2G160922	GRMZM2G068330	GRMZM2G088531	GRMZM2G071450	GRMZM2G086486	GRMZM2G325139
GRMZM2G104549	GRMZM2G159179	GRMZM2G046952	GRMZM2G026015	GRMZM2G472852	AC212219.3_FG005
GRMZM2G103197	GRMZM2G054410	GRMZM2G173419	GRMZM2G038519	GRMZM2G308944	GRMZM2G325683
GRMZM2G110192	GRMZM2G144420	GRMZM2G082037	GRMZM2G014055	GRMZM2G016622	GRMZM2G348890
GRMZM2G016254	GRMZM2G076723	GRMZM2G082520	GRMZM2G308944	GRMZM2G330565	GRMZM2G044902
GRMZM2G095404	GRMZM2G177110	GRMZM2G337631	GRMZM2G429955	GRMZM2G110369	GRMZM2G061749
GRMZM2G158232	GRMZM2G448656	GRMZM5G860607	GRMZM2G162233	GRMZM5G832229	GRMZM2G012397
GRMZM2G011651	GRMZM2G070797	GRMZM2G069694	GRMZM2G085646	GRMZM2G410728	GRMZM2G173862
GRMZM2G076723	GRMZM2G171383	AC213398.3_FG004	AC190623.3_FG001	GRMZM2G065290	GRMZM2G139624
AC208201.3_FG003	GRMZM2G100229	GRMZM2G094418	GRMZM2G092427	GRMZM2G320754	GRMZM2G338160
GRMZM2G441347	GRMZM2G177242	GRMZM2G094990	GRMZM2G035708	GRMZM2G164558	GRMZM2G118172
GRMZM2G069694	GRMZM2G071264	GRMZM2G133684	GRMZM2G017290	GRMZM2G062996	GRMZM2G133684
GRMZM5G878558	GRMZM2G377215	GRMZM2G332660	GRMZM2G017419	GRMZM2G174984	GRMZM2G099593
GRMZM2G166141	GRMZM2G135019	GRMZM2G044902	GRMZM2G142093	GRMZM2G109133	GRMZM2G127857
GRMZM2G113191	AC203986.3_FG013	GRMZM2G161097	GRMZM2G077333	GRMZM2G420812	GRMZM2G052288
GRMZM2G061950	GRMZM2G154667	GRMZM2G082372	GRMZM2G038365	AC233887.1_FG005	GRMZM2G404078
GRMZM2G027479	GRMZM2G353885	GRMZM2G304947	GRMZM2G174984	GRMZM2G039968	GRMZM2G095904
GRMZM2G085967	GRMZM2G164062	GRMZM2G029879	GRMZM2G025954	GRMZM5G821709	GRMZM2G000520
GRMZM2G394500	GRMZM2G003682	GRMZM2G529530	GRMZM2G009048	GRMZM2G089958	GRMZM2G173882
GRMZM2G042789	GRMZM2G066158	GRMZM2G077015	GRMZM2G077015	GRMZM2G332423	GRMZM2G479596
GRMZM2G121514	GRMZM2G346861	GRMZM2G089106	GRMZM2G455413	GRMZM2G054805	GRMZM2G117246
GRMZM2G309126	AC212023.4_FG004	GRMZM2G041381	GRMZM2G175562	GRMZM2G322819	GRMZM2G044773
GRMZM2G052796	GRMZM2G041424	GRMZM2G151204	GRMZM2G134020	GRMZM2G084821	GRMZM2G079067
GRMZM2G072808	GRMZM2G043162	GRMZM2G122853	GRMZM2G076946	GRMZM2G052105	GRMZM2G145158
GRMZM2G133018	GRMZM2G365774	GRMZM2G115070	GRMZM2G073351	GRMZM2G136364	GRMZM2G164340
GRMZM2G114945	GRMZM2G062186	GRMZM5G835903	GRMZM5G844143	GRMZM5G833406	GRMZM2G140996
GRMZM5G864363	GRMZM2G466309	GRMZM2G413482	GRMZM2G480850	GRMZM2G050108	GRMZM2G109605
GRMZM2G050131	GRMZM2G161097	GRMZM2G021973	AC204212.4_FG001	GRMZM2G589424	GRMZM2G078906
GRMZM2G021794	GRMZM2G181371	GRMZM2G157517	GRMZM2G108480	GRMZM2G124799	GRMZM2G087893
GRMZM2G056186	GRMZM2G103972	GRMZM2G081907	GRMZM2G391936	GRMZM2G423959	GRMZM2G303426
GRMZM2G079616	GRMZM2G526748	GRMZM2G067000	GRMZM2G011373	GRMZM2G162748	GRMZM2G125649
GRMZM2G174799	GRMZM2G148441	GRMZM2G360191	GRMZM2G084035	GRMZM2G129399	GRMZM2G001205
GRMZM2G161459	GRMZM2G131315	GRMZM2G364528	GRMZM2G088138	GRMZM2G132811	GRMZM2G124540
GRMZM2G373435	GRMZM2G018027	GRMZM2G042364	GRMZM2G437187	GRMZM5G806805	GRMZM2G134634
GRMZM2G177242	GRMZM2G078650	GRMZM2G121753	GRMZM5G804323	GRMZM2G451097	GRMZM2G097081
GRMZM2G128233	GRMZM2G057116	GRMZM2G101393	GRMZM2G072280	GRMZM2G177508	GRMZM2G106026
GRMZM2G043162	GRMZM2G007928	GRMZM2G043162	GRMZM2G139803	GRMZM2G026188	GRMZM2G475185
GRMZM2G124759	GRMZM2G106413	GRMZM2G045067	GRMZM2G380414	GRMZM2G341460	GRMZM2G056418
GRMZM2G346861	GRMZM2G568636	AC200210.1_FG006	GRMZM2G158240	GRMZM2G114552	GRMZM2G089273
GRMZM2G078725	GRMZM5G839640	GRMZM2G130625	GRMZM2G026847	AC212219.3_FG005	GRMZM2G119705
GRMZM2G450233	GRMZM2G079499	GRMZM2G427729	GRMZM2G024150	GRMZM2G380414	GRMZM2G302035
GRMZM2G043493	GRMZM2G076468	GRMZM5G878346	GRMZM2G472852	GRMZM2G453139	GRMZM2G378490
GRMZM2G410352	GRMZM5G872070	GRMZM2G007928	GRMZM2G031280	GRMZM2G501652	GRMZM2G095541
GRMZM2G014409	GRMZM2G480106	GRMZM2G147245	GRMZM2G103101	GRMZM2G020468	AC225346.3_FG001
GRMZM2G151811	GRMZM2G096792	GRMZM2G305900	GRMZM2G113340	GRMZM2G413482	GRMZM2G472852
GRMZM5G812126	GRMZM2G096407	GRMZM2G071704	GRMZM2G161306	GRMZM2G032253	GRMZM2G160922
GRMZM2G447271	GRMZM2G072586	GRMZM2G394203	GRMZM2G342217	GRMZM2G082627	GRMZM2G107388
GRMZM2G148052	GRMZM2G332259	GRMZM2G060811	GRMZM2G438824	GRMZM2G070500	GRMZM2G113860
GRMZM2G059502	GRMZM2G114588	GRMZM2G140561	GRMZM2G050307	GRMZM2G141810	GRMZM2G377555
GRMZM2G035503	GRMZM2G013612	GRMZM2G113668	GRMZM2G405022	GRMZM2G430780	GRMZM2G087111
GRMZM2G164036	GRMZM2G099767	GRMZM2G311036	GRMZM2G079807	GRMZM2G118173	GRMZM2G043657
GRMZM2G181371	GRMZM2G164036	GRMZM2G166944	GRMZM2G348890	GRMZM2G043027	GRMZM2G335685
GRMZM2G079490	GRMZM2G119272	GRMZM2G008226	GRMZM5G832229	GRMZM2G355342	GRMZM2G046284
GRMZM2G055802	GRMZM2G159996	GRMZM5G800014	GRMZM5G825759	AC187843.3_FG006	GRMZM2G069694
GRMZM2G304947	GRMZM2G012865	GRMZM2G178486	GRMZM2G063435	GRMZM2G429857	GRMZM2G325693
GRMZM2G565940	GRMZM2G061101	GRMZM2G406951	GRMZM2G082034	GRMZM2G123480	GRMZM2G023872
GRMZM2G438243	AC209050.3_FG003	GRMZM2G076844	GRMZM2G401339	GRMZM2G377168	GRMZM2G457287
GRMZM2G150724	GRMZM2G074645	GRMZM2G176446	GRMZM2G013617	GRMZM2G064644	GRMZM2G169149
GRMZM2G014055	GRMZM2G412846	GRMZM2G018027	GRMZM2G101818	GRMZM2G069444	GRMZM2G380784
GRMZM5G839640	GRMZM2G132431	GRMZM2G015908	GRMZM2G117246	GRMZM2G395429	GRMZM2G153184
GRMZM2G440208	GRMZM2G043493	GRMZM2G306643	GRMZM2G475185	GRMZM5G887389	GRMZM2G405022
GRMZM2G071704	GRMZM2G402493	GRMZM2G451308	GRMZM2G113349	GRMZM2G172686	GRMZM2G076562
GRMZM2G413315	GRMZM2G401026	GRMZM2G171781	GRMZM2G001696	GRMZM2G111537	GRMZM2G124495
GRMZM2G156227	GRMZM2G002915	GRMZM2G092804	GRMZM2G053485	GRMZM2G026802	GRMZM2G382035
GRMZM2G114588	GRMZM2G105604	GRMZM2G132706	GRMZM2G306105	GRMZM2G039993	GRMZM2G124799
GRMZM2G568636	GRMZM2G046952	GRMZM2G048474	GRMZM2G023872	GRMZM5G818058	GRMZM2G071704
GRMZM2G173372	GRMZM2G147221	GRMZM2G052562	GRMZM2G162486	GRMZM2G117246	GRMZM2G110567
GRMZM5G821709	GRMZM2G152919	GRMZM2G124963	GRMZM2G009189	GRMZM2G140996	GRMZM2G112251
GRMZM2G172652	GRMZM2G444623	GRMZM2G036217	GRMZM2G175989	GRMZM2G072820	GRMZM5G842965
GRMZM2G091742	GRMZM2G085086	GRMZM2G099867	GRMZM2G039996	GRMZM2G006277	GRMZM2G058760
GRMZM2G152591	GRMZM2G059502	GRMZM2G353076	GRMZM2G338431	GRMZM2G128577	GRMZM2G115070
GRMZM2G145444	GRMZM2G414252	GRMZM2G104549	GRMZM2G017319	GRMZM2G045849	GRMZM5G898887
GRMZM2G343828	GRMZM2G097297	GRMZM2G011006	GRMZM2G117497	GRMZM2G144857	GRMZM2G145407
GRMZM2G383735	GRMZM2G077015	GRMZM2G031102	GRMZM2G081803	GRMZM2G147716	GRMZM2G114427
GRMZM5G818058	GRMZM5G884137	GRMZM2G546097	GRMZM2G090034	GRMZM2G132007	GRMZM2G329047
GRMZM2G158394	GRMZM5G854625	GRMZM2G123480	GRMZM2G407683	GRMZM2G128590	GRMZM2G496991
GRMZM2G076936	GRMZM2G357631	GRMZM2G121621	GRMZM2G160922	GRMZM2G450866	GRMZM2G098875
GRMZM2G068510	GRMZM2G456217	GRMZM2G076946	GRMZM2G113332	GRMZM2G084935	GRMZM2G038519
AC220970.4_FG002	GRMZM2G048121	GRMZM2G075775	AC203535.4_FG004	GRMZM2G492768	GRMZM2G302373
GRMZM2G388045	GRMZM2G011006	GRMZM5G826389	GRMZM2G177991	GRMZM2G072383	GRMZM2G023683
AC209636.2_FG003	GRMZM2G082894	GRMZM2G127404	GRMZM5G885392	GRMZM2G400281	GRMZM2G165914
GRMZM2G093272	GRMZM2G027479	GRMZM2G026980	GRMZM2G349062	GRMZM2G085646	GRMZM2G052571
GRMZM2G035285	GRMZM2G135978	GRMZM2G041424	GRMZM2G413482	GRMZM2G138029	GRMZM2G176798
GRMZM2G132682	GRMZM2G464328	GRMZM2G339728	GRMZM2G024345	GRMZM2G036629	GRMZM2G050748
GRMZM2G119783	GRMZM2G070315	GRMZM2G126772	GRMZM2G410757	GRMZM2G412503	GRMZM2G070087
GRMZM2G177659	GRMZM5G835677	GRMZM2G053485	GRMZM2G021973	GRMZM2G338160	GRMZM5G878558
GRMZM2G171468	GRMZM2G133428	GRMZM2G453805	GRMZM2G325139	AC204271.3_FG003	GRMZM2G321750
GRMZM2G158240	GRMZM2G021106	AC233910.1_FG002	GRMZM2G102912	GRMZM2G061929	GRMZM2G317426
GRMZM2G339728	GRMZM2G006219	GRMZM2G174799	GRMZM5G833406	GRMZM5G862594	GRMZM2G099003
GRMZM5G804323	GRMZM2G095873	GRMZM2G063042	GRMZM5G818058	GRMZM5G861451	GRMZM2G038622
GRMZM2G164062	GRMZM5G863420	GRMZM2G043893	GRMZM2G036448	GRMZM2G427073	GRMZM2G400961
GRMZM2G008226	GRMZM2G115574	GRMZM2G032977	GRMZM2G178686	GRMZM2G359924	GRMZM2G062716
GRMZM2G456644	GRMZM2G421234	GRMZM2G121514	GRMZM2G173809	GRMZM2G451187	GRMZM2G117281
GRMZM2G024799	GRMZM2G308907	GRMZM5G878558	GRMZM2G047713	GRMZM2G126763	GRMZM2G012530
GRMZM2G106413	GRMZM2G087901	GRMZM2G026927	GRMZM2G081826	GRMZM2G042920	GRMZM2G359924
GRMZM2G411177	GRMZM2G046092	GRMZM2G046600	GRMZM5G894313	GRMZM2G113332	GRMZM2G162748
GRMZM2G456217	GRMZM2G455413	GRMZM2G119783	GRMZM2G033855	GRMZM2G031200	GRMZM2G001721
GRMZM2G104484	GRMZM2G101664	GRMZM2G010439	GRMZM2G145158	GRMZM2G047762	EF517601.1_FG009
GRMZM2G136970	GRMZM2G108480	GRMZM2G072808	GRMZM2G030436	GRMZM2G045067	GRMZM2G477063
GRMZM2G164945	GRMZM2G079616	GRMZM2G332562	GRMZM2G002630	GRMZM2G001696	GRMZM2G554483
GRMZM2G004523	GRMZM2G171406	GRMZM2G105604	GRMZM2G030216	GRMZM2G097967	GRMZM2G119823
GRMZM2G064083	GRMZM2G390124	GRMZM5G848182	GRMZM2G544539	GRMZM2G361115	GRMZM2G006762
GRMZM2G450498	GRMZM2G079559	GRMZM2G417009	GRMZM2G007928	GRMZM5G825759	GRMZM2G010251
GRMZM2G024245	GRMZM2G436593	GRMZM2G106462	GRMZM2G110369	GRMZM2G131746	GRMZM2G129249
GRMZM2G029722	GRMZM5G845611	GRMZM5G820393	GRMZM2G083980	GRMZM2G055768	GRMZM2G401436
GRMZM2G175860	GRMZM2G168665	GRMZM2G181607	GRMZM2G025648	GRMZM2G413711	GRMZM2G110330
GRMZM2G351977	GRMZM2G117016	GRMZM2G021794	GRMZM2G380457	GRMZM2G136635	GRMZM2G057506
GRMZM2G058518	GRMZM2G134182	GRMZM2G464328	GRMZM2G035890	GRMZM2G124921	GRMZM2G012728
GRMZM2G127490	GRMZM2G110192	GRMZM2G401883	GRMZM2G342711	GRMZM5G816127	GRMZM2G046952
GRMZM2G148441	GRMZM2G114945	GRMZM2G093272	GRMZM2G110330	GRMZM2G081462	GRMZM2G035890
GRMZM2G050364	GRMZM2G050131	GRMZM2G330012	GRMZM2G172159	GRMZM2G152016	GRMZM2G116238
GRMZM2G043813	GRMZM2G045154	GRMZM2G087901	GRMZM2G055802	GRMZM2G113373	GRMZM2G004422
GRMZM2G342401	GRMZM2G014558	GRMZM2G149837	GRMZM2G092780	GRMZM2G002915	GRMZM2G108422
GRMZM2G499197	GRMZM2G055151	GRMZM2G065088	GRMZM5G851051	GRMZM2G023986	GRMZM2G374203
GRMZM2G464328	GRMZM2G052869	GRMZM2G085974	GRMZM2G178645	GRMZM5G851925	AC196726.2_FG001
GRMZM2G420108	GRMZM2G006363	GRMZM2G177242	GRMZM2G048892	GRMZM2G095411	GRMZM2G145412
GRMZM2G590027	GRMZM2G096695	GRMZM2G137352	GRMZM2G316840	GRMZM2G112656	GRMZM2G000842
GRMZM2G461159	GRMZM2G095144	GRMZM2G429955	GRMZM2G328908	GRMZM2G104651	GRMZM2G070011
GRMZM2G350693	GRMZM2G450762	GRMZM2G568636	GRMZM2G124011	GRMZM2G146926	GRMZM2G005954
GRMZM2G028104	GRMZM2G156472	GRMZM2G436710	GRMZM2G101333	GRMZM2G007969	GRMZM2G031724
GRMZM5G876022	GRMZM2G081114	GRMZM2G149422	GRMZM2G401294	GRMZM2G102230	GRMZM2G474113
GRMZM2G349791	GRMZM2G092427	GRMZM2G027479	GRMZM2G323024	GRMZM2G305154	GRMZM2G465987
GRMZM2G026927	GRMZM2G083472	GRMZM2G164340	GRMZM2G122715	GRMZM2G150841	GRMZM2G047762
GRMZM2G025459	GRMZM2G144742	GRMZM2G043493	GRMZM2G164340	GRMZM2G305124	GRMZM2G173596
GRMZM2G039983	GRMZM2G089574	GRMZM2G046782	GRMZM2G081462	GRMZM2G094990	GRMZM2G061897
GRMZM2G039312	GRMZM2G165461	GRMZM2G151468	GRMZM2G153444	GRMZM2G093276	GRMZM2G163054
GRMZM2G120408	GRMZM5G818058	GRMZM2G015361	GRMZM2G107076	GRMZM5G864847	GRMZM2G141133
GRMZM2G471357	GRMZM2G003869	GRMZM2G017047	GRMZM2G071704	AC194425.3_FG005	GRMZM2G162396
GRMZM2G048008	GRMZM2G028640	GRMZM2G017186	GRMZM2G374203	GRMZM5G887752	GRMZM2G424112
GRMZM2G052562	GRMZM2G072383	GRMZM5G835677	AC212728.3_FG001	GRMZM2G306105	GRMZM2G099376
GRMZM2G056828	GRMZM2G348863	GRMZM2G104366	GRMZM2G011006	GRMZM2G089574	GRMZM2G068826
GRMZM2G083472	GRMZM2G015226	GRMZM2G371462	GRMZM2G496991	GRMZM2G471051	GRMZM2G093622
GRMZM2G085513	GRMZM2G560811	GRMZM2G132682	GRMZM2G102959	GRMZM2G063747	GRMZM2G031338
GRMZM2G086210	GRMZM2G466743	GRMZM2G087059	GRMZM2G165914	GRMZM2G133838	AC209050.3_FG003
GRMZM2G070252	GRMZM2G059308	GRMZM2G081529	GRMZM2G132007	GRMZM2G083292	GRMZM2G124805
GRMZM2G131912	GRMZM2G099036	GRMZM2G085967	GRMZM2G542205	GRMZM2G154209	GRMZM5G838098
GRMZM2G049418	GRMZM2G099003	GRMZM2G049378	GRMZM2G399136	GRMZM2G111300	GRMZM2G349749
GRMZM2G070034	GRMZM2G121264	GRMZM2G448834	GRMZM2G140996	GRMZM5G866053	GRMZM2G000739
GRMZM2G159918	GRMZM2G042666	GRMZM2G476762	GRMZM2G488067	GRMZM2G426336	GRMZM2G700839
GRMZM2G082608		GRMZM2G006363	GRMZM2G148783	GRMZM2G011253	GRMZM2G173965
GRMZM5G872502	GRMZM2G330635	GRMZM5G856297	GRMZM2G377168	GRMZM5G844094	GRMZM2G014055
GRMZM2G044322	GRMZM2G527891	GRMZM2G108597	GRMZM2G166548	GRMZM2G153358	GRMZM2G057841
GRMZM5G840582	GRMZM2G474119	GRMZM2G052796	GRMZM2G136710	GRMZM5G862071	GRMZM2G335419
GRMZM2G700866	GRMZM2G071333	GRMZM2G127035	GRMZM5G885329	GRMZM2G003406	GRMZM2G047656
GRMZM2G380152	GRMZM2G106928	GRMZM2G083847	AC212219.3_FG005	GRMZM2G105604	GRMZM2G059939
GRMZM2G075315	GRMZM2G134708	GRMZM5G839640	GRMZM2G013342	GRMZM2G177298	GRMZM2G154523
GRMZM2G081529	GRMZM2G314955	GRMZM2G124495	GRMZM2G390804	GRMZM2G137532	GRMZM2G169654
GRMZM2G344163	GRMZM2G011213	GRMZM2G346861	GRMZM2G021459	GRMZM2G018228	GRMZM2G432060
GRMZM2G122762	GRMZM5G826801	GRMZM2G063897	GRMZM2G343036	GRMZM2G114895	GRMZM5G886185
GRMZM2G004036	GRMZM2G025832	GRMZM2G089836	GRMZM2G069694	GRMZM5G850640	GRMZM2G123119
GRMZM2G157481	GRMZM2G147014	GRMZM2G092752	GRMZM2G065538	GRMZM2G029518	GRMZM5G873389
GRMZM2G079559	GRMZM2G123277	GRMZM2G039312	GRMZM2G017629	GRMZM5G807560	GRMZM2G149683
GRMZM2G050556	GRMZM2G139600	GRMZM2G127490	GRMZM2G118172	GRMZM2G108807	GRMZM2G036351
GRMZM2G089106	GRMZM2G152975	GRMZM2G107092	GRMZM2G018027	GRMZM2G160563	GRMZM2G309759
GRMZM2G153208	GRMZM2G366077	GRMZM2G312877	GRMZM2G145407	GRMZM2G019586	GRMZM2G319345
GRMZM2G154789	GRMZM2G016346	GRMZM2G167794	GRMZM2G119705	GRMZM2G071771	GRMZM2G113332
GRMZM2G049811	GRMZM2G116557	GRMZM2G003682	GRMZM2G476762	GRMZM2G132077	GRMZM2G033538
GRMZM2G703582	GRMZM2G135165	GRMZM2G341410	GRMZM2G045849	GRMZM2G140116	GRMZM2G453139
GRMZM2G348992	GRMZM2G118345	GRMZM2G147687	GRMZM2G509537	GRMZM2G064382	GRMZM2G057116
GRMZM2G015361	GRMZM2G141931	GRMZM2G373435	GRMZM2G121115	GRMZM2G416061	GRMZM2G420715
GRMZM2G121649	GRMZM2G150172	GRMZM2G073969	GRMZM2G119823	GRMZM2G088511	GRMZM2G164074
GRMZM2G003558	GRMZM2G332801	GRMZM2G083504	GRMZM2G465987	GRMZM2G010991	GRMZM2G036365
GRMZM2G157517	GRMZM2G332505	GRMZM2G058518	GRMZM2G052893	GRMZM2G173105	GRMZM2G124921
GRMZM2G137532	GRMZM2G154735	GRMZM2G308907	AC177924.2_FG003	GRMZM2G025448	GRMZM2G354615
GRMZM2G338160	GRMZM2G354909	GRMZM2G386674	GRMZM2G028110	GRMZM2G102891	GRMZM2G145914
GRMZM2G429035	GRMZM2G084486	GRMZM2G156754	GRMZM2G168665	GRMZM2G032564	GRMZM2G053485
GRMZM2G006352	GRMZM2G091837	GRMZM2G027385	GRMZM2G138258	GRMZM2G135960	GRMZM2G069335
GRMZM2G041381	GRMZM2G018197	GRMZM2G013957	GRMZM2G116966	GRMZM2G097989	GRMZM5G818213
AC215260.3_FG001	GRMZM2G312974	GRMZM2G116029	GRMZM2G138370	GRMZM2G113167	GRMZM2G317614
GRMZM2G012062	GRMZM2G475059	GRMZM2G394500	GRMZM2G381441	GRMZM2G064640	GRMZM2G055898
GRMZM2G130333	GRMZM2G312521	GRMZM2G352618	GRMZM2G043027	GRMZM2G039954	GRMZM2G424804
GRMZM2G389196	GRMZM2G549568	GRMZM2G079559	GRMZM2G036262	GRMZM2G049990	GRMZM5G832473
GRMZM2G437100	GRMZM2G146161	GRMZM2G021256	GRMZM5G848182	GRMZM2G088060	GRMZM2G161040
GRMZM2G140996	GRMZM2G305211	GRMZM5G838433	AC234522.1_FG005	GRMZM2G009894	GRMZM2G354621
GRMZM2G170577	GRMZM2G096370	GRMZM2G015226	GRMZM2G038335	GRMZM2G074898	GRMZM2G144480
GRMZM2G159179	GRMZM2G084005	GRMZM2G120163	GRMZM2G161610	GRMZM2G169432	GRMZM2G343157
GRMZM2G114398	GRMZM2G099467	GRMZM2G339866	GRMZM5G864847	GRMZM2G068496	GRMZM2G171468
GRMZM2G018027	GRMZM2G110726	GRMZM2G089812	GRMZM2G176327	GRMZM2G177242	GRMZM2G446454
AC197150.3_FG003	GRMZM2G029856	GRMZM2G178025	GRMZM2G068519	GRMZM5G898371	GRMZM2G176998
GRMZM2G170452	GRMZM2G113512	GRMZM2G079499	GRMZM2G076844	GRMZM2G058432	GRMZM2G127418
GRMZM2G016677	GRMZM2G112377	GRMZM2G158240	GRMZM2G406099	GRMZM2G073401	GRMZM2G136750
GRMZM2G091980	GRMZM2G431288	GRMZM2G097283	GRMZM2G059939	GRMZM2G326933	GRMZM2G300924
GRMZM2G070315	GRMZM2G140694	GRMZM2G039983	GRMZM2G110567	GRMZM2G103864	GRMZM2G455124
GRMZM2G158447	GRMZM2G048129	GRMZM2G058081	GRMZM2G170742	GRMZM2G152552	GRMZM2G031904
GRMZM2G030216	GRMZM2G053284	GRMZM2G010731	GRMZM2G018820	GRMZM2G378770	GRMZM2G449094
GRMZM2G088501	GRMZM2G010468	GRMZM5G818058	GRMZM5G836250	GRMZM2G034511	GRMZM2G048775
GRMZM2G151468	GRMZM2G099454	GRMZM2G011071	GRMZM2G072890	GRMZM2G123831	GRMZM2G466044
GRMZM2G339866	GRMZM2G041068	GRMZM2G035222	GRMZM2G084086	GRMZM2G005954	GRMZM2G180168
GRMZM2G145589	AC200057.4_FG007	GRMZM2G053869	GRMZM2G087827	GRMZM2G125527	GRMZM2G410704
GRMZM2G160541	GRMZM2G007695	GRMZM2G120408	GRMZM2G105644	GRMZM2G322618	GRMZM2G147399
GRMZM2G375159	GRMZM2G076987	GRMZM2G156227	GRMZM2G400281	GRMZM5G863656	GRMZM2G072890
GRMZM2G115574	GRMZM2G116554	GRMZM2G094353	GRMZM2G124473	GRMZM2G109814	AC233788.2_FG002
GRMZM2G061929	GRMZM2G473310	GRMZM2G010929	GRMZM2G035285	GRMZM2G057852	EF517601.1_FG006
AC208915.3_FG010	GRMZM2G320152	GRMZM2G091742	GRMZM2G035620	GRMZM2G045398	GRMZM2G124890
GRMZM2G081521	GRMZM2G443445	GRMZM2G022279	GRMZM2G161746	GRMZM2G154523	GRMZM2G005825
GRMZM2G047954	GRMZM2G154078	GRMZM2G349791	GRMZM2G061929	GRMZM2G395721	AC194056.3_FG008
GRMZM2G132706	GRMZM2G104626	AC233788.2_FG002	GRMZM2G060054	GRMZM2G045318	GRMZM2G167613
GRMZM2G172369	GRMZM2G437445	GRMZM2G164036	GRMZM2G431030	GRMZM2G171372	GRMZM2G304528
GRMZM2G127648	GRMZM2G010433	GRMZM2G081583	GRMZM2G141026	GRMZM2G009412	GRMZM2G170742
GRMZM2G005984	GRMZM2G458659	GRMZM2G471357	GRMZM2G428216	GRMZM2G107495	GRMZM2G117378
GRMZM2G002915	GRMZM2G169149	GRMZM5G844143	GRMZM2G159918	GRMZM2G050412	GRMZM2G326933
GRMZM2G133400	GRMZM2G454424	GRMZM2G165914	GRMZM2G120021	GRMZM2G087827	GRMZM2G166548
GRMZM2G134888	GRMZM2G359298	GRMZM2G158394	GRMZM2G037614	GRMZM2G394827	GRMZM2G024345
GRMZM2G048121	GRMZM2G076730	GRMZM2G176433	GRMZM2G048672	GRMZM2G145258	GRMZM2G040452
GRMZM2G129019	GRMZM2G470882	GRMZM2G176129	GRMZM2G044902	GRMZM2G146173	GRMZM2G057208
AC210013.4_FG006	GRMZM2G065203	GRMZM2G165944	GRMZM2G175816	GRMZM2G078396	GRMZM2G069146
GRMZM2G066636	GRMZM5G866024	GRMZM2G153103	GRMZM2G043980	GRMZM2G111191	GRMZM2G336533
GRMZM2G345622	GRMZM2G125482	GRMZM2G038973	GRMZM2G055898	GRMZM2G077463	GRMZM2G016264
GRMZM2G177110	GRMZM2G060940	GRMZM2G144024	GRMZM2G436947	GRMZM5G883764	GRMZM2G003682
GRMZM2G021303	GRMZM5G851266	GRMZM2G170452	GRMZM2G371462	GRMZM2G049398	GRMZM2G016435
GRMZM2G165944	GRMZM5G852704	GRMZM2G099003	GRMZM2G121878	GRMZM2G063192	GRMZM2G011006
GRMZM5G835677	GRMZM2G005207	GRMZM2G104501	GRMZM2G311500	GRMZM2G419777	GRMZM2G055446
GRMZM2G132547	GRMZM2G054803	GRMZM2G024799	GRMZM2G159962	GRMZM2G069594	GRMZM5G838433
GRMZM2G081583	GRMZM2G000816	GRMZM2G177412	GRMZM2G006762	GRMZM2G111022	GRMZM2G015226
GRMZM2G159996	GRMZM2G115476	GRMZM2G181546	GRMZM2G034815	GRMZM2G031504	GRMZM2G039870
GRMZM2G122618	GRMZM2G084757	GRMZM2G136262	GRMZM2G360429	GRMZM2G058057	GRMZM2G143640
GRMZM2G107092	GRMZM2G115705	GRMZM2G097967	GRMZM2G047762	AC230013.2_FG007	GRMZM2G157364
GRMZM2G054410	GRMZM2G376905	GRMZM2G068322	GRMZM2G325693	GRMZM2G085513	GRMZM2G051151
GRMZM2G119272	GRMZM2G181135	GRMZM2G032219	GRMZM2G009320	GRMZM2G001247	GRMZM2G468657
GRMZM2G120163	GRMZM2G458208	GRMZM2G447785	GRMZM5G807267	GRMZM2G089421	GRMZM2G008712
GRMZM2G313529	GRMZM5G893912	GRMZM2G081521	GRMZM2G105604	GRMZM2G090738	GRMZM2G123480
GRMZM2G012865	GRMZM2G341304	GRMZM2G017193	GRMZM2G031904	GRMZM2G166963	AC205413.4_FG002
GRMZM2G054123	GRMZM2G178807	GRMZM2G152591	GRMZM2G109244	GRMZM2G176998	GRMZM2G034271
GRMZM2G392125	GRMZM5G824439	GRMZM2G451187	GRMZM2G176998	GRMZM2G168330	GRMZM2G459847
GRMZM2G089895	GRMZM2G135722	GRMZM2G117246	GRMZM2G359924	GRMZM2G149975	GRMZM2G112222
GRMZM2G035790	GRMZM2G000620	GRMZM2G149580	GRMZM2G023683	GRMZM2G078985	GRMZM2G427073
GRMZM2G005459	GRMZM5G899851	GRMZM2G071996	GRMZM2G103647	GRMZM5G855375	GRMZM2G068519
GRMZM2G417410	GRMZM2G011598	GRMZM2G053707	GRMZM2G013730	AC210517.3_FG003	GRMZM2G065538
GRMZM2G112524	GRMZM2G123872	GRMZM5G870077	GRMZM2G031724	GRMZM2G132929	GRMZM2G110369
GRMZM2G050076	GRMZM2G077088	GRMZM2G144172	GRMZM2G067238	GRMZM2G108523	GRMZM2G061626
GRMZM2G022279	GRMZM5G838388	GRMZM2G009048	AC233788.2_FG002	GRMZM2G118172	GRMZM2G133198
GRMZM2G149273	GRMZM5G866910	GRMZM2G028353	GRMZM2G326270	GRMZM2G125648	GRMZM2G041127
GRMZM2G094165	GRMZM2G001451	GRMZM2G114588	GRMZM2G162359	GRMZM2G114841	GRMZM2G138370
GRMZM2G113668	GRMZM2G355752	GRMZM2G117016	GRMZM2G165192	GRMZM2G142640	GRMZM2G070500
GRMZM5G810727	GRMZM2G097135	GRMZM2G046092	GRMZM2G120079	GRMZM2G174699	GRMZM2G400281
GRMZM2G079499	GRMZM2G087196	GRMZM2G134325	GRMZM2G179063	GRMZM2G060373	AC210009.3_FG008
GRMZM2G139250	GRMZM2G322950	GRMZM2G002915	GRMZM5G837822	GRMZM2G150058	GRMZM2G440208
GRMZM2G124540	GRMZM2G338809	GRMZM2G051675	GRMZM2G099867	GRMZM2G008819	GRMZM2G345776
GRMZM2G138190	GRMZM2G002396	GRMZM2G096407	GRMZM2G151204	GRMZM2G172204	GRMZM5G803355
GRMZM2G070218	GRMZM2G341918	GRMZM2G141289	GRMZM2G127072	GRMZM2G091383	GRMZM2G020054
GRMZM2G128491	GRMZM2G448368	GRMZM2G048121	GRMZM2G129208	GRMZM2G099984	GRMZM2G000380
GRMZM2G322618	GRMZM2G334336	GRMZM2G106819	GRMZM2G031102	AC217977.3_FG003	AC214635.3_FG006
GRMZM2G117246	GRMZM2G388453	GRMZM2G044247	GRMZM2G167613	GRMZM5G801241	GRMZM2G036629
GRMZM2G158316	GRMZM2G039968	GRMZM2G043921	GRMZM2G427143	GRMZM5G832108	GRMZM2G008226
GRMZM2G010628	GRMZM5G895394	GRMZM2G147716	AC209050.3_FG003	AC190609.3_FG002	GRMZM2G087827
GRMZM2G126765	GRMZM2G430849	GRMZM2G148200	GRMZM2G325683	AC233908.1_FG001	GRMZM2G439350
GRMZM2G003682	GRMZM2G000236	GRMZM2G119705	GRMZM2G352618	GRMZM2G014409	GRMZM2G159179
GRMZM2G058760	GRMZM2G002542	GRMZM2G039723	GRMZM2G146847	GRMZM2G015361	GRMZM2G018553
GRMZM2G112538	GRMZM2G043657	GRMZM2G013612	GRMZM2G068316	GRMZM2G057865	GRMZM2G017584
GRMZM2G176129	GRMZM2G391272	GRMZM2G019183	GRMZM2G091201	GRMZM2G181422	GRMZM2G050607
GRMZM2G011006	GRMZM2G106303	GRMZM2G037265	GRMZM2G033644	GRMZM2G450044	GRMZM2G079632
GRMZM2G177412	GRMZM2G148355	GRMZM2G049811	GRMZM2G113480	GRMZM2G312543	GRMZM2G098460
GRMZM5G848182	GRMZM2G431039	GRMZM2G055898	GRMZM2G035749	GRMZM2G043035	GRMZM2G174310
GRMZM2G384661	GRMZM2G047533	GRMZM2G164062	GRMZM2G090266	GRMZM2G097404	GRMZM2G109175
GRMZM2G315431	GRMZM5G865298	GRMZM2G443785	GRMZM2G070315	GRMZM2G013318	GRMZM2G076723
GRMZM2G053707	GRMZM2G116902	GRMZM2G083472	GRMZM2G048775	GRMZM2G065868	GRMZM2G162048
GRMZM2G341366	GRMZM2G474555	GRMZM2G463996	GRMZM2G126765	GRMZM2G560811	GRMZM2G009103
GRMZM2G089812	GRMZM2G055667	GRMZM2G078526	GRMZM2G427073	GRMZM2G128426	GRMZM2G105987
GRMZM2G152451	GRMZM2G106213	GRMZM2G059502	GRMZM2G169654	GRMZM2G146847	GRMZM2G073114
GRMZM2G328224	GRMZM2G089776	GRMZM2G064657	GRMZM5G803355	GRMZM2G009936	GRMZM2G091956
GRMZM2G070011	GRMZM2G140549	GRMZM2G344205	GRMZM2G018336	GRMZM2G031354	GRMZM2G141026
GRMZM2G070797	GRMZM2G072133	GRMZM2G018820	GRMZM2G111300	GRMZM2G141499	GRMZM2G437481
AC148152.3_FG005	GRMZM2G059565	GRMZM2G039365	GRMZM2G329069	GRMZM2G168252	GRMZM2G114184
GRMZM2G034855	GRMZM2G447480	GRMZM2G455413	GRMZM5G863420	GRMZM2G156848	GRMZM2G165192
GRMZM2G436710	GRMZM2G175955	GRMZM2G438243	GRMZM2G011523	GRMZM2G047656	GRMZM5G864847
GRMZM2G081930	GRMZM2G156877	GRMZM2G405090	GRMZM2G009139	GRMZM2G171181	GRMZM2G130333
GRMZM5G835235	GRMZM2G106493	GRMZM5G872502	GRMZM2G046952	GRMZM2G177720	GRMZM2G406099
GRMZM2G005233	GRMZM2G058173	GRMZM2G168382	GRMZM5G898887	GRMZM2G427468	GRMZM2G084935
GRMZM2G370193	GRMZM2G078465	GRMZM2G164945	GRMZM2G451187	GRMZM5G848182	GRMZM2G019056
GRMZM2G472852	GRMZM5G898274	GRMZM2G104390	GRMZM2G467893	GRMZM2G028883	AC217910.3_FG004
GRMZM2G164454	GRMZM2G074672	GRMZM2G052844	AC210009.3_FG008	GRMZM2G140609	GRMZM2G088819
GRMZM2G077015	GRMZM2G062396	GRMZM2G329181	GRMZM2G010016	GRMZM2G032198	GRMZM2G426046
GRMZM2G047055	GRMZM2G387394	GRMZM2G118003	GRMZM2G058404	GRMZM2G087165	GRMZM2G366910
GRMZM2G154223	GRMZM2G020254	GRMZM2G325139	GRMZM2G039954	GRMZM2G075624	GRMZM2G123104
GRMZM2G063431		GRMZM2G113340	GRMZM2G066997	GRMZM2G049229	GRMZM2G337330
GRMZM2G342693		GRMZM2G151516	GRMZM2G090865	GRMZM2G046371	GRMZM2G066997
GRMZM2G018820		GRMZM2G326270	GRMZM2G000842	GRMZM2G047971	GRMZM2G075794
GRMZM2G083504		GRMZM2G088501	GRMZM2G116902	GRMZM2G158568	GRMZM2G039362
GRMZM2G087245		GRMZM2G136859	GRMZM2G081114	GRMZM2G148441	GRMZM2G123394
AC204212.4_FG001		GRMZM2G138190	GRMZM2G164761	GRMZM2G181336	GRMZM2G112629
GRMZM2G165530		GRMZM2G049373	GRMZM2G138937	GRMZM2G023982	GRMZM5G833406
GRMZM2G036783		GRMZM2G021846	GRMZM2G325131	GRMZM2G096247	GRMZM2G162359
GRMZM2G003663		GRMZM2G142802	GRMZM2G136750	GRMZM2G001816	GRMZM2G125448
GRMZM2G040933		GRMZM2G090865	GRMZM2G151468	GRMZM2G049390	GRMZM2G568636
GRMZM2G112337		GRMZM2G144051	GRMZM2G127379	GRMZM2G149649	GRMZM2G096372
GRMZM2G086430		AC198699.3_FG004	GRMZM2G026147	GRMZM2G147390	GRMZM2G018716
GRMZM2G001514		GRMZM2G137120	GRMZM2G336694	GRMZM2G040517	GRMZM2G326222
GRMZM2G443785		GRMZM5G835235	GRMZM2G093276	GRMZM2G010491	GRMZM2G063536
GRMZM2G177508		GRMZM2G031504	GRMZM2G045638	GRMZM2G157505	GRMZM2G145458
GRMZM2G326270		GRMZM2G175019	GRMZM2G134045	GRMZM2G095657	GRMZM2G380561
GRMZM2G115817		GRMZM2G144346	AC234171.1_FG001		GRMZM2G099691
GRMZM2G049378		GRMZM2G133018	GRMZM2G043338	AC155610.2_FG007	GRMZM2G084968
GRMZM2G021973		GRMZM2G154449	GRMZM2G068604	GRMZM2G044049	GRMZM2G116614
GRMZM2G154641		GRMZM2G074401	GRMZM2G123480	GRMZM5G837869	GRMZM2G055052
GRMZM2G046092		GRMZM2G087435	GRMZM2G105362	GRMZM5G870176	GRMZM2G168980
GRMZM5G861268		GRMZM2G165069	AC217910.3_FG004	GRMZM2G097340	GRMZM2G031504
GRMZM2G037650		GRMZM2G123407	GRMZM2G044038	GRMZM2G137409	GRMZM2G434203
GRMZM2G043198		GRMZM2G385428	GRMZM2G018716	GRMZM2G036940	GRMZM2G408537
GRMZM2G133958		GRMZM2G342401	GRMZM2G177508	GRMZM2G092604	GRMZM2G151468
GRMZM2G161566		GRMZM2G122277	GRMZM2G366681	GRMZM2G025832	GRMZM2G161891
GRMZM2G549568		GRMZM2G131340	GRMZM2G119865	GRMZM2G013082	GRMZM2G021973
GRMZM2G052869		GRMZM2G099036	GRMZM2G052869	GRMZM2G089506	GRMZM2G089995
GRMZM2G329181		GRMZM2G048672	GRMZM2G110131	GRMZM2G056014	GRMZM2G103647
GRMZM5G832229		GRMZM2G057955	GRMZM2G336533	GRMZM2G023847	GRMZM2G091980
GRMZM2G030252		GRMZM2G148090	GRMZM2G051151	GRMZM2G108123	GRMZM2G330012
GRMZM2G013986		GRMZM2G070847	GRMZM2G095411	GRMZM2G152189	GRMZM5G892338
GRMZM2G402564		GRMZM2G175860	GRMZM2G122160	GRMZM2G326707	GRMZM2G445634
GRMZM2G448656		GRMZM2G136042	GRMZM2G057841	GRMZM2G312997	GRMZM2G002915
GRMZM2G054267		GRMZM2G104041	GRMZM2G326235	GRMZM2G041175	GRMZM2G324375
GRMZM2G058081		GRMZM2G160463	GRMZM2G018553	GRMZM2G125482	GRMZM2G089736
GRMZM2G064657		GRMZM2G466743	GRMZM2G154523	GRMZM2G055209	GRMZM2G361210
GRMZM2G057616		GRMZM2G090112	GRMZM2G366264	GRMZM2G004984	GRMZM2G174347
GRMZM2G072383		GRMZM2G410352	GRMZM2G302601	GRMZM2G169704	GRMZM2G134023
GRMZM2G108600		GRMZM2G100714	GRMZM2G094304	GRMZM2G355316	GRMZM2G110131
GRMZM2G127143		GRMZM5G840582	GRMZM2G032253	GRMZM2G048175	GRMZM2G100650
GRMZM2G434203		GRMZM2G003426	GRMZM2G147373	GRMZM2G088765	GRMZM2G106819
GRMZM2G014400		GRMZM2G077127	GRMZM2G443345	GRMZM2G420883	GRMZM2G057616
GRMZM2G000581		GRMZM2G108103	GRMZM2G133958	GRMZM2G370715	GRMZM2G008839
GRMZM2G377168		GRMZM2G121649	GRMZM2G123831	GRMZM2G054332	GRMZM2G115716
GRMZM2G330012		GRMZM2G147172	GRMZM2G134947	GRMZM2G015603	GRMZM5G826658
GRMZM2G025783		GRMZM2G004572	GRMZM2G154789	GRMZM2G074572	GRMZM2G069649
GRMZM2G037265		GRMZM2G144275	GRMZM2G089736	AC208897.3_FG004	GRMZM2G050829
GRMZM2G031504		GRMZM2G148441	GRMZM2G100650	GRMZM2G003165	GRMZM2G133430
GRMZM2G129482		GRMZM2G012891	GRMZM2G122028	GRMZM2G369472	GRMZM2G048154
GRMZM2G156754		GRMZM2G005433	GRMZM2G090114	GRMZM2G175140	GRMZM2G016521
GRMZM5G856297		GRMZM2G336908	GRMZM2G164715	GRMZM2G158175	GRMZM2G149024
GRMZM2G173710		GRMZM2G041269	GRMZM2G136635	GRMZM2G381404	GRMZM2G122160
GRMZM2G062042		GRMZM2G036351	GRMZM2G012891	GRMZM2G010855	AC217271.3_FG001
GRMZM2G013255		GRMZM2G131228	GRMZM2G337330	GRMZM2G059637	GRMZM2G022699
GRMZM2G117707		AC177924.2_FG003	GRMZM2G322817	GRMZM2G337768	GRMZM2G102047
GRMZM2G459854		GRMZM2G149452	GRMZM2G005954	GRMZM2G041068	GRMZM2G169564
GRMZM2G348863		GRMZM2G038301	GRMZM2G138407	GRMZM2G049877	GRMZM2G117365
GRMZM2G118003		GRMZM2G056424	GRMZM2G084935	GRMZM2G092128	GRMZM2G133400
GRMZM2G031354		GRMZM2G114137	GRMZM2G089574	GRMZM2G477685	GRMZM2G035285
GRMZM2G029385		GRMZM2G122231	GRMZM2G058760	GRMZM2G091621	GRMZM2G028110
GRMZM2G117016		GRMZM2G108480	GRMZM2G116029	GRMZM2G344993	GRMZM5G863420
AC191113.2_FG002		GRMZM2G121293	GRMZM2G064382	GRMZM2G066428	GRMZM2G148772
GRMZM2G127846		GRMZM2G399136	GRMZM2G177220	GRMZM2G415529	GRMZM2G054361
GRMZM2G109431		GRMZM2G178497	GRMZM2G311969	GRMZM2G132169	GRMZM2G474755
GRMZM2G068519		GRMZM5G838147	GRMZM2G322819	AC234161.1_FG001	GRMZM2G079613
GRMZM2G377215		GRMZM5G832939	GRMZM2G123896	GRMZM2G104504	GRMZM2G080992
GRMZM2G004909			GRMZM2G101769	GRMZM2G141632	GRMZM2G405017
GRMZM2G405090		GRMZM2G310947	GRMZM2G421234	GRMZM5G824439	GRMZM2G013776
GRMZM2G063438		GRMZM2G092813	GRMZM2G036351	GRMZM2G013726	AC199315.4_FG001
GRMZM2G373859		GRMZM2G167018	GRMZM2G033538	GRMZM2G391815	GRMZM2G148026
GRMZM2G119705		GRMZM2G100158	GRMZM2G401883	AC234528.1_FG006	GRMZM2G029219
GRMZM5G810061		GRMZM2G341058	GRMZM2G039988	GRMZM2G118507	GRMZM2G031580
GRMZM2G455413		GRMZM2G028821	GRMZM2G065829	GRMZM2G116461	GRMZM2G323422
GRMZM2G122277		GRMZM2G306282	GRMZM2G049229	GRMZM2G147560	GRMZM2G042895
GRMZM2G149452		GRMZM2G047616	GRMZM2G445634	GRMZM2G338161	GRMZM2G326114
GRMZM2G019183		GRMZM2G319781	GRMZM2G405090	AC211737.3_FG012	GRMZM2G097297
GRMZM2G444073		GRMZM2G085086	GRMZM2G031504	GRMZM2G072274	GRMZM2G047835
GRMZM2G137535		GRMZM2G070912	GRMZM2G020150	GRMZM2G080992	GRMZM2G102015
GRMZM2G400961		GRMZM2G137409	GRMZM2G024517	GRMZM2G151567	GRMZM2G082487
GRMZM2G147849		GRMZM2G152975	GRMZM2G146173	GRMZM5G805732	GRMZM2G059502
GRMZM5G831200		GRMZM2G008290	GRMZM2G028234	GRMZM2G136372	GRMZM2G336824
GRMZM2G113349		GRMZM2G031660	GRMZM2G089995	GRMZM2G350800	GRMZM2G479610
GRMZM5G852968		GRMZM2G071396	GRMZM2G421033	GRMZM2G417954	GRMZM2G072518
GRMZM2G035805		GRMZM2G070508	GRMZM2G070087	GRMZM2G101875	GRMZM2G177878
GRMZM2G153103		GRMZM2G144997	GRMZM2G016462	GRMZM2G391272	GRMZM2G047422
GRMZM2G441031		GRMZM2G076394	GRMZM2G130904	GRMZM2G136508	GRMZM2G428216
GRMZM2G363183		GRMZM5G857944	GRMZM2G178509	GRMZM2G156827	GRMZM2G177050
GRMZM2G173628		GRMZM2G002178	GRMZM2G560811	GRMZM2G141999	GRMZM2G089557
GRMZM2G028353		GRMZM2G137435	GRMZM2G124921	GRMZM2G033359	GRMZM2G176304
GRMZM2G009901		GRMZM2G108523	GRMZM2G116614	GRMZM2G373849	GRMZM2G172485
GRMZM2G127386		GRMZM2G125482	GRMZM2G043182	GRMZM2G461332	GRMZM2G079559
GRMZM2G480106		GRMZM2G026143	GRMZM2G305154	GRMZM5G876638	GRMZM2G137751
GRMZM2G101664		GRMZM2G427097	GRMZM2G064136	GRMZM2G015753	GRMZM2G471142
GRMZM2G006363		GRMZM2G059134	GRMZM2G108523	GRMZM2G090432	GRMZM2G154789
GRMZM2G124473		GRMZM2G172230	GRMZM2G088819	GRMZM2G075286	GRMZM2G366681
GRMZM2G003869		GRMZM2G001676	GRMZM2G053720	GRMZM2G427815	GRMZM2G133428
GRMZM2G412601		GRMZM2G109830	GRMZM2G132331	GRMZM2G002396	GRMZM2G013430
GRMZM2G043453		GRMZM2G137161	GRMZM2G176568	GRMZM2G043095	GRMZM2G043338
GRMZM2G063503		GRMZM2G154881	GRMZM2G036629	GRMZM2G376905	GRMZM2G311969
GRMZM2G148090		GRMZM2G130728	GRMZM2G326933	GRMZM2G124785	GRMZM2G333049
GRMZM2G056252		GRMZM2G020631	GRMZM2G305900	GRMZM2G034917	GRMZM2G074611
GRMZM2G082034		GRMZM2G064382	GRMZM2G055180	GRMZM2G072861	GRMZM2G417574
GRMZM2G018786		GRMZM2G075712	GRMZM2G077463	GRMZM2G026532	GRMZM2G084086
GRMZM2G013612		GRMZM2G058173	GRMZM2G312877	GRMZM5G852704	GRMZM2G145313
GRMZM2G156472		GRMZM2G400806	GRMZM2G310368	GRMZM2G319138	GRMZM2G177220
GRMZM5G872070		GRMZM2G374629	GRMZM2G063975	GRMZM2G127690	GRMZM2G100475
GRMZM2G325650		GRMZM2G086163	GRMZM5G861451	GRMZM2G114588	GRMZM2G035103
GRMZM2G051720		GRMZM2G048472	GRMZM2G102230	GRMZM2G106172	GRMZM2G399136
GRMZM2G048085		GRMZM2G082184	GRMZM2G010491	GRMZM2G161472	GRMZM2G169363
GRMZM2G094353		GRMZM2G032807	GRMZM2G018228	GRMZM2G700148	GRMZM2G336694
GRMZM2G084407		GRMZM2G413717	GRMZM2G099984	GRMZM2G329944	GRMZM2G159503
GRMZM2G008353		GRMZM2G152417	GRMZM2G001247	GRMZM2G013773	GRMZM2G101769
GRMZM2G071996		GRMZM2G060940	GRMZM2G140116	GRMZM2G020766	GRMZM2G107027
GRMZM2G009048		GRMZM5G823135	GRMZM5G863656	GRMZM2G089836	GRMZM2G067371
GRMZM2G175406		GRMZM2G099467		GRMZM2G047319	GRMZM2G018806
GRMZM2G332259		GRMZM2G094579	GRMZM2G122277	GRMZM5G892675	GRMZM2G131055
GRMZM2G044472		GRMZM2G132251	GRMZM2G054332	GRMZM5G899851	GRMZM2G010555
GRMZM2G066870		AC203966.5_FG002	GRMZM2G082940	GRMZM2G170017	GRMZM2G139815
GRMZM2G420684		GRMZM2G119970	GRMZM2G047319	GRMZM2G113060	GRMZM2G045638
GRMZM2G090271		GRMZM2G309071	GRMZM2G416701	GRMZM2G336337	GRMZM2G177077
GRMZM2G147221		GRMZM2G004278	AC155610.2_FG007	GRMZM2G162829	GRMZM2G032198
GRMZM2G076263		GRMZM2G021378	GRMZM2G355316	GRMZM2G009166	GRMZM2G447480
GRMZM2G038973		GRMZM2G159477	GRMZM2G025205	GRMZM2G055052	GRMZM2G128078
GRMZM2G135359		GRMZM5G834837	GRMZM2G092604	GRMZM2G410175	GRMZM2G155699
GRMZM2G015967		GRMZM2G341159	GRMZM2G023847	GRMZM2G178279	GRMZM2G110080
GRMZM2G024391		GRMZM2G039665	AC211737.3_FG012	GRMZM2G055263	GRMZM2G071771
GRMZM2G173882		GRMZM2G059637	GRMZM2G097340	GRMZM5G871347	GRMZM2G400714
GRMZM2G380414		GRMZM2G123212	GRMZM2G131749	GRMZM2G359304	GRMZM2G008740
GRMZM2G127774		GRMZM2G044382	GRMZM2G025832	GRMZM2G041308	GRMZM5G852177
GRMZM2G147687		GRMZM2G125775	GRMZM2G083812	GRMZM2G143756	GRMZM2G428119
GRMZM2G108861		GRMZM2G031938	GRMZM2G158342	GRMZM2G475362	GRMZM2G120320
GRMZM2G149580		GRMZM2G169329	GRMZM2G114276	GRMZM2G069082	GRMZM2G179063
GRMZM2G144742		GRMZM2G084486	GRMZM2G059637	GRMZM2G163195	GRMZM2G141322
GRMZM2G032430		GRMZM2G458075	GRMZM2G027217	GRMZM5G828987	GRMZM2G058404
GRMZM2G176433		GRMZM2G408458	GRMZM2G034155	GRMZM2G451443	GRMZM5G803565
GRMZM2G347708		GRMZM2G158328	GRMZM2G056851	GRMZM5G814718	GRMZM2G134947
GRMZM2G144483		GRMZM5G882378	GRMZM2G121275	GRMZM2G143669	GRMZM2G074017
GRMZM2G169405		GRMZM2G384884	GRMZM2G036940	GRMZM2G024234	GRMZM2G011598
GRMZM2G156310		GRMZM2G091837	GRMZM2G099642	GRMZM2G148721	GRMZM2G438840
GRMZM2G098301		GRMZM2G143373	GRMZM2G312997	GRMZM2G076730	GRMZM2G045849
GRMZM2G006450		GRMZM2G088689	GRMZM2G068808	GRMZM2G463887	GRMZM2G016346
GRMZM2G021256		GRMZM2G022659	GRMZM2G154090	GRMZM2G447657	GRMZM2G061723
GRMZM2G110735		GRMZM2G054332	GRMZM2G091995	GRMZM2G091656	GRMZM2G122447
GRMZM2G096407		GRMZM2G175593	GRMZM2G159002	GRMZM2G138710	GRMZM2G371167
GRMZM2G056424		GRMZM2G102639	GRMZM2G139834	GRMZM2G084486	GRMZM2G105362
GRMZM2G453805		GRMZM2G039993	AC234163.1_FG002	GRMZM2G175258	GRMZM2G009045
GRMZM2G036880		GRMZM2G430871	GRMZM2G170625	GRMZM2G340578	GRMZM2G020150
GRMZM2G099003		GRMZM2G052825	GRMZM2G475059	GRMZM2G087809	AC205413.4_FG003
GRMZM2G070847		GRMZM2G341309	GRMZM2G428096	GRMZM2G438602	GRMZM2G101393
GRMZM2G170742		GRMZM5G825193	GRMZM2G043095	GRMZM2G327311	GRMZM2G023982
GRMZM2G055575		GRMZM2G316534	GRMZM2G344993	GRMZM2G074987	AC205413.4_FG001
GRMZM2G005433		GRMZM2G051528	GRMZM5G836827	GRMZM2G024331	GRMZM2G375448
GRMZM2G108480		GRMZM2G165387	AC205154.3_FG005	GRMZM2G168747	GRMZM2G114153
GRMZM2G394968		GRMZM2G170625	GRMZM2G027167	GRMZM2G037156	GRMZM2G127035
GRMZM2G466743		GRMZM2G072653	GRMZM2G132169	GRMZM2G458659	GRMZM5G855994
GRMZM2G055898		GRMZM2G049882	GRMZM2G407650	GRMZM2G504757	GRMZM2G094328
GRMZM2G009189		GRMZM2G000603	GRMZM2G425683	GRMZM2G153127	GRMZM5G894619
GRMZM2G426336		GRMZM2G011213	GRMZM2G070468	AC191283.3_FG004	GRMZM2G104176
GRMZM2G144275		GRMZM2G304712	GRMZM2G111462	GRMZM2G006853	GRMZM2G061408
GRMZM2G308907		GRMZM2G170692	GRMZM2G181227	GRMZM2G412492	GRMZM2G025895
GRMZM2G408038		AC209784.3_FG007	GRMZM2G033641	GRMZM2G108422	GRMZM2G113421
GRMZM2G138589		GRMZM2G071292	AC208110.2_FG001	GRMZM2G374973	GRMZM2G057789
GRMZM2G039993		GRMZM2G142836	GRMZM2G152793	GRMZM2G426242	GRMZM2G002815
GRMZM2G103647		GRMZM2G134708	GRMZM2G424595	GRMZM2G443885	GRMZM2G056505
GRMZM2G079956		GRMZM2G169726	GRMZM2G111428	GRMZM2G439049	GRMZM2G044174
GRMZM2G060057		GRMZM2G111975	GRMZM2G004984	GRMZM2G074454	GRMZM2G026889
GRMZM2G038301		AC155610.2_FG007	AC202439.3_FG006	GRMZM2G473310	GRMZM2G344388
GRMZM2G137120		GRMZM2G403797	GRMZM2G087809	GRMZM2G423972	GRMZM2G022616
GRMZM5G828229		GRMZM2G044383	GRMZM2G070603	GRMZM2G466292	GRMZM2G049229
GRMZM2G045714		GRMZM2G172485	GRMZM5G824439	GRMZM2G164967	GRMZM2G027375
GRMZM2G147279		GRMZM2G360681	GRMZM2G089982	GRMZM2G420988	GRMZM2G044038
GRMZM2G092137		GRMZM2G128432	GRMZM2G003409	AC203366.4_FG001	AC213521.3_FG005
GRMZM2G057955		GRMZM2G117878	GRMZM2G336448	AC234160.1_FG001	GRMZM2G175816
GRMZM2G068763		GRMZM2G095280	GRMZM2G074454	GRMZM2G154752	GRMZM5G856929
GRMZM2G137329		GRMZM2G178955	GRMZM2G048175	GRMZM2G047875	GRMZM2G115481
GRMZM2G176840		GRMZM2G334660	GRMZM2G104504	GRMZM2G308365	GRMZM2G140754
GRMZM2G146514		GRMZM2G112377	GRMZM2G105682	GRMZM2G089803	GRMZM2G055180
GRMZM2G337330		GRMZM2G412604	GRMZM2G152189	GRMZM2G479325	GRMZM2G371462
GRMZM2G113761		GRMZM2G083344	GRMZM2G002396	GRMZM5G887750	GRMZM2G149952
GRMZM2G001845		GRMZM2G141081	GRMZM2G116872	GRMZM2G137341	GRMZM2G325131
GRMZM2G021055		GRMZM2G401009	GRMZM2G130755	GRMZM2G341918	GRMZM2G097704
GRMZM2G108514		GRMZM2G414423	GRMZM2G146034	GRMZM2G111462	GRMZM2G134045
GRMZM2G098099		GRMZM2G009103	GRMZM2G410175	GRMZM2G014089	GRMZM2G323387
GRMZM2G096048		GRMZM2G101741	GRMZM2G412492	GRMZM2G096029	GRMZM2G023436
GRMZM2G164340		GRMZM2G118610	GRMZM2G013726	GRMZM2G154090	GRMZM2G343036
GRMZM2G347995		GRMZM2G132690	GRMZM2G000177	GRMZM2G338691	GRMZM2G017266
GRMZM2G166548		GRMZM2G132095	GRMZM2G045319	GRMZM2G162286	GRMZM2G097788
GRMZM2G072780		GRMZM2G166176	GRMZM2G141632	GRMZM5G827026	GRMZM2G032562
GRMZM2G502560		GRMZM2G173654	GRMZM2G013773	GRMZM2G027167	GRMZM2G089491
GRMZM2G092474		GRMZM2G175140	GRMZM2G081907	GRMZM2G003409	GRMZM2G097364
GRMZM2G165914		GRMZM2G003970	GRMZM2G157845	GRMZM2G057778	GRMZM2G099867
AC212728.3_FG001		GRMZM2G001631	GRMZM2G156827	GRMZM2G332687	GRMZM2G012724
GRMZM2G015333		GRMZM2G015753	GRMZM2G180082	GRMZM2G146034	GRMZM2G019586
GRMZM2G097884		GRMZM2G118345	GRMZM2G103342	GRMZM2G331088	GRMZM2G008726
GRMZM2G377555		GRMZM2G179528	GRMZM2G000614	GRMZM2G316033	GRMZM2G158328
GRMZM2G146305		GRMZM2G148453	GRMZM2G365423	GRMZM2G169240	GRMZM2G031102
GRMZM2G145461		GRMZM2G122431	GRMZM2G700148	GRMZM2G018138	GRMZM2G059392
GRMZM2G138450		GRMZM2G092758	GRMZM2G150731	GRMZM2G145446	GRMZM2G066428
GRMZM2G018366		GRMZM2G344993	GRMZM2G000195	AC202439.3_FG006	GRMZM2G434506
GRMZM2G456226		GRMZM2G330635	GRMZM2G057778	GRMZM2G092627	GRMZM2G061537
GRMZM2G030688		GRMZM2G169149	GRMZM2G070242	GRMZM2G089241	GRMZM2G035222
		GRMZM2G105221	GRMZM2G014844	GRMZM2G424582	GRMZM2G121851
GRMZM2G154078		GRMZM2G154735	GRMZM2G316232	GRMZM2G365282	GRMZM2G012891
GRMZM2G105221		GRMZM2G567452	GRMZM2G438938	GRMZM2G019872	GRMZM2G071277
GRMZM5G830932		AC205008.4_FG002	GRMZM2G097851	GRMZM2G156877	GRMZM2G027392
GRMZM2G035517		GRMZM2G073548	GRMZM2G064174	GRMZM2G168304	GRMZM2G022740
GRMZM2G032807		GRMZM2G137861	GRMZM2G164647	GRMZM2G422269	GRMZM2G329069
GRMZM2G415491		GRMZM2G036966	GRMZM2G055263	GRMZM2G150674	GRMZM2G437912
GRMZM2G344993		GRMZM2G017685	GRMZM2G074572	GRMZM2G438938	GRMZM2G391596
GRMZM2G146161		GRMZM2G138770	GRMZM2G338809	GRMZM2G053588	GRMZM2G164761
GRMZM2G332505		GRMZM2G031004	GRMZM2G473310	GRMZM2G427954	GRMZM5G866334
GRMZM2G100158		GRMZM2G106468	GRMZM2G022726	GRMZM2G427937	GRMZM2G402862
GRMZM2G174449		GRMZM2G444801	GRMZM2G028010	GRMZM2G457789	GRMZM2G050512
GRMZM2G133613		GRMZM2G007249	GRMZM2G386245	GRMZM2G384386	GRMZM2G057672
GRMZM2G341058		GRMZM2G132875	GRMZM2G106172	GRMZM2G325938	GRMZM2G441656
GRMZM2G152975		GRMZM2G459110	GRMZM2G036759	GRMZM2G432774	GRMZM2G165060
GRMZM2G174732		GRMZM2G063917	GRMZM2G446253	GRMZM2G121070	GRMZM2G176568
GRMZM2G338131		GRMZM2G075417	GRMZM2G168651	GRMZM2G075140
GRMZM2G425728		GRMZM2G013688	GRMZM2G104109	GRMZM2G448605	GRMZM2G105348
GRMZM2G026143		AC207043.3_FG002	GRMZM2G150710	AC165171.2_FG002	GRMZM5G883632
GRMZM2G142063		GRMZM2G454719	GRMZM5G852704	GRMZM2G400533	GRMZM2G316534
GRMZM2G116554		GRMZM2G564571	GRMZM2G080354	GRMZM5G833207	GRMZM2G350918
GRMZM2G075712		GRMZM2G159952	GRMZM2G090245	GRMZM2G169261	GRMZM2G406313
GRMZM2G046583		GRMZM2G074358	GRMZM2G003165	GRMZM2G096475	GRMZM2G081529
GRMZM2G041141		GRMZM2G359298	GRMZM2G108615	GRMZM2G011236	GRMZM2G157027
GRMZM2G166176		GRMZM2G063844	GRMZM5G825076	GRMZM2G057749	GRMZM2G138744
GRMZM2G116629		GRMZM2G000423	GRMZM2G369445	AC212835.3_FG008	GRMZM2G025205
GRMZM2G453575		GRMZM2G111987	GRMZM2G415529	GRMZM2G138396	GRMZM2G149201
GRMZM2G132095		GRMZM5G800211	AC197699.3_FG002	GRMZM2G158342	GRMZM2G147221
GRMZM2G093286		GRMZM2G126199	GRMZM2G356817	GRMZM2G333811	GRMZM2G089836
GRMZM2G054115		GRMZM2G070279	GRMZM2G454719	GRMZM2G099420	GRMZM2G024099
GRMZM2G089944		GRMZM2G361256	GRMZM2G350800	GRMZM2G000614	GRMZM2G122277
GRMZM2G022659		GRMZM2G129860	GRMZM2G336773	GRMZM2G367023	GRMZM2G075492
GRMZM2G111872		GRMZM2G381378	GRMZM2G168073	GRMZM2G035704	GRMZM2G437207
GRMZM2G135722		GRMZM2G061016	AC214524.3_FG002	GRMZM2G149182	GRMZM2G049877
GRMZM2G136884		GRMZM2G118183	GRMZM2G060721	GRMZM2G050937	GRMZM2G131609
AC202439.3_FG006		GRMZM2G456669	GRMZM2G075140	GRMZM2G048377	GRMZM2G023840
GRMZM2G031938		GRMZM2G006716	GRMZM2G481052	GRMZM2G098674	GRMZM2G080503
GRMZM2G072117		GRMZM2G569903	GRMZM5G805485	GRMZM2G384884	GRMZM2G361256
GRMZM2G093826		GRMZM2G123654	GRMZM2G064106	GRMZM2G338131	GRMZM2G027217
GRMZM2G091837		GRMZM2G102862	GRMZM2G146161	GRMZM2G016836	GRMZM2G122431
GRMZM2G010468		GRMZM2G019443	AC233851.1_FG017	GRMZM2G116629	GRMZM2G047613
GRMZM2G023346		GRMZM2G013045	GRMZM2G345700	AC214360.3_FG001	GRMZM2G444801
GRMZM2G337594		GRMZM2G474602	GRMZM2G471139	GRMZM2G123446	GRMZM2G046024
GRMZM5G885710		GRMZM2G135044	GRMZM2G076730	AC214524.3_FG002	GRMZM2G077752
GRMZM2G175140		GRMZM2G362303	GRMZM2G059117	GRMZM2G171110	GRMZM2G479112
GRMZM2G316256		GRMZM2G116554	GRMZM2G358877	GRMZM5G846916	GRMZM2G041866
GRMZM2G004898		GRMZM2G355752	GRMZM2G039867	GRMZM2G444393	GRMZM2G033641
GRMZM5G817559		GRMZM2G115476	GRMZM2G373607	GRMZM2G373607	GRMZM2G429842
GRMZM2G381378		GRMZM2G054115	GRMZM2G427954	GRMZM2G145069	GRMZM2G110067
GRMZM2G032977		GRMZM5G865298	GRMZM2G052386	GRMZM5G805485	GRMZM2G002515
GRMZM2G045720		GRMZM2G337768	GRMZM2G082112	GRMZM2G361120	GRMZM2G092581
GRMZM2G030814		GRMZM2G338131	GRMZM2G170017	GRMZM2G148355	GRMZM2G019373
GRMZM2G176472		GRMZM2G154460	GRMZM2G454334	GRMZM2G099642	GRMZM2G148702
GRMZM2G382785		GRMZM2G046750	GRMZM2G300412	GRMZM2G069722	GRMZM2G003752
GRMZM2G074158		GRMZM2G064091	AC190909.3_FG004	GRMZM2G133322	GRMZM2G040689
GRMZM2G144173		GRMZM2G058404	GRMZM5G852801	GRMZM2G180082	GRMZM2G166711
GRMZM2G161905		GRMZM2G431288	GRMZM2G018142	GRMZM5G805485	GRMZM2G131749
GRMZM2G020631		GRMZM5G864903	GRMZM2G125032	GRMZM2G059465	GRMZM2G058032
GRMZM2G103881		GRMZM2G050234	GRMZM5G871347	GRMZM2G081907	GRMZM2G154090
GRMZM2G144668		GRMZM2G041493	GRMZM2G009166	AC197699.3_FG002	GRMZM2G415529
GRMZM2G098739		GRMZM2G106950	GRMZM2G052377	GRMZM2G095822	GRMZM2G088290
GRMZM2G011598		GRMZM2G010433	GRMZM2G388453		GRMZM2G162329
GRMZM2G009103		GRMZM2G168431	GRMZM2G169240		GRMZM2G174598
GRMZM2G097505		GRMZM5G800407	GRMZM2G092627		GRMZM2G154735
GRMZM2G159952		GRMZM5G804470	GRMZM2G439049		GRMZM2G359298
GRMZM2G048836		GRMZM2G338809	GRMZM5G899985		GRMZM2G388684
GRMZM2G036134		GRMZM2G152354	GRMZM2G432774		GRMZM2G087809
GRMZM2G118821		GRMZM2G116395	GRMZM2G110965		GRMZM2G704488
GRMZM2G341159		GRMZM2G134248	GRMZM2G433968		AC233899.1_FG002
GRMZM2G119967		GRMZM2G082653	GRMZM2G370928		GRMZM2G158117
GRMZM2G007249		GRMZM5G865595	GRMZM5G814465		GRMZM2G438938
GRMZM2G019443		GRMZM2G470882	GRMZM2G156877		GRMZM2G342509
GRMZM2G373329		AC234575.1_FG003	GRMZM2G050384		GRMZM2G022820
GRMZM2G009045		GRMZM2G361242	GRMZM2G311024		GRMZM2G062009
GRMZM2G368610		GRMZM5G863364	GRMZM2G089698		GRMZM2G173669
GRMZM2G058149		GRMZM2G161905	AC165171.2_FG002		GRMZM2G044049
GRMZM5G882378		GRMZM2G045720	GRMZM2G123607		GRMZM2G337768
GRMZM2G156004		GRMZM2G394628	GRMZM2G095724		GRMZM2G146034
GRMZM2G379563		GRMZM2G323499	GRMZM2G334181		GRMZM2G000816
GRMZM2G125482		GRMZM2G036631	GRMZM2G162286		GRMZM2G003409
GRMZM2G107945		AC213654.3_FG006	GRMZM2G093092		GRMZM5G866269
GRMZM2G070849		GRMZM2G094510	GRMZM2G116629		GRMZM2G373607
GRMZM2G309071		GRMZM2G460617	GRMZM2G175258		GRMZM2G383790
GRMZM2G013045		GRMZM2G119975	GRMZM2G370988		GRMZM2G150674
GRMZM2G359298		GRMZM2G000236	GRMZM2G449479		GRMZM2G075140
GRMZM2G036631		GRMZM2G106303	GRMZM5G827026		GRMZM2G096680
GRMZM2G111987		GRMZM2G388453	GRMZM2G075315		GRMZM2G061305
GRMZM2G330635		GRMZM2G104603	GRMZM2G417208		GRMZM2G104109
GRMZM5G893392		GRMZM2G500076	GRMZM2G019398		GRMZM2G115124
GRMZM2G117497		GRMZM2G030814	GRMZM2G105245		GRMZM2G116629
GRMZM2G004548		GRMZM5G891656	GRMZM2G093404		GRMZM2G336773
GRMZM2G130728		GRMZM5G893912	GRMZM2G075244		GRMZM2G163724
GRMZM2G024331		GRMZM2G173809	GRMZM2G089343		GRMZM2G112456
GRMZM2G126199		GRMZM2G047713	GRMZM5G844094		GRMZM2G162829
GRMZM2G041493		GRMZM2G139872	GRMZM2G306024		GRMZM2G410916
GRMZM2G410085		GRMZM2G120449	GRMZM2G374248		GRMZM2G114503
GRMZM2G056388		GRMZM2G443445	GRMZM5G849435		GRMZM2G146161
GRMZM2G148460		GRMZM2G160853	AC196278.2_FG003		GRMZM2G090469
GRMZM2G070664		GRMZM2G047613	GRMZM2G333811		GRMZM2G474194
GRMZM2G125853		GRMZM2G322819	GRMZM2G451443		GRMZM5G834199
GRMZM2G092627		GRMZM2G065617	GRMZM2G169261		GRMZM2G169240
GRMZM2G099420		GRMZM2G135722	GRMZM5G843555		GRMZM2G080178
GRMZM5G899985		GRMZM2G014612	GRMZM5G852073		GRMZM2G070126
GRMZM2G004653		GRMZM2G476886	GRMZM2G028677		GRMZM2G070603
GRMZM2G000816		GRMZM2G140665	GRMZM2G447566		GRMZM2G388453
GRMZM2G011347		GRMZM2G153536	GRMZM2G048377		GRMZM2G136364
GRMZM2G073272		GRMZM2G024476	GRMZM2G105935		GRMZM2G158013
GRMZM2G126913		GRMZM2G475059	GRMZM2G006853		GRMZM2G019974
GRMZM2G443332		GRMZM2G701767	GRMZM2G311328		AC233955.1_FG003
GRMZM2G444801		GRMZM2G075244	GRMZM2G092474		GRMZM2G070508
GRMZM2G127251		GRMZM2G074672	GRMZM2G177475		GRMZM2G034155
GRMZM2G078465		GRMZM2G075461	GRMZM2G171110		GRMZM2G050774
GRMZM2G023840		GRMZM2G036203	GRMZM2G175955		GRMZM2G027167
GRMZM5G852663		GRMZM2G458659	GRMZM2G099420		GRMZM2G035599
GRMZM2G047684		GRMZM2G000566	AC208826.3_FG004		GRMZM2G015709
GRMZM2G069298		GRMZM2G170017	GRMZM2G450546		GRMZM2G141632
GRMZM2G052908		GRMZM2G078465	GRMZM2G075283		GRMZM2G063306
GRMZM2G334419		GRMZM2G119967	GRMZM2G097691		GRMZM2G067315
GRMZM2G078667		AC214817.3_FG007	GRMZM2G132875		GRMZM5G802971
GRMZM2G133359			GRMZM2G136372		GRMZM2G571844
GRMZM2G109627			GRMZM2G024234		GRMZM2G150731
GRMZM2G000236			AC212827.3_FG005		GRMZM5G858456
GRMZM2G126285			GRMZM2G168747		GRMZM5G836250
GRMZM2G153536			GRMZM2G150907		GRMZM2G303937
GRMZM2G036759			GRMZM2G014458		GRMZM2G014695
GRMZM2G359304			GRMZM2G140901		GRMZM2G418005
GRMZM2G010433			GRMZM2G332687		GRMZM2G027056
GRMZM2G355752			GRMZM2G065585		GRMZM2G119305
GRMZM2G430849			GRMZM2G174645		GRMZM2G025685
GRMZM2G072029			GRMZM2G037768		GRMZM5G874756
GRMZM2G388453			GRMZM2G148648		GRMZM2G446946
GRMZM2G029243			GRMZM2G104877		GRMZM2G389299
GRMZM2G475059			GRMZM2G320786		GRMZM2G427937
GRMZM2G057352			GRMZM2G413226		GRMZM2G458659
GRMZM2G068398			GRMZM2G117971		GRMZM2G432774
GRMZM2G172396			GRMZM2G016922		GRMZM2G039278
GRMZM2G417229			GRMZM2G427937		GRMZM2G032547
GRMZM2G457346			GRMZM2G429617		GRMZM2G135558
GRMZM2G062396			GRMZM2G314339		GRMZM2G011236
GRMZM2G430807			GRMZM2G117942		GRMZM5G852704
AC233952.1_FG006			GRMZM2G051943		AC234160.1_FG003
GRMZM2G124948			GRMZM5G854264		GRMZM2G312481
GRMZM2G401009			GRMZM2G359589		GRMZM2G099420
GRMZM2G167658			GRMZM2G039639		GRMZM2G157845
GRMZM2G164715			GRMZM2G118809		GRMZM2G065557
GRMZM2G311347			GRMZM2G113191		GRMZM2G497710
GRMZM2G443445			AC212225.3_FG001		GRMZM5G879116
GRMZM5G841920			GRMZM2G116520		GRMZM2G171110
GRMZM2G050085			GRMZM2G122654		GRMZM5G814465
GRMZM2G084369			GRMZM2G476040		GRMZM2G420357
GRMZM2G127064			GRMZM2G080839		GRMZM2G427954
GRMZM2G123607					GRMZM2G176943
GRMZM2G303509					GRMZM2G059785
GRMZM2G474555					AC194072.3_FG005
GRMZM2G447566					GRMZM2G504757
GRMZM2G399362					GRMZM2G403493
GRMZM5G853825					GRMZM2G152059
GRMZM2G059544					GRMZM2G041308
GRMZM2G179462					GRMZM2G168651
GRMZM2G387394					GRMZM2G060742
GRMZM2G114232					GRMZM2G015976
GRMZM2G160840					GRMZM2G019413
AC185478.4_FG005					GRMZM2G021706
GRMZM2G042733					GRMZM2G094955
					GRMZM2G129493
					GRMZM5G851266
					GRMZM2G319445
					GRMZM2G097340
					GRMZM2G063133
					GRMZM2G169261
					AC214360.3_FG001
					GRMZM2G059465
					AC208826.3_FG004
					GRMZM2G063431
					GRMZM2G138338
					GRMZM2G046609
					GRMZM2G069722
					GRMZM2G104877
					GRMZM2G098912
					GRMZM2G156877
					GRMZM2G028677
					GRMZM2G004653
					GRMZM2G089686
					GRMZM2G101117
					GRMZM2G335948
					GRMZM2G124785
					AC233851.1_FG017
					GRMZM2G108615
					GRMZM2G133322
					GRMZM2G048175
					GRMZM2G333811
					GRMZM2G036048
					GRMZM2G059117
					GRMZM2G168747
					GRMZM2G163195
					GRMZM2G148648
					GRMZM5G805485
					AC235544.1_FG006
					GRMZM2G070242
					GRMZM2G062396
					GRMZM2G066049
