# Supplementary material for: High throughput RNA sequencing of a hybrid maize and its parents shows different mechanisms responsive to nitrogen limitation
Source: BMC Genomics. 2014 Jan 28;15:77. doi: 10.1186/1471-2164-15-77 (PMC3912931; doi:10.1186/1471-2164-15-77)
Supplement: Additional file 2 — Expression of selected DE genes verified by qRT-PCR. [file 1471-2164-15-77-S2.xls]

## Sheet: Sheet1
gene	locus	sample_1	sample_2	value_1	value_2	log2(fold_change)	q_value	QRTPCR (fold_Change)	SDEV	Forward Primer Sequences	Reverse Primer Sequences
GRMZM2G355752	2:233550346-233551880	HL200	LL200	382.744	1831.43	2.25852	1.17451e-06	3.40333	0.496017	TGCTGCTCCAGGCATCT	CGCCGCCTTGGACTTTG
GRMZM2G359298	10:103630421-103635991	HL200	LL200	17.6488	58.6583	1.73277	2.81548e-05	2.45	0.0953939	ATCACCGGCTTGGACATAAG	CCCAATCCATGATGTAGTCGTAG
GRMZM2G458659	4:147253235-147255634	HL200	LL200	19.6716	64.9231	1.72262	0.00390281	1.72667	0.234592	CAGCGGAGACGAACTGAAA	CCATCCTTGAAGTCCTTGAGAA
GRMZM2G489235	1:224499692-224499782	HL200	LL200	249.721	2248.53	3.17059	1.8959e-05	2.66	0.281603	GAAGAGTATAAGCTTGACCTCTACAA	CATGGCTACGAGCGAGATG
GRMZM2G498314	10:4606882-4607617	HL200	LL200	24.7723	146.593	2.56501	0.0231643	1.70067	0.579484	AAGTGGAGGCAAAGAGAAGG	TGCAGCCTGATGCTCAAA
GRMZM2G523045	6:112371883-112372201	HL200	LL200	10.9613	187.638	4.09746	0.0235025	2.84333	0.238607	CCATATTTGGCTTAGGTCTAGCA	GCATAGGATAATCTGGTATGAAACAAAG
GRMZM2G552925	5:33608162-33608262	HL200	LL200	263.102	1153.49	2.1323	0.0142014	2.81667	0.136504	GCTAGTTCTTGTGAGCTTCCT	AAACTGTGATTCTTTCTGGTTTCC
GRMZM2G560302	6:102124044-102124490	HL200	LL200	14.1221	48.196	1.77096	0.0011437	2.27667	0.156312	GGCTTCTTCCGTACTCGAATTA	CCTATGGATTGCTTTCCTCGT
GRMZM5G814451	3:2775125-2783742	HL200	LL200	78.4412	234.01	1.57688	0.0212181	1.22	0.0754983	ACGTGCACGAAAGGGAAA	TGCGTGATCGAGTTCTTGAG
TPS3	5:71380156-71383513	HL200	LL200	13.5179	43.471	1.68518	0.000164685	2.48	0.147986	CCGAGTTCCAGCTCAACAA	GATCCCGTACCACAGGTATTTC
CYP71C2	4:2998633-3001404	HL200	LL200	32.7115	12.5394	-1.38333	0.0428377	-1.45	0.24	GACATGTTCGAGGCAGGTATAG	ACCTCCGTCTGTAGCTTCT
Glk1	9:2711380-2713815	HL200	LL200	34.691	13.1811	-1.39609	0.00555516	-2.56	0.276225	CCATCAAGCGAGAGCATAGAT	CATGACACTGTCTACCGAAGG
glu2	10:37754966-37759771	HL200	LL200	75.038	20.2641	-1.8887	4.15058e-06	-1.73667	0.21362	CCATCTAGGACCCAACAATGAG	ATCGTGGCGTAAAGCTAAGG
GRMZM2G007928	3:179632946-179634101	HL200	LL200	61.6548	14.5874	-2.07949	1.43055e-06	-2.79667	0.155671	GGAAGGGCTTGAACTCGAA	GTCCCTGCACTCGCATATC
GRMZM2G018424	4:233625685-233629448	HL200	LL200	320.191	72.6662	-2.13957	0.0293562	-2.03333	0.169214	GTTGTACACGTCGTAGTCGTAG	TGGAGGACCTGAGGAAGAA
GRMZM2G027479	4:204275344-204276126	HL200	LL200	236.931	79.0051	-1.58445	0.000199786	-1.53	0.141067	GCAAATGGTGCTGCGAAA	CCTCCACATCTGTCTTCCATAAT
GRMZM2G028640	2:45957406-45958283	HL200	LL200	815.248	358.804	-1.18404	0.0142014	-1.91	0.235797	ACGGAGAAGCTGGGTATCA	CACGGGAACTTGCTCTTCTC
GRMZM2G028948	6:166587012-166592982	HL200	LL200	202.028	60.607	-1.737	0.0138359	-1.97	0.280535	TGCTGCGTCCGAGTTTATTA	GTAGTGCGAACAGTGCAATAAG
GRMZM2G059502	1:209125638-209127560	HL200	LL200	54.8558	17.4138	-1.65541	0.00443965	-1.96333	0.180093	GAGGTAGCAAGAGTAGCCTGTA	GGGAAGCAGTCAGTAACAGAATC
GRMZM2G070315	9:8778311-8783014	HL200	LL200	254.643	86.0175	-1.56577	0.000216217	-1.71667	0.15695	GTCAACATACCCGACGACAA	TGCCTCTCTTGCAATGGATAA
