# Supplementary material for: High throughput RNA sequencing of a hybrid maize and its parents shows different mechanisms responsive to nitrogen limitation
Source: BMC Genomics. 2014 Jan 28;15:77. doi: 10.1186/1471-2164-15-77 (PMC3912931; doi:10.1186/1471-2164-15-77)
Supplement: Additional file 7 — Different groups of genes with expression levels in leaves and roots skewingtowards one parent or another under sufficient or limiting N conditions. [file 1471-2164-15-77-S7.xlsx]

## Sheet: Sheet1
Additional file 5		Different groups of genes with expression levels in leaves and roots skewing towards one parent or another under sufficient or limiting N conditions
Leaves								Roots
high N				low N				high N				low N
D/A<-1	0> D/A >-1	1>D/A>0	D/A>1	D/A<-1	0> D/A >-1	1>D/A>0	D/A>1	D/A<-1	0> D/A >-1	1>D/A>0	D/A>1	D/A<-1	0> D/A >-1	1>D/A>0	D/A>1		D/A<-1	expression level outside range of SRG100
GRMZM2G085827	GRMZM2G073979	GRMZM2G408834	GRMZM2G093399	GRMZM2G408834	GRMZM5G802392	GRMZM5G833153	GRMZM2G093399	GRMZM2G474194	GRMZM2G374777	GRMZM2G137352	GRMZM2G093399	GRMZM2G023863	GRMZM2G374777	GRMZM2G474194	GRMZM2G093399		0> D/A >-1	expression level skewed towards SRG100
GRMZM2G393062	GRMZM2G374779	GRMZM2G172183	GRMZM5G833153	GRMZM2G073979	GRMZM2G137366	GRMZM2G329177	GRMZM2G172183	AC193500.3_FG003	GRMZM2G379898	GRMZM2G126199	GRMZM5G833153	GRMZM2G172183	GRMZM2G379898	GRMZM2G161483	GRMZM5G833153		1>D/A>0	expression level skewed towards SRG200
GRMZM2G077669	GRMZM2G060265	GRMZM2G035377	GRMZM2G329177	GRMZM2G374779	GRMZM2G436226	GRMZM2G035377	GRMZM2G374777	GRMZM2G035377	GRMZM2G060265	GRMZM2G055698	GRMZM2G023863	AC193500.3_FG003	GRMZM2G436226	GRMZM2G035377	GRMZM2G408834		D/A>1	expression level outside range of SRG200
GRMZM2G008773	GRMZM2G114469	GRMZM2G169402	GRMZM2G085885	GRMZM2G085691	GRMZM2G077669	GRMZM2G085827	GRMZM2G060265	GRMZM2G137366	GRMZM2G085691	GRMZM2G320099	GRMZM2G408834	GRMZM2G060265	GRMZM2G077669	GRMZM2G085827	GRMZM2G073979
GRMZM2G070259	GRMZM2G085691	GRMZM2G327059	GRMZM2G042552	GRMZM2G007025	GRMZM2G055698	GRMZM2G086269	GRMZM2G114469	GRMZM2G092232	GRMZM2G440537	GRMZM2G030299	GRMZM2G172183	GRMZM2G114469	GRMZM2G440537	GRMZM5G802392	GRMZM2G374779
GRMZM2G176548	GRMZM2G086269	GRMZM2G552966	GRMZM2G007025	GRMZM2G393062	GRMZM2G008773	GRMZM2G042552	GRMZM2G410990	GRMZM2G030173	GRMZM2G055880	GRMZM2G087207	GRMZM2G073979	GRMZM2G137366	GRMZM2G029713	GRMZM2G006673	GRMZM2G329177
GRMZM2G319022	GRMZM5G802392	GRMZM2G089976	GRMZM2G137352	GRMZM2G055880	GRMZM2G327059	GRMZM2G137352	GRMZM2G085885	GRMZM2G049216	GRMZM2G029713	GRMZM2G387837	GRMZM2G374779	GRMZM2G092232	GRMZM2G320099	GRMZM2G137236	GRMZM2G085691
GRMZM2G065718	GRMZM2G006673	GRMZM2G089860	GRMZM2G137236	GRMZM2G165422	GRMZM2G055704	GRMZM2G440537	GRMZM2G006673	GRMZM2G070259	GRMZM2G082227	GRMZM2G165422	GRMZM2G329177	GRMZM2G055880	GRMZM2G030173	GRMZM2G077769	GRMZM2G042552
GRMZM2G057778	GRMZM2G137366	GRMZM2G176604	GRMZM2G126199	GRMZM2G119736	GRMZM2G319022	GRMZM2G044388	GRMZM2G137236	GRMZM2G159477	GRMZM2G105415	GRMZM2G089976	GRMZM2G085827	GRMZM2G453794	GRMZM2G030567	GRMZM2G055698	GRMZM2G007025
GRMZM2G032852	GRMZM2G440537	GRMZM2G055704	GRMZM2G055698	GRMZM2G057778	GRMZM2G032852	GRMZM2G320099	GRMZM2G126199	GRMZM2G119736	GRMZM2G159427	GRMZM2G055704	GRMZM2G042552	GRMZM2G169402	GRMZM2G082227	GRMZM2G030299	GRMZM2G137352
GRMZM2G092813	GRMZM2G055880	GRMZM2G105571	GRMZM2G029713	GRMZM5G881029	GRMZM2G132019	GRMZM2G085909	GRMZM2G029713	GRMZM2G119494	GRMZM2G176604	GRMZM2G092813	GRMZM5G802392	GRMZM2G049216	GRMZM2G159427	GRMZM2G085909	GRMZM2G393062
GRMZM2G392863	GRMZM2G044388	GRMZM2G014366	GRMZM2G030299	GRMZM5G857724	GRMZM2G075901	GRMZM2G087207	GRMZM2G030299	GRMZM2G176558	GRMZM2G392863	GRMZM2G109566	GRMZM2G006673	GRMZM2G070047	GRMZM2G159477	GRMZM2G087207	GRMZM2G126199
GRMZM2G020548	GRMZM2G320099	GRMZM2G040887	GRMZM2G085909	GRMZM2G092813	GRMZM2G056488	GRMZM2G049216	GRMZM2G387837	GRMZM2G371137	GRMZM2G040887	GRMZM2G071349	GRMZM2G007025	GRMZM2G089860	GRMZM2G065718	GRMZM2G387837	GRMZM2G044388
GRMZM2G110345	GRMZM2G087207	GRMZM2G075901	GRMZM2G453794	GRMZM2G392863	GRMZM2G041899	GRMZM2G105415	GRMZM2G453794	GRMZM2G014366	GRMZM2G132019	GRMZM2G092481	GRMZM2G137236	GRMZM2G176604	GRMZM2G032852	GRMZM2G165422	GRMZM2G008773
GRMZM2G092481	GRMZM2G387837	GRMZM2G018417	GRMZM2G049216	GRMZM2G092923	GRMZM2G038485	GRMZM2G070259	GRMZM2G169402	GRMZM5G881029	GRMZM2G099454	GRMZM2G171333	GRMZM2G393062	GRMZM2G176558	GRMZM5G857724	GRMZM2G119736	GRMZM2G105415
GRMZM2G056488	GRMZM2G105415	GRMZM2G018579	GRMZM2G159477	GRMZM2G020548	GRMZM2G028521	GRMZM2G159427	GRMZM2G070047	GRMZM2G022907	GRMZM2G110345	GRMZM2G122816	GRMZM2G077669	GRMZM2G428184	GRMZM2G132019	GRMZM2G089976	GRMZM2G070259
GRMZM2G009014	GRMZM2G070047	GRMZM2G157510	GRMZM2G165422	GRMZM2G109566	GRMZM2G112640	GRMZM2G552966	GRMZM2G159477	GRMZM2G092923	GRMZM2G410991	GRMZM2G300801	GRMZM2G077769	GRMZM2G371137	GRMZM2G099454	GRMZM2G176548	GRMZM2G327059
GRMZM2G041899	GRMZM2G159427	AC194863.3_FG007	GRMZM2G119736	GRMZM2G071349	GRMZM2G397339	GRMZM2G119494	GRMZM2G176558	GRMZM2G096020	GRMZM2G056488	GRMZM2G397339	GRMZM2G044388	GRMZM5G812553	GRMZM2G110345	GRMZM2G057778	GRMZM2G552966
GRMZM2G117855	GRMZM2G096020	GRMZM2G171181	GRMZM2G119494	GRMZM2G110345	GRMZM2G169747	GRMZM2G089976	GRMZM2G176548	GRMZM2G095968	GRMZM2G172758	GRMZM2G154036	GRMZM2G085909	GRMZM2G014366	GRMZM2G410991	GRMZM2G022907	GRMZM2G119494
GRMZM2G028521	GRMZM2G099598	GRMZM2G358279	GRMZM2G176558	GRMZM2G410991	GRMZM2G165972	GRMZM2G089860	GRMZM2G105571	GRMZM2G099598	GRMZM2G323830	GRMZM2G165998	GRMZM2G008773	GRMZM2G020548	GRMZM2G172758	GRMZM2G092923	GRMZM2G055704
GRMZM2G112640	GRMZM2G410991	GRMZM2G000749	GRMZM5G812553	GRMZM2G092481	GRMZM2G136081	GRMZM2G176604	GRMZM2G065718	GRMZM2G075901	GRMZM2G435276	GRMZM2G172448	GRMZM2G453794	GRMZM2G109566	AC194863.3_FG007	GRMZM2G096020	GRMZM2G319022
GRMZM2G377787	GRMZM2G075701	GRMZM2G076423	GRMZM2G022907	GRMZM2G086093	GRMZM2G377311	GRMZM5G812553	GRMZM2G409976	AC155624.2_FG006	GRMZM2G092483	GRMZM2G008627	GRMZM2G169402	GRMZM2G095968	GRMZM2G171181	GRMZM2G075701	GRMZM2G105571
GRMZM2G165998	GRMZM5G891266	GRMZM2G397339	GRMZM5G845611	GRMZM2G358279	GRMZM2G445602	GRMZM2G014366	GRMZM2G040887	GRMZM2G018417	GRMZM2G112728	GRMZM2G556515	GRMZM2G070047	GRMZM2G099598	GRMZM2G149257	GRMZM2G056488	GRMZM5G881029
GRMZM2G172410	GRMZM2G149257	GRMZM2G169747	GRMZM2G092923	GRMZM2G370985	GRMZM2G115105	GRMZM2G022907	GRMZM2G096020	GRMZM2G157510	GRMZM2G173826	GRMZM2G115131	GRMZM2G327059	GRMZM2G092481	GRMZM2G041899	AC155624.2_FG006	GRMZM2G092813
GRMZM2G172322	GRMZM2G450125	GRMZM2G165972	GRMZM2G409976	GRMZM2G031790	GRMZM2G153393	GRMZM5G845611	GRMZM2G009014	AC194863.3_FG007	GRMZM2G073373	GRMZM2G109431	GRMZM2G552966	GRMZM2G075901	GRMZM2G355846	GRMZM5G891266	GRMZM2G392863
GRMZM2G169320	GRMZM2G107532	GRMZM2G172448	GRMZM2G132019	GRMZM2G031718	GRMZM2G093197	GRMZM2G095968	GRMZM2G171181	GRMZM2G171181	GRMZM2G541687	GRMZM2G113401	GRMZM2G089860	GRMZM2G450125	GRMZM2G178571	GRMZM2G018417	GRMZM2G040887
GRMZM2G417835	GRMZM2G178571	GRMZM2G008627	GRMZM2G071349	GRMZM2G172322	GRMZM2G132367	GRMZM2G099598	GRMZM2G171333	GRMZM2G041899	GRMZM2G470438	AC209626.2_FG013	GRMZM2G176548	GRMZM2G103599	GRMZM2G112728	GRMZM2G157510	GRMZM2G071349
GRMZM2G026807	GRMZM2G038485	GRMZM2G407396	GRMZM2G095968	GRMZM2G169320	AC166636.1_FG008	GRMZM2G099454	GRMZM2G149257	GRMZM2G355846	GRMZM5G850455	GRMZM2G031177	GRMZM2G319022	GRMZM2G415390	AC209858.4_FG002	GRMZM2G009014	GRMZM2G018579
GRMZM2G035243	GRMZM2G136081	GRMZM2G124051	GRMZM2G099454	GRMZM2G556515	GRMZM2G064841	GRMZM2G075701	GRMZM2G450125	GRMZM2G415390	GRMZM2G159456	GRMZM2G398603	GRMZM2G105571	GRMZM5G816155	GRMZM2G173826	GRMZM2G171333	GRMZM5G823004
GRMZM2G142557	GRMZM2G377311	GRMZM2G162749	AC155624.2_FG006	GRMZM2G412674	GRMZM2G581425	AC155624.2_FG006	GRMZM2G107532	GRMZM5G816155	GRMZM2G142609	GRMZM2G004259	GRMZM2G065718	GRMZM2G038485	GRMZM2G140339	GRMZM2G107532	GRMZM2G435276
GRMZM2G148855	GRMZM2G556515	GRMZM2G156486	GRMZM2G171333	GRMZM2G091921	GRMZM2G004523	GRMZM5G891266	GRMZM2G103599	GRMZM2G332548	GRMZM5G838098	GRMZM2G004523	GRMZM2G057778	GRMZM2G087918	GRMZM2G000737	GRMZM2G418037	GRMZM2G332548
GRMZM2G115105	GRMZM2G091921	GRMZM2G064663	GRMZM5G823004	GRMZM2G035243	GRMZM2G114184	GRMZM2G018417	GRMZM2G332548	GRMZM2G038485	GRMZM2G064841	GRMZM2G162535	GRMZM2G032852	GRMZM2G092483	GRMZM2G300801	GRMZM2G086093	GRMZM2G062724
GRMZM2G075712	GRMZM2G153393	GRMZM2G017254	GRMZM2G332548	GRMZM2G142557	GRMZM2G119104	GRMZM2G018579	GRMZM2G178571	GRMZM2G087918	GRMZM2G581425	GRMZM2G114190	GRMZM5G812553	GRMZM2G358279	GRMZM2G397339	GRMZM2G028521	GRMZM2G439049
GRMZM2G097283	AC209626.2_FG013	GRMZM2G097434	GRMZM2G087918	GRMZM2G064663	GRMZM2G055025	GRMZM2G157510	GRMZM2G062724	GRMZM2G027821	GRMZM5G895573	GRMZM2G015219	GRMZM5G845611	GRMZM2G086072	GRMZM2G056231	GRMZM2G043799	GRMZM2G112640
GRMZM2G029055	GRMZM2G385605	GRMZM5G815358	GRMZM2G086093	GRMZM2G113351	GRMZM2G007188	AC194863.3_FG007	GRMZM2G439049	GRMZM2G165972	GRMZM2G107395	GRMZM2G042171	GRMZM2G020548	GRMZM2G018068	GRMZM2G541687	GRMZM2G122816	GRMZM2G000749
GRMZM2G004259	AC166636.1_FG008	GRMZM2G113401	GRMZM2G043799	GRMZM2G113401	GRMZM2G127635	GRMZM5G823004	GRMZM2G043799	GRMZM2G124051	GRMZM2G055025	GRMZM2G071374	GRMZM2G075701	GRMZM2G445783	GRMZM2G407396	GRMZM2G073373	GRMZM2G000823
GRMZM2G162535	GRMZM2G107395	GRMZM2G023575	GRMZM2G112728	GRMZM2G358311	GRMZM2G042171	GRMZM2G087918	GRMZM2G112728	GRMZM2G412674	GRMZM2G055101	GRMZM2G153814	GRMZM5G891266	GRMZM2G027821	GRMZM2G556515	GRMZM2G154036	GRMZM2G076423
GRMZM2G114234	GRMZM2G457201	GRMZM2G106017	GRMZM2G086072	GRMZM2G420357	GRMZM2G331638	AC209858.4_FG002	GRMZM2G086072	GRMZM2G091921	GRMZM2G440363	GRMZM2G077045	GRMZM2G018579	GRMZM2G377787	GRMZM5G850455	GRMZM2G165972	GRMZM2G038982
GRMZM2G015219	GRMZM2G042171	AC177946.2_FG004	GRMZM2G140339	GRMZM2G122488	GRMZM2G107805	GRMZM2G027821	GRMZM2G140339	GRMZM2G026807	GRMZM2G331638	GRMZM2G155242	GRMZM2G009014	GRMZM2G169747	GRMZM2G026807	GRMZM5G837981	GRMZM2G136081
GRMZM2G002492	GRMZM2G071374	GRMZM2G132367	GRMZM2G027821	GRMZM2G107395	GRMZM2G103079	GRMZM2G000749	GRMZM2G000823	GRMZM2G035243	GRMZM5G812298	GRMZM2G070716	GRMZM2G149257	GRMZM2G165998	GRMZM2G035243	GRMZM2G172448	GRMZM2G172322
GRMZM2G047513	GRMZM2G071292	GRMZM2G398603	GRMZM2G300801	GRMZM2G005844	GRMZM2G395121	GRMZM2G300801	GRMZM2G076423	GRMZM2G124353	GRMZM2G071292	GRMZM2G009638	GRMZM2G450125	GRMZM2G031718	GRMZM2G156486	GRMZM2G169320	GRMZM2G008627
GRMZM2G032423	GRMZM2G153814	GRMZM2G064841	GRMZM2G000823	GRMZM2G153769	GRMZM2G164965	GRMZM2G377787	GRMZM2G172448	GRMZM2G000741	GRMZM2G098714	GRMZM2G099767	GRMZM5G823004	GRMZM2G172410	GRMZM2G175164	GRMZM2G124051	GRMZM2G377311
GRMZM2G107815	GRMZM2G107805	GRMZM2G581425	GRMZM2G038982	GRMZM2G002492	GRMZM2G411668	GRMZM2G038982	GRMZM2G008627	GRMZM2G156486	GRMZM2G111324	GRMZM2G180452	GRMZM2G107532	GRMZM2G412674	GRMZM2G445634	GRMZM2G115131	GRMZM2G470438
GRMZM2G103079	GRMZM2G038165	GRMZM2G004523	GRMZM2G154036	GRMZM2G047513	GRMZM2G342685	GRMZM2G154036	GRMZM2G407396	GRMZM2G445634	GRMZM2G040121	GRMZM2G012126	GRMZM2G103599	GRMZM2G091921	GRMZM2G115105	GRMZM2G142557	GRMZM2G162725
GRMZM2G099767	GRMZM2G165622	GRMZM2G114184	GRMZM2G115131	GRMZM2G103873	GRMZM2G091456	GRMZM2G165998	GRMZM2G115131	GRMZM2G093197	GRMZM2G118529	GRMZM2G091456	GRMZM2G178571	GRMZM2G075459	GRMZM2G009326	GRMZM2G148855	GRMZM2G162749
GRMZM5G879116	GRMZM2G140549	GRMZM5G895573	GRMZM2G124353	GRMZM5G812298	GRMZM2G135877	GRMZM5G837981	GRMZM2G026807	GRMZM2G023575	GRMZM2G110131	GRMZM2G012758	GRMZM2G062724	GRMZM2G142609	GRMZM2G005043	GRMZM2G097434	GRMZM2G159456
GRMZM2G025123	GRMZM2G476914	GRMZM2G055025	GRMZM2G119933	GRMZM2G077045	GRMZM2G043470	GRMZM2G172410	GRMZM2G162749	GRMZM5G821686	GRMZM2G147603	GRMZM2G525605	GRMZM2G086093	GRMZM2G017254	GRMZM2G132367	GRMZM5G815358	GRMZM2G124353
GRMZM2G103579	GRMZM2G012126	GRMZM2G015067	GRMZM2G000741	GRMZM2G070716	GRMZM2G163711	GRMZM2G541687	GRMZM2G124353	AC177946.2_FG004	GRMZM5G884325	GRMZM2G096877	GRMZM2G028521	GRMZM2G109589	GRMZM2G075712	GRMZM2G109431	GRMZM2G119933
GRMZM2G433579	GRMZM2G043470	GRMZM2G013430	GRMZM2G175164	GRMZM2G140991	GRMZM2G096877	GRMZM2G124051	GRMZM2G000741	GRMZM2G006631	GRMZM2G108032	GRMZM2G170532	GRMZM2G043799	GRMZM2G113351	GRMZM2G122488	GRMZM2G113401	GRMZM2G000686
GRMZM2G002178	GRMZM2G364145	GRMZM2G103873	GRMZM5G838098	GRMZM2G002178	GRMZM2G147603	GRMZM2G119933	GRMZM2G175164	GRMZM2G132367	GRMZM2G149481	GRMZM2G171736	GRMZM2G358279	GRMZM5G821686	AC166636.1_FG008	GRMZM2G093197	GRMZM2G000741
GRMZM2G180458	GRMZM2G072041	GRMZM2G155242	GRMZM2G445634	GRMZM2G476914	GRMZM2G152447	GRMZM2G156486	GRMZM2G017254	GRMZM5G874665	GRMZM2G358899	AC217897.3_FG010	GRMZM2G112640	GRMZM5G874665	GRMZM2G111191	AC209626.2_FG013	GRMZM5G838098
GRMZM2G110131	GRMZM2G096877	GRMZM5G890241	GRMZM2G445602	GRMZM2G072041	GRMZM5G868062	GRMZM2G097434	GRMZM5G838098	GRMZM2G111191	GRMZM2G341309	GRMZM2G007055	AC209858.4_FG002	GRMZM2G029055	GRMZM2G581425	GRMZM2G358311	GRMZM2G153393
GRMZM2G012758	GRMZM5G884325	GRMZM2G130987	GRMZM2G109431	GRMZM2G100714	GRMZM2G170382	GRMZM5G815358	GRMZM2G445634	GRMZM2G119104	GRMZM2G128444	GRMZM2G179432	GRMZM2G086072	GRMZM2G464515	GRMZM2G015067	GRMZM2G023575	GRMZM2G114918
GRMZM2G147603	GRMZM2G104255	GRMZM2G103059	GRMZM2G109589	GRMZM2G152477	GRMZM2G171736	GRMZM2G109589	GRMZM2G148855	GRMZM2G153769	GRMZM2G174644	GRMZM2G044027	GRMZM2G445783	GRMZM5G896834	GRMZM2G015219	GRMZM2G024099	AC177850.2_FG005
GRMZM2G100714	GRMZM2G108138	GRMZM2G079823	GRMZM2G113351	GRMZM2G001663	GRMZM2G030223	GRMZM2G385605	GRMZM2G109431	GRMZM2G002492	GRMZM2G087600	GRMZM2G026654	GRMZM2G140339	GRMZM2G004259	GRMZM2G005844	GRMZM2G106017	GRMZM2G385605
GRMZM2G152447	GRMZM2G035552	GRMZM2G163129	GRMZM2G093197	GRMZM2G372398	GRMZM2G174589	GRMZM2G053627	AC209626.2_FG013	GRMZM2G165622	GRMZM2G030880	GRMZM2G042107	GRMZM2G000749	GRMZM2G114190	GRMZM2G153769	GRMZM2G031177	AC177946.2_FG004
GRMZM2G152477	GRMZM2G171736	GRMZM2G164965	GRMZM2G358311	GRMZM2G151564	GRMZM2G105362	GRMZM2G009326	GRMZM2G023575	GRMZM2G163129	GRMZM2G443655	GRMZM2G052479	GRMZM2G000823	GRMZM5G880508	GRMZM2G002492	GRMZM2G398603	GRMZM2G006631
GRMZM2G165944	GRMZM2G058910	GRMZM2G342685	GRMZM5G821686	GRMZM2G161452	GRMZM2G540403	GRMZM2G075712	GRMZM5G821686	GRMZM2G140991	GRMZM2G459824	GRMZM2G141273	GRMZM2G076423	GRMZM2G007486	GRMZM2G440543	GRMZM2G432566	GRMZM2G420357
GRMZM2G179907	GRMZM2G105362	GRMZM2G040561	GRMZM2G053627	GRMZM2G049190	GRMZM2G079112	GRMZM2G432566	GRMZM2G106017	GRMZM2G118485	GRMZM2G452695	GRMZM2G001079	GRMZM2G169747	GRMZM2G007188	GRMZM2G103873	GRMZM2G004397	GRMZM2G064841
GRMZM2G170382	GRMZM2G087600	GRMZM2G140991	GRMZM2G009326	GRMZM2G110413	AC217897.3_FG010	GRMZM5G896834	GRMZM2G031177	GRMZM2G088843	GRMZM2G066274	AC208201.3_FG003	GRMZM2G038982	GRMZM2G070716	GRMZM2G153814	GRMZM2G004523	GRMZM2G114234
GRMZM2G058870	GRMZM2G048482	GRMZM2G180452	GRMZM2G031177	GRMZM2G428391	AC208204.3_FG006	GRMZM2G162535	AC177946.2_FG004	GRMZM2G135877	GRMZM2G417082	GRMZM5G850640	GRMZM2G056231	GRMZM2G130987	GRMZM5G890241	GRMZM2G162535	GRMZM2G457201
GRMZM2G341309	GRMZM2G171232	GRMZM2G091456	GRMZM2G420357	GRMZM2G044281	GRMZM2G046382	GRMZM5G895573	GRMZM2G398603	GRMZM2G043584	GRMZM5G807260	GRMZM2G006981	GRMZM2G136081	GRMZM2G069458	GRMZM2G038165	GRMZM2G114184	GRMZM2G119104
GRMZM2G360429	GRMZM2G042107	GRMZM2G135877	GRMZM2G122488	GRMZM2G026654	GRMZM5G886952	GRMZM2G007486	GRMZM2G097283	GRMZM2G043470	GRMZM2G301823	GRMZM2G365240	GRMZM2G031718	GRMZM2G009638	GRMZM2G098714	GRMZM5G895573	GRMZM2G055217
GRMZM2G372398	GRMZM2G052479	GRMZM2G163711	GRMZM2G432566	GRMZM2G338333	GRMZM2G441511	GRMZM2G015219	GRMZM2G029055	GRMZM2G163711	GRMZM2G016480	GRMZM2G010328	GRMZM2G172410	GRMZM2G128744	GRMZM2G157580	GRMZM2G107395	GRMZM2G005624
GRMZM2G151576	GRMZM2G443655	GRMZM2G525605	GRMZM5G896834	GRMZM2G442277	GRMZM2G087600	GRMZM2G071374	GRMZM2G004259	GRMZM2G152477	GRMZM2G399320	GRMZM2G112538	GRMZM2G172322	AC208897.3_FG003	GRMZM2G411668	GRMZM2G055025	GRMZM2G047513
GRMZM2G079112	GRMZM2G158197	GRMZM5G868062	GRMZM2G004397	GRMZM2G154883	GRMZM2G048482	GRMZM2G153814	GRMZM2G004397	GRMZM5G868062	GRMZM2G173387	GRMZM2G112524	GRMZM2G377311	GRMZM5G879116	GRMZM2G040121	GRMZM2G055101	GRMZM2G331638
GRMZM2G128206	GRMZM2G087079	GRMZM2G110004	GRMZM5G880508	GRMZM2G141273	GRMZM2G044027	GRMZM2G155242	GRMZM2G114234	GRMZM2G108138	GRMZM2G043948	GRMZM2G000632	GRMZM2G169320	GRMZM5G842306	GRMZM2G433579	GRMZM2G440363	GRMZM2G077045
GRMZM5G828820	GRMZM2G000632	GRMZM2G355450	GRMZM2G119104	AC208201.3_FG003	GRMZM2G171232	GRMZM5G890241	GRMZM5G880508	GRMZM2G159110	GRMZM5G896731	GRMZM2G076537	GRMZM2G407396	GRMZM2G342685	GRMZM2G161780	GRMZM2G013430	GRMZM2G103059
GRMZM2G428391	GRMZM2G084389	GRMZM2G001663	GRMZM2G055217	AC208201.3_FG001	GRMZM2G052479	GRMZM2G069458	GRMZM2G457201	GRMZM2G165944	GRMZM2G088166	GRMZM2G092442	GRMZM2G162725	GRMZM2G040561	GRMZM2G476914	GRMZM2G042171	GRMZM2G103079
GRMZM2G471904	GRMZM2G301823	GRMZM2G151582	GRMZM2G007486	GRMZM2G058138	GRMZM2G443655	GRMZM2G038165	GRMZM2G055217	GRMZM2G035552	GRMZM2G467072	GRMZM2G329040	GRMZM2G162749	GRMZM2G002178	GRMZM2G180478	GRMZM2G071374	GRMZM2G395121
GRMZM2G026654	GRMZM2G179155	GRMZM2G151564	GRMZM2G007188	GRMZM2G032182	GRMZM2G158197	GRMZM2G165622	GRMZM2G015067	GRMZM2G030223	GRMZM5G811034	GRMZM2G003424	GRMZM2G075459	GRMZM2G088843	GRMZM2G043470	GRMZM2G071292	GRMZM2G079823
GRMZM2G154883	GRMZM2G121871	GRMZM2G540403	GRMZM2G005844	GRMZM2G104373	GRMZM2G087079	GRMZM2G128744	GRMZM2G013430	AC214040.3_FG009	GRMZM2G168665	GRMZM2G050077	GRMZM2G142557	GRMZM2G147603	GRMZM2G012758	GRMZM2G032423	GRMZM2G099767
GRMZM2G030880	GRMZM2G124532	AC217897.3_FG010	GRMZM2G153769	GRMZM2G010328	GRMZM2G452695	GRMZM2G157580	GRMZM2G071292	GRMZM2G352678	GRMZM2G459563	GRMZM2G075262	GRMZM2G119933	GRMZM2G152549	GRMZM2G096877	GRMZM2G155242	GRMZM2G165622
GRMZM2G141273	GRMZM2G329040	GRMZM2G128444	GRMZM2G331638	GRMZM2G300692	GRMZM2G112538	GRMZM2G040561	GRMZM2G032423	GRMZM2G073591	GRMZM2G084407	GRMZM2G158662	GRMZM2G175164	GRMZM5G884325	GRMZM2G100714	GRMZM2G107815	GRMZM2G100242
GRMZM2G173251	GRMZM2G016480	AC208204.3_FG006	GRMZM5G812298	GRMZM2G124532	GRMZM2G377215	GRMZM2G100242	GRMZM2G107815	GRMZM2G015281	GRMZM2G016281	GRMZM2G322917	GRMZM2G017254	GRMZM5G818431	GRMZM2G152477	GRMZM2G163129	GRMZM2G140991
AC208201.3_FG003	GRMZM2G100288	GRMZM2G046382	GRMZM2G070716	GRMZM5G851485	GRMZM5G807260	GRMZM2G180458	GRMZM2G130987	GRMZM2G151582	GRMZM5G815369	GRMZM2G347708	GRMZM2G148855	GRMZM2G159110	GRMZM2G152663	GRMZM2G164965	GRMZM2G118485
GRMZM2G006085	GRMZM2G353195	GRMZM5G886952	GRMZM2G069458	GRMZM2G084783	GRMZM2G084389	GRMZM2G180452	GRMZM2G103059	GRMZM2G151564	GRMZM2G012355	GRMZM2G082034	GRMZM2G097434	GRMZM2G165944	GRMZM2G104255	GRMZM2G111324	GRMZM2G025123
GRMZM2G058138	GRMZM2G173387	GRMZM2G306679	GRMZM2G009638	GRMZM2G165919	GRMZM2G121871	GRMZM2G012126	GRMZM2G009638	GRMZM2G079112	GRMZM2G143086	GRMZM5G841053	GRMZM2G115105	GRMZM2G110004	GRMZM2G108032	GRMZM2G140549	GRMZM2G180458
GRMZM2G032182	GRMZM2G353147	GRMZM2G160237	GRMZM2G128744	GRMZM2G175019	GRMZM2G033491	GRMZM2G088843	GRMZM2G079823	GRMZM2G128206	GRMZM2G104353	GRMZM2G108523	GRMZM2G153393	GRMZM2G170382	GRMZM2G035552	GRMZM2G118529	GRMZM2G180452
GRMZM2G104373	GRMZM2G082034	GRMZM2G119168	GRMZM2G411668	GRMZM2G144997	GRMZM2G135968	GRMZM2G110131	GRMZM2G099767	GRMZM2G306679	GRMZM2G046480	GRMZM5G822100	GRMZM5G815358	GRMZM2G358899	GRMZM2G171736	GRMZM2G103579	GRMZM2G012126
GRMZM2G010328	GRMZM2G144868	GRMZM2G441511	GRMZM2G100242	GRMZM2G031001	GRMZM5G878582	GRMZM2G364145	GRMZM2G163129	GRMZM2G441511	GRMZM2G049070	GRMZM2G040453	GRMZM2G109589	GRMZM2G058910	GRMZM2G058870	GRMZM2G180023	GRMZM2G135877
GRMZM2G300692	GRMZM2G102497	GRMZM2G337425	GRMZM2G118485	GRMZM2G006477	GRMZM2G329040	GRMZM2G467695	GRMZM2G140549	GRMZM2G109885	GRMZM2G083642	GRMZM2G107196	GRMZM2G113351	GRMZM2G019567	GRMZM2G030223	GRMZM2G091456	GRMZM2G043584
GRMZM2G394203	GRMZM2G168665	GRMZM2G109831	GRMZM2G161780	GRMZM2G141094	GRMZM2G008490	GRMZM2G152549	GRMZM2G118485	GRMZM2G408887	GRMZM2G135913	GRMZM5G846185	GRMZM2G358311	GRMZM2G341309	GRMZM2G338691	GRMZM2G110131	GRMZM2G163711
GRMZM2G033491	AC213099.3_FG002	GRMZM2G109885	GRMZM2G088843	GRMZM2G049211	GRMZM2G008490	GRMZM5G849530	GRMZM2G025123	GRMZM2G112925	GRMZM2G460988	GRMZM2G121996	GRMZM2G024099	GRMZM2G372502	GRMZM2G055263	GRMZM2G364145	GRMZM2G072041
GRMZM5G851485	GRMZM2G107196	GRMZM2G179432	GRMZM2G043584	GRMZM2G353147	GRMZM2G018941	GRMZM5G818431	GRMZM2G103579	GRMZM2G043030	GRMZM2G044481	GRMZM2G051836	AC177850.2_FG005	GRMZM2G703555	GRMZM2G540403	GRMZM2G525605	GRMZM2G108138
GRMZM2G018941	GRMZM2G012355	GRMZM2G174644	GRMZM2G152549	GRMZM2G158676	GRMZM2G145065	GRMZM2G108138	GRMZM2G433579	GRMZM2G428391	GRMZM2G045067	GRMZM2G125314	GRMZM2G385605	GRMZM2G143655	GRMZM2G012319	GRMZM2G152447	GRMZM2G149481
GRMZM5G895991	GRMZM2G350312	GRMZM2G043030	GRMZM2G152663	GRMZM2G347708	GRMZM2G016480	GRMZM2G170532	GRMZM2G161780	GRMZM2G048482	GRMZM2G143703	GRMZM2G090018	GRMZM2G106017	GRMZM2G151576	AC217897.3_FG010	GRMZM5G868062	GRMZM2G170532
GRMZM2G152891	GRMZM2G113139	GRMZM5G891990	GRMZM5G849530	GRMZM2G000923	GRMZM2G075262	GRMZM2G058910	GRMZM2G043584	GRMZM2G043857	GRMZM2G025190	GRMZM2G179792	GRMZM2G009326	GRMZM2G151564	AC208204.3_FG006	GRMZM5G849530	GRMZM2G360429
GRMZM2G175019	GRMZM2G082836	GRMZM2G442277	GRMZM2G170532	GRMZM2G469162	GRMZM2G353195	GRMZM2G058870	GRMZM2G012758	GRMZM2G052581	GRMZM2G480439	GRMZM2G082836	GRMZM2G005043	GRMZM2G161452	GRMZM2G441511	GRMZM2G355450	GRMZM2G123595
GRMZM2G144997	GRMZM2G149224	GRMZM2G042032	GRMZM2G030223	GRMZM5G841053	GRMZM2G062391	GRMZM2G355450	GRMZM2G152663	GRMZM2G158197	GRMZM2G125304	GRMZM2G085825	GRMZM2G075712	GRMZM2G049190	GRMZM2G001918	GRMZM2G001663	GRMZM2G352678
GRMZM2G141094	GRMZM2G071688	GRMZM2G179411	GRMZM2G174589	AC216247.3_FG005	GRMZM2G062425	GRMZM2G151576	GRMZM5G884325	GRMZM2G107867	GRMZM2G119766	GRMZM2G149224	GRMZM2G420357	GRMZM2G128444	GRMZM2G043030	GRMZM2G105362	GRMZM2G372398
GRMZM2G010196	GRMZM2G083642	GRMZM2G107867	GRMZM2G352678	GRMZM5G846185	GRMZM2G063657	GRMZM2G061202	GRMZM2G104255	AC208201.3_FG001	GRMZM2G327907	GRMZM2G048324	GRMZM2G122488	GRMZM2G160237	GRMZM2G044027	GRMZM2G015281	GRMZM2G073591
GRMZM2G044038	GRMZM2G037630	AC208201.3_FG001	GRMZM2G372502	GRMZM5G815369	GRMZM2G173387	GRMZM2G337425	GRMZM2G165944	GRMZM2G030016	GRMZM2G113761	GRMZM2G123872	AC166636.1_FG008	GRMZM2G119168	GRMZM2G026654	GRMZM2G151582	GRMZM2G118208
GRMZM2G158662	GRMZM2G135834	GRMZM2G459824	GRMZM2G703555	GRMZM2G120079	GRMZM2G044038	GRMZM2G179432	GRMZM2G110004	GRMZM2G321753	GRMZM2G079487	GRMZM2G037630	GRMZM2G432566	GRMZM2G337425	GRMZM2G338333	GRMZM2G079112	GRMZM2G128206
GRMZM2G322917	GRMZM2G117930	GRMZM5G824405	GRMZM2G143655	GRMZM2G051879	GRMZM2G010823	GRMZM2G174644	GRMZM2G035552	GRMZM5G819965	GRMZM2G349185	GRMZM2G135834	GRMZM2G029055	GRMZM2G408887	GRMZM2G442277	GRMZM2G046382	GRMZM2G046274
GRMZM5G896731	GRMZM2G067371	GRMZM2G030016	GRMZM2G118208	GRMZM2G085825	GRMZM5G838433	GRMZM2G043030	GRMZM2G179907	GRMZM2G017536	GRMZM2G024823	GRMZM2G096682	GRMZM2G464515	GRMZM2G350001	GRMZM2G030880	GRMZM5G886952	GRMZM2G061202
GRMZM2G038598	GRMZM2G135913	GRMZM2G417082	GRMZM2G161452	GRMZM2G049070	GRMZM2G018229	GRMZM2G043857	GRMZM2G341309	GRMZM2G038015	AC209215.4_FG006	GRMZM2G351259	GRMZM5G896834	GRMZM2G428391	GRMZM2G443265	GRMZM2G007055	GRMZM2G179432
GRMZM2G347708	GRMZM2G460988	GRMZM2G095043	GRMZM2G049190	GRMZM2G048324	GRMZM5G896731	GRMZM2G042032	GRMZM2G360429	GRMZM5G851485	AC209213.4_FG002	GRMZM2G086992	GRMZM2G004397	GRMZM2G048482	GRMZM2G006981	GRMZM5G828820	GRMZM5G891990
GRMZM2G090733	GRMZM2G165960	GRMZM2G112538	GRMZM2G012319	GRMZM2G110076	GRMZM2G134671	GRMZM2G052581	GRMZM2G123595	GRMZM2G550861	GRMZM2G166979	GRMZM2G053757	GRMZM2G114234	GRMZM2G043857	GRMZM5G814718	GRMZM2G109831	GRMZM2G044281
GRMZM5G811034	GRMZM2G096683	GRMZM2G112524	GRMZM2G046274	GRMZM2G083642	GRMZM2G082034	GRMZM2G443265	GRMZM2G703555	GRMZM2G018941	GRMZM2G435244	GRMZM2G434514	GRMZM2G114184	GRMZM2G054332	GRMZM2G365240	GRMZM2G109885	GRMZM2G042107
GRMZM2G108523	GRMZM2G066369	GRMZM2G321753	GRMZM2G007055	GRMZM2G004736	GRMZM2G090733	GRMZM5G824405	GRMZM2G143655	GRMZM2G084821	GRMZM2G046622	GRMZM2G066369	GRMZM5G880508	GRMZM2G042032	GRMZM2G417082	GRMZM2G110413	GRMZM2G154883
GRMZM2G140915	GRMZM2G044383	GRMZM2G076537	GRMZM2G061202	GRMZM2G135834	GRMZM2G102497	GRMZM2G006981	GRMZM2G118208	GRMZM2G165919	GRMZM2G081977	GRMZM2G039312	GRMZM2G457201	GRMZM2G052581	GRMZM5G807260	GRMZM2G174644	GRMZM2G443655
AC213099.3_FG001	GRMZM2G030529	GRMZM2G135968	GRMZM2G001918	GRMZM2G060589	GRMZM2G081322	GRMZM2G417082	GRMZM2G151582	GRMZM2G152891	GRMZM2G030408	GRMZM2G453403	GRMZM2G055217	GRMZM2G179411	GRMZM2G017536	GRMZM2G087600	GRMZM2G173251
GRMZM2G046297	GRMZM2G119766	GRMZM2G008490	GRMZM2G408887	GRMZM2G117930	GRMZM5G871471	GRMZM2G095043	GRMZM2G012319	GRMZM2G314064	GRMZM2G376727	GRMZM2G125266	GRMZM2G007486	GRMZM2G024159	GRMZM2G140432	GRMZM2G112925	AC208201.3_FG003
GRMZM2G121996	GRMZM2G089248	AC208571.4_FG001	GRMZM2G110413	GRMZM2G086992	GRMZM2G577677	GRMZM2G000632	GRMZM2G128444	GRMZM2G009253	GRMZM5G816127	GRMZM2G064466	GRMZM2G007188	GRMZM5G824405	GRMZM2G008490	GRMZM2G077797	AC208201.3_FG001
GRMZM2G120079	GRMZM2G114772	GRMZM2G385931	GRMZM2G043857	GRMZM2G060001	GRMZM2G168665	GRMZM5G819965	GRMZM2G128206	GRMZM2G145065	GRMZM2G315848	GRMZM2G099467	GRMZM2G015067	GRMZM2G452695	GRMZM2G018941	GRMZM2G171232	GRMZM2G087161
GRMZM2G051879	GRMZM2G425719	GRMZM2G138814	GRMZM2G044027	GRMZM2G096683	GRMZM2G140915	GRMZM2G140432	GRMZM2G046274	GRMZM2G122740	GRMZM2G090657	GRMZM2G097188	GRMZM2G005844	GRMZM2G112538	GRMZM2G318652	GRMZM2G471904	GRMZM5G850640
GRMZM2G049070	GRMZM2G148074	GRMZM2G009253	GRMZM2G044281	GRMZM2G093962	GRMZM2G107196	GRMZM5G824629	GRMZM2G007055	GRMZM2G010149	GRMZM2G150532	GRMZM2G040743	GRMZM2G005624	GRMZM2G000632	GRMZM2G144997	GRMZM2G052479	GRMZM2G104373
GRMZM2G048324	GRMZM2G098208	GRMZM2G145065	GRMZM2G077797	GRMZM2G418294	GRMZM2G092888	AC208571.4_FG001	GRMZM2G160237	GRMZM2G023884	GRMZM2G048140	GRMZM2G026147	GRMZM2G047513	GRMZM2G377215	GRMZM2G145065	GRMZM2G141273	GRMZM2G095043
GRMZM2G110076	GRMZM2G399484	GRMZM2G010149	GRMZM2G338333	GRMZM2G402564	GRMZM2G301294	GRMZM2G385931	GRMZM2G119168	GRMZM2G010196	GRMZM2G428216	GRMZM2G094077	GRMZM2G013430	GRMZM2G076537	GRMZM2G010196	GRMZM2G001079	GRMZM2G112524
GRMZM2G004736	GRMZM2G155422	GRMZM2G023884	GRMZM2G052581	GRMZM2G154549	GRMZM2G121996	GRMZM2G023884	GRMZM2G001918	GRMZM2G056462	GRMZM2G443345	GRMZM2G090100	GRMZM2G440543	GRMZM5G819965	GRMZM2G317033	GRMZM2G158197	GRMZM2G321753
GRMZM2G096682	GRMZM2G049422	GRMZM2G006477	GRMZM2G443265	GRMZM2G127067	GRMZM2G350312	GRMZM2G010196	GRMZM5G828820	GRMZM2G119850	GRMZM2G300788	GRMZM2G053720	GRMZM2G103873	GRMZM2G084389	GRMZM2G399320	GRMZM2G107867	GRMZM2G300692
AC199541.4_FG007	GRMZM2G034096	GRMZM2G399320	GRMZM2G001079	GRMZM5G899428	GRMZM2G353718	GRMZM2G109121	GRMZM2G109831	GRMZM2G062391	GRMZM2G085411	GRMZM2G114893	GRMZM2G032423	GRMZM2G121871	GRMZM2G100288	GRMZM2G459824	GRMZM2G427418
GRMZM2G045067	AC209215.4_FG006	GRMZM2G049211	GRMZM2G024159	GRMZM2G424595	GRMZM5G896901	GRMZM2G399320	GRMZM2G109885	GRMZM2G063657	GRMZM2G337581	GRMZM2G123585	GRMZM2G107815	GRMZM2G008490	GRMZM2G056462	GRMZM2G135456	GRMZM2G017400
GRMZM2G064804	GRMZM5G855014	GRMZM2G062425	GRMZM2G087161	GRMZM2G143202	GRMZM2G143086	GRMZM2G100288	GRMZM2G408887	GRMZM2G044038	GRMZM2G037265	GRMZM2G143210	GRMZM5G890241	GRMZM5G851485	GRMZM2G075262	GRMZM2G006085	GRMZM2G301823
GRMZM2G087063	GRMZM2G481222	GRMZM2G010823	GRMZM2G452695	GRMZM2G071172	GRMZM2G077960	GRMZM2G056462	GRMZM5G891990	GRMZM5G838433	GRMZM2G017629	GRMZM2G425719	GRMZM2G130987	GRMZM5G895991	GRMZM2G173387	GRMZM2G058138	GRMZM2G179155
GRMZM2G039312	GRMZM2G306079	GRMZM5G838433	GRMZM2G110000	GRMZM2G079487	GRMZM2G022061	GRMZM2G056424	GRMZM2G077797	GRMZM2G158676	GRMZM2G132748	GRMZM2G163189	GRMZM2G103059	GRMZM2G385931	GRMZM2G043948	GRMZM2G110000	GRMZM2G092442
GRMZM2G453403	GRMZM2G469795	GRMZM2G177532	GRMZM2G377215	GRMZM2G114893	GRMZM2G071688	GRMZM2G158662	GRMZM2G471904	GRMZM2G018229	GRMZM2G580853	GRMZM2G076468	GRMZM2G103079	GRMZM2G084821	GRMZM2G010823	GRMZM2G032182	GRMZM5G824629
GRMZM2G418294	GRMZM2G143625	GRMZM2G000923	GRMZM2G036086	GRMZM5G813892	GRMZM2G037630	GRMZM2G322917	GRMZM2G054332	GRMZM2G064814	GRMZM2G132712	GRMZM2G077937	GRMZM2G069458	GRMZM2G165919	GRMZM2G107597	GRMZM2G030016	GRMZM2G121957
GRMZM2G125266	GRMZM2G079774	GRMZM2G101689	GRMZM5G807260	GRMZM2G428071	GRMZM2G360867	GRMZM2G177532	GRMZM2G030880	GRMZM2G177532	GRMZM2G337190	GRMZM2G072117	GRMZM2G038165	GRMZM2G138814	GRMZM5G838433	GRMZM2G066274	GRMZM2G124532
GRMZM2G327907	GRMZM2G141491	GRMZM2G362281	GRMZM5G819965	GRMZM5G846082	GRMZM2G067371	GRMZM2G083689	GRMZM2G179411	GRMZM2G144868	GRMZM2G427451	GRMZM2G072371	GRMZM2G079823	GRMZM2G152891	GRMZM2G158662	GRMZM2G010328	GRMZM2G135968
GRMZM2G154549	AC210517.3_FG003	GRMZM2G081322	GRMZM2G140432	GRMZM2G079031	GRMZM2G084587	GRMZM2G144868	GRMZM2G001079	GRMZM2G102497	GRMZM2G096585	GRMZM2G456603	GRMZM2G128744	GRMZM2G003424	GRMZM2G134671	GRMZM2G036086	AC208571.4_FG001
GRMZM2G127067	GRMZM2G014872	GRMZM2G577677	GRMZM5G824629	GRMZM2G088524	AC199541.4_FG007	GRMZM2G009232	GRMZM2G107867	GRMZM2G577677	GRMZM2G012123	GRMZM2G481222	GRMZM5G879116	GRMZM2G023884	GRMZM2G082034	GRMZM2G439819	GRMZM2G084783
GRMZM2G127168	GRMZM2G703755	GRMZM2G040954	GRMZM2G008490	GRMZM2G180909	GRMZM2G064804	GRMZM2G362281	GRMZM2G173251	AC213099.3_FG002	GRMZM2G124417	GRMZM2G306079	GRMZM2G157580	GRMZM2G050077	GRMZM2G144868	GRMZM2G038015	GRMZM2G122740
GRMZM2G090100	GRMZM2G118743	GRMZM2G040515	GRMZM2G084783	GRMZM2G399484	GRMZM2G539790	AC213099.3_FG001	GRMZM2G024159	AC213099.3_FG001	GRMZM2G064962	GRMZM2G144155	GRMZM2G164965	GRMZM2G016480	GRMZM2G469162	GRMZM2G033491	GRMZM2G031001
GRMZM2G143202	GRMZM2G099909	AC197387.3_FG004	GRMZM2G165919	GRMZM5G815736	GRMZM2G137561	GRMZM2G109126	GRMZM2G459824	GRMZM2G040515	GRMZM2G452523	GRMZM2G469795	GRMZM2G342685	GRMZM2G109121	GRMZM5G841053	GRMZM2G329040	GRMZM2G006477
GRMZM2G053720	GRMZM2G123900	GRMZM2G026322	GRMZM2G318652	GRMZM2G169080	GRMZM2G066369	GRMZM2G046297	GRMZM2G087161	GRMZM2G026322	GRMZM2G154267	GRMZM2G368632	GRMZM2G040561	GRMZM2G049211	GRMZM5G811034	GRMZM2G550861	GRMZM2G032936
GRMZM2G079487	GRMZM2G060943	GRMZM2G459563	GRMZM2G122740	GRMZM2G082709	GRMZM2G003076	GRMZM2G040515	GRMZM2G006085	GRMZM2G121990	GRMZM2G007969	GRMZM2G474602	GRMZM2G100242	GRMZM2G353195	GRMZM2G577677	GRMZM2G314064	GRMZM2G062425
GRMZM2G088524	GRMZM2G039238	GRMZM2G016281	GRMZM2G031001	GRMZM2G367023	GRMZM2G119766	AC197387.3_FG004	GRMZM2G110000	GRMZM2G350312	GRMZM5G814389	GRMZM2G009421	GRMZM2G140549	GRMZM2G044038	GRMZM5G822100	GRMZM2G009253	GRMZM2G063657
GRMZM2G076468	GRMZM2G443525	GRMZM2G001288	GRMZM2G003424	GRMZM2G361855	GRMZM2G327907	GRMZM2G026322	GRMZM2G030016	GRMZM2G353718	AC186231.4_FG002	GRMZM2G030850	GRMZM2G025123	GRMZM2G158676	GRMZM2G442387	GRMZM2G033519	GRMZM2G030571
GRMZM2G033526	AC234520.1_FG005	GRMZM5G883601	GRMZM2G032936	GRMZM2G003318	GRMZM2G026767	GRMZM2G459563	GRMZM2G112524	GRMZM2G311036	GRMZM2G090177	GRMZM2G067929	GRMZM2G103579	GRMZM2G177532	GRMZM2G140989	GRMZM5G881180	GRMZM2G069618
GRMZM2G094168	GRMZM2G003595	GRMZM5G815369	GRMZM2G109121	GRMZM2G394410	GRMZM2G103668	GRMZM2G016281	GRMZM2G321753	GRMZM2G336824	GRMZM2G179703	AC211467.4_FG002	GRMZM2G433579	GRMZM5G896731	GRMZM2G109126	GRMZM2G010149	GRMZM2G353147
GRMZM2G024823	GRMZM2G007555	GRMZM2G100497	GRMZM2G056462	GRMZM2G306079	GRMZM2G474211	GRMZM2G012355	GRMZM2G076537	GRMZM2G370510	GRMZM2G449177	GRMZM2G072415	GRMZM2G002178	GRMZM2G038598	GRMZM2G040453	GRMZM2G141094	GRMZM2G467072
GRMZM5G862565	GRMZM2G012064	GRMZM2G353718	GRMZM2G056424	GRMZM2G012434	GRMZM2G089248	GRMZM2G113139	GRMZM2G036086	GRMZM5G866758	GRMZM2G104516	GRMZM2G093020	GRMZM2G180023	GRMZM2G081322	GRMZM2G459563	GRMZM2G119850	GRMZM2G101689
GRMZM2G090500	GRMZM2G073427	GRMZM5G896901	GRMZM2G062391	GRMZM2G011518	GRMZM2G143210	GRMZM2G125314	GRMZM2G301823	GRMZM2G077960	GRMZM2G061833	GRMZM2G077708	GRMZM2G161780	AC213099.3_FG002	GRMZM2G001288	GRMZM2G062391	GRMZM5G831486
GRMZM2G089147	GRMZM2G136237	GRMZM2G017670	GRMZM2G063657	GRMZM2G144155	GRMZM2G082916	GRMZM2G104353	GRMZM2G179155	GRMZM2G340286	GRMZM2G401147	GRMZM2G376927	GRMZM2G476914	GRMZM2G046297	GRMZM5G883601	GRMZM2G318767	GRMZM5G864300
AC209213.4_FG002	GRMZM2G088565	GRMZM2G120069	GRMZM2G043948	GRMZM2G380777	GRMZM2G425719	GRMZM5G866758	GRMZM5G895991	GRMZM2G117222	GRMZM2G307892	GRMZM2G119249	GRMZM2G180458	GRMZM2G040954	GRMZM2G143086	GRMZM2G018229	GRMZM2G108523
GRMZM2G144155	GRMZM2G141955	GRMZM2G104353	GRMZM2G069618	GRMZM2G469795	GRMZM2G148074	GRMZM2G347808	GRMZM2G318652	GRMZM2G067371	GRMZM2G155753	GRMZM2G104070	GRMZM2G364145	AC216247.3_FG005	GRMZM2G113139	GRMZM2G322917	GRMZM2G168665
GRMZM2G041613	GRMZM2G149751	GRMZM2G022061	GRMZM2G158676	GRMZM2G079774	GRMZM2G067257	GRMZM2G416156	GRMZM2G138814	GRMZM2G074102	GRMZM2G031677	GRMZM2G087069	GRMZM2G072041	GRMZM2G040515	GRMZM2G104353	GRMZM2G064814	AC213099.3_FG001
GRMZM2G333641	GRMZM2G005887	GRMZM2G416156	GRMZM2G018229	GRMZM2G041613	GRMZM2G098208	GRMZM2G313009	GRMZM2G152891	GRMZM2G174708	GRMZM2G101052	GRMZM5G873675	GRMZM2G100714	GRMZM2G004984	GRMZM2G082836	GRMZM2G083689	GRMZM5G808350
GRMZM2G474602	GRMZM2G169451	GRMZM2G313009	GRMZM2G083689	GRMZM2G033930	GRMZM2G049422	GRMZM2G179521	GRMZM2G009253	GRMZM2G084063	GRMZM2G347280	GRMZM2G426125	GRMZM2G152447	GRMZM2G168073	GRMZM2G077960	GRMZM2G000923	GRMZM2G024234
GRMZM2G326643	GRMZM2G136366	GRMZM2G179521	GRMZM2G134671	GRMZM2G034372	GRMZM2G024823	GRMZM2G096682	GRMZM2G122740	GRMZM2G157164	GRMZM2G138475	GRMZM2G131907	GRMZM2G152549	AC197387.3_FG004	GRMZM2G340286	GRMZM2G009232	GRMZM2G016281
GRMZM2G394628	GRMZM2G113899	GRMZM2G351259	GRMZM2G469162	GRMZM2G069070	GRMZM2G033876	GRMZM2G351259	GRMZM2G003424	GRMZM2G020523	GRMZM2G015925	GRMZM2G003595	GRMZM2G152663	GRMZM5G815369	GRMZM2G048324	GRMZM2G102497	GRMZM2G012355
GRMZM2G018929	GRMZM5G802232	GRMZM2G032821	GRMZM2G009232	GRMZM2G326643	GRMZM2G068917	GRMZM2G019562	GRMZM2G032936	AC199541.4_FG001	GRMZM5G883468	GRMZM2G003631	GRMZM2G104255	GRMZM2G100497	GRMZM2G071688	GRMZM2G362281	GRMZM2G097426
GRMZM2G342281	GRMZM2G132748	GRMZM2G053757	GRMZM5G808350	GRMZM2G009624	AC209213.4_FG002	GRMZM2G165960	GRMZM2G043948	AC199541.4_FG002	GRMZM2G703915	GRMZM2G142649	GRMZM5G849530	GRMZM2G120069	GRMZM2G110076	GRMZM2G107196	GRMZM2G051836
GRMZM2G126913	GRMZM2G124557	GRMZM2G084587	AC216247.3_FG005	GRMZM2G014872	GRMZM2G443111	GRMZM2G053757	GRMZM2G069618	GRMZM5G826389	GRMZM2G129135	GRMZM2G017486	GRMZM5G818431	GRMZM2G370510	GRMZM2G004736	GRMZM2G026322	GRMZM2G353718
GRMZM2G432850	GRMZM2G169270	GRMZM2G143703	GRMZM2G040453	GRMZM2G118743	GRMZM2G143625	GRMZM2G084063	GRMZM2G038598	GRMZM2G088793	GRMZM2G429928	GRMZM2G171822	GRMZM2G110004	GRMZM2G022061	GRMZM2G135834	GRMZM2G084407	GRMZM2G120079
GRMZM2G135045	GRMZM2G016088	GRMZM2G093962	GRMZM2G084407	GRMZM2G135045	GRMZM2G333641	AC199541.4_FG001	GRMZM2G101689	GRMZM2G093962	GRMZM5G832380	GRMZM2G118646	GRMZM2G170382	GRMZM2G416156	GRMZM2G067371	GRMZM2G092888	GRMZM2G125314
GRMZM2G119249	GRMZM2G123969	GRMZM2G539790	GRMZM2G301294	GRMZM2G056039	GRMZM2G474602	AC199541.4_FG002	GRMZM5G864300	GRMZM2G060257	GRMZM2G028335	GRMZM2G358924	GRMZM2G058910	GRMZM2G123872	GRMZM2G086992	GRMZM2G121996	GRMZM2G051879
GRMZM2G104070	GRMZM2G329750	GRMZM2G125304	GRMZM2G121990	GRMZM2G123900	GRMZM2G141491	GRMZM2G087063	GRMZM2G108523	GRMZM2G087063	GRMZM2G014676	GRMZM2G370026	GRMZM2G058870	GRMZM2G313009	GRMZM2G174708	GRMZM2G350312	GRMZM2G090018
GRMZM2G056039	GRMZM2G166355	GRMZM2G162292	GRMZM2G097426	GRMZM2G060943	GRMZM2G067929	GRMZM2G178079	GRMZM2G442387	GRMZM2G087243	GRMZM2G075492	GRMZM2G164062	GRMZM2G355450	GRMZM2G360867	GRMZM2G053757	GRMZM2G311036	GRMZM2G179792
GRMZM2G090657	GRMZM2G337190	GRMZM2G064466	GRMZM2G143086	GRMZM2G090657	AC211467.4_FG002	GRMZM2G030529	AC213099.3_FG002	GRMZM2G054653	GRMZM2G389570	GRMZM2G042371	GRMZM2G001663	GRMZM2G135913	GRMZM2G084587	GRMZM2G336824	GRMZM2G347808
GRMZM5G873675	GRMZM2G142383	GRMZM2G099467	GRMZM2G125314	GRMZM2G150532	GRMZM2G703749	GRMZM2G125304	GRMZM2G040954	GRMZM2G178079	GRMZM2G144782	GRMZM2G059129	GRMZM2G360429	GRMZM2G130121	GRMZM2G143703	GRMZM5G866758	GRMZM2G046480
AF546187.1_FG012	GRMZM2G171111	GRMZM2G003076	GRMZM2G090018	GRMZM2G139328	GRMZM2G100381	GRMZM2G125266	GRMZM5G808350	GRMZM2G044383	GRMZM2G115646	GRMZM5G839014	GRMZM2G372398	GRMZM2G460988	GRMZM2G093962	GRMZM2G049070	GRMZM2G085825
GRMZM2G041050	GRMZM2G064962	GRMZM2G026147	GRMZM2G179792	GRMZM2G041050	GRMZM2G077708	GRMZM2G162292	GRMZM2G040453	GRMZM2G030636	GRMZM2G115646	GRMZM2G467263	GRMZM2G372502	GRMZM2G042881	GRMZM2G087063	GRMZM2G037630	GRMZM2G149224
GRMZM2G428216	GRMZM2G452523	GRMZM2G026767	GRMZM5G866758	GRMZM2G011622	GRMZM2G322024	GRMZM2G113761	GRMZM2G084407	GRMZM2G418294	GRMZM2G416110	GRMZM2G124557	GRMZM2G105362	GRMZM2G084063	GRMZM2G054653	GRMZM2G060589	GRMZM2G117222
GRMZM2G443345	GRMZM5G881887	GRMZM2G103668	GRMZM2G347808	GRMZM2G131907	GRMZM2G376727	GRMZM2G177400	GRMZM2G001288	GRMZM2G003076	GRMZM2G173315	GRMZM2G351239	GRMZM2G703555	GRMZM2G020523	GRMZM2G125304	GRMZM2G351259	GRMZM5G828488
GRMZM2G124423	AC218900.3_FG001	GRMZM2G114893	GRMZM2G085825	GRMZM2G428216	GRMZM2G315848	GRMZM2G062458	GRMZM5G883601	GRMZM2G402564	GRMZM2G115909	GRMZM2G149480	GRMZM2G143655	GRMZM2G060001	GRMZM2G125266	GRMZM2G019562	GRMZM2G083642
GRMZM2G039094	GRMZM2G141019	GRMZM2G143210	GRMZM2G117222	GRMZM2G007555	GRMZM2G331902	GRMZM2G165867	GRMZM2G121990	GRMZM2G103668	GRMZM2G166124	GRMZM2G383817	GRMZM2G055263	GRMZM2G044481	GRMZM2G040743	GRMZM2G464575	GRMZM2G096682
GRMZM2G015097	GRMZM5G899800	GRMZM2G082916	GRMZM2G123872	GRMZM2G012064	GRMZM2G039238	GRMZM2G423886	GRMZM2G097426	GRMZM2G127168	GRMZM2G035664	GRMZM2G421579	GRMZM2G118208	GRMZM2G087243	GRMZM2G052685	GRMZM2G157164	GRMZM2G032821
GRMZM2G019926	GRMZM2G148896	GRMZM2G165867	GRMZM2G360867	GRMZM2G073427	GRMZM2G131897	GRMZM2G052666	GRMZM2G100497	GRMZM5G899428	GRMZM2G119496	GRMZM2G114841	GRMZM2G151576	GRMZM2G137561	GRMZM2G083173	AC199541.4_FG007	GRMZM2G068701
GRMZM2G049201	GRMZM2G090177	GRMZM2G423886	GRMZM2G019562	GRMZM2G332821	AC205730.3_FG002	GRMZM2G076468	GRMZM2G017670	GRMZM2G469371	GRMZM2G019411	GRMZM2G171111	GRMZM2G161452	GRMZM2G302373	GRMZM2G103668	GRMZM2G045067	GRMZM2G105935
GRMZM2G003656	GRMZM2G179703	GRMZM2G079031	GRMZM2G464575	GRMZM5G853836	GRMZM2G158446	GRMZM2G050961	GRMZM2G120069	GRMZM2G177400	GRMZM2G097349	GRMZM2G054252	GRMZM2G049190	GRMZM2G480439	GRMZM2G154549	GRMZM2G064804	AC199541.4_FG001
GRMZM2G118646	GRMZM2G448161	GRMZM2G052666	GRMZM2G086992	GRMZM2G149751	GRMZM2G099328	GRMZM2G086750	GRMZM2G370510	GRMZM2G071208	GRMZM2G020556	GRMZM2G353483	GRMZM2G540403	GRMZM2G453403	GRMZM2G127067	GRMZM2G539790	AC199541.4_FG002
GRMZM2G131245	GRMZM5G898006	GRMZM2G180909	GRMZM2G130121	GRMZM2G059064	GRMZM2G012156	AC211390.3_FG001	GRMZM2G090018	GRMZM2G061099	GRMZM2G020514	GRMZM2G107336	GRMZM2G012319	GRMZM2G162292	GRMZM2G143025	GRMZM2G049852	GRMZM5G826389
GRMZM2G358924	GRMZM5G882446	AC211390.3_FG001	GRMZM2G042881	GRMZM2G370026	GRMZM2G019434	GRMZM2G033526	GRMZM2G179792	GRMZM2G021427	GRMZM2G080355	GRMZM2G175423	AC208204.3_FG006	GRMZM2G099467	GRMZM2G177400	GRMZM2G087878	GRMZM2G088793
GRMZM2G370026	GRMZM2G472547	GRMZM2G094390	GRMZM2G084063	GRMZM2G174554	GRMZM2G119339	GRMZM2G001895	GRMZM2G082836	GRMZM2G405622	GRMZM2G146818	GRMZM2G123094	GRMZM2G046382	GRMZM2G119766	GRMZM2G046848	GRMZM2G434514	GRMZM2G060257
GRMZM2G071413	GRMZM2G015344	GRMZM2G072117	AC199541.4_FG001	GRMZM2G423472	GRMZM2G088565	GRMZM2G094168	GRMZM2G149224	GRMZM2G154290	GRMZM2G110294	GRMZM2G117189	GRMZM2G046274	GRMZM5G899428	GRMZM2G053720	GRMZM2G025190	GRMZM2G044383
GRMZM2G023906	GRMZM2G449177	GRMZM2G072371	AC199541.4_FG002	GRMZM2G169451	GRMZM2G008250	GRMZM2G072117	GRMZM2G117222	GRMZM2G092590	GRMZM2G103773	AC218900.3_FG001	GRMZM5G886952	GRMZM2G424595	GRMZM2G114893	GRMZM2G041685	GRMZM2G030529
GRMZM2G164062	GRMZM2G175818	GRMZM2G456603	GRMZM2G060001	GRMZM2G071413	GRMZM2G141955	GRMZM2G072371	GRMZM2G123872	GRMZM2G399484	GRMZM2G058057	GRMZM2G141019	GRMZM2G160237	GRMZM2G090100	GRMZM2G123585	GRMZM2G178079	GRMZM2G039312
GRMZM2G113911	GRMZM2G084583	GRMZM2G068917	GRMZM5G826389	GRMZM2G180879	GRMZM2G461269	GRMZM5G855014	GRMZM2G135913	GRMZM2G050961	GRMZM2G058227	GRMZM5G865811	GRMZM2G061202	GRMZM2G469371	GRMZM2G425719	GRMZM2G066369	GRMZM2G026147
GRMZM2G137868	GRMZM2G460383	GRMZM2G057466	GRMZM2G088793	GRMZM2G023906	GRMZM2G481353	GRMZM2G057466	GRMZM2G464575	GRMZM2G033526	GRMZM2G423337	GRMZM2G144387	GRMZM2G119168	GRMZM2G405622	GRMZM2G423886	GRMZM2G418294	GRMZM2G026767
GRMZM2G050481	GRMZM2G178924	GRMZM2G041028	GRMZM2G060257	GRMZM2G169449	GRMZM2G467187	GRMZM2G098331	GRMZM2G130121	GRMZM2G082709	GRMZM2G021055	AC202011.3_FG010	GRMZM2G001918	GRMZM2G079031	GRMZM2G076468	GRMZM2G064466	GRMZM2G094077
GRMZM2G119511	GRMZM2G061833	GRMZM2G012434	GRMZM2G137561	GRMZM2G164062	GRMZM2G048616	GRMZM2G304897	GRMZM2G042881	GRMZM2G001895	GRMZM2G031120	GRMZM2G037648	GRMZM5G828820	GRMZM2G163189	GRMZM2G098208	GRMZM2G097188	GRMZM2G127168
GRMZM2G359559	GRMZM2G460861	GRMZM2G304897	GRMZM2G178079	GRMZM2G037615	GRMZM2G301098	GRMZM2G084825	GRMZM2G032821	GRMZM2G094390	GRMZM2G341460	GRMZM2G178924	GRMZM2G337425	GRMZM2G092590	GRMZM2G077937	GRMZM2G003076	GRMZM2G113761
GRMZM2G059129	GRMZM2G151955	GRMZM2G435244	GRMZM2G030636	GRMZM2G113899	GRMZM2G175574	GRMZM2G435244	GRMZM2G088793	GRMZM2G094168	GRMZM2G082696	GRMZM2G059465	GRMZM2G109831	GRMZM2G067257	GRMZM2G367023	GRMZM2G057768	GRMZM2G071172
GRMZM2G142597	GRMZM2G139360	GRMZM2G110198	GRMZM2G052685	GRMZM5G802232	GRMZM2G179351	GRMZM2G343916	GRMZM2G143703	GRMZM5G855014	GRMZM2G082686	GRMZM2G073814	GRMZM2G110413	GRMZM2G088524	GRMZM2G094390	GRMZM2G402564	GRMZM2G089248
GRMZM5G879527	GRMZM2G161368	GRMZM2G009421	GRMZM2G083173	GRMZM2G059129	GRMZM2G115981	GRMZM2G110198	GRMZM2G060257	GRMZM2G394410	GRMZM2G150688	GRMZM2G055143	GRMZM5G891990	GRMZM2G155422	GRMZM2G094168	GRMZM2G327907	GRMZM2G082916
AC234203.1_FG009	GRMZM2G031677	AC202185.4_FG004	GRMZM2G402564	GRMZM2G419267	GRMZM2G333033	GRMZM2G352248	GRMZM2G044383	GRMZM2G443111	GRMZM2G176235	GRMZM2G131205	GRMZM2G044281	GRMZM5G815736	GRMZM2G169931	GRMZM2G474211	GRMZM2G154290
GRMZM2G467263	GRMZM2G069656	GRMZM2G009624	GRMZM2G113761	GRMZM2G142507	GRMZM2G132748	GRMZM2G032171	GRMZM2G030636	GRMZM2G304897	GRMZM2G039639	GRMZM2G047238	GRMZM2G077797	GRMZM2G050961	GRMZM2G041028	GRMZM2G143202	GRMZM2G180909
GRMZM2G047968	GRMZM2G135949	GRMZM2G067929	GRMZM2G177400	GRMZM2G308873	AC234203.1_FG011	GRMZM2G163751	GRMZM2G039312	GRMZM2G088765	GRMZM2G028379	GRMZM2G043819	GRMZM2G171232	GRMZM2G361917	GRMZM2G394410	GRMZM2G071208	GRMZM2G481163
GRMZM2G449123	GRMZM2G079785	AC211467.4_FG002	GRMZM2G071208	GRMZM2G458441	GRMZM2G130659	GRMZM2G009421	GRMZM2G453403	GRMZM2G333641	GRMZM2G022997	GRMZM2G107276	GRMZM2G471904	GRMZM2G024823	GRMZM2G012434	GRMZM2G079487	GRMZM2G042538
GRMZM2G084149	GRMZM2G116831	GRMZM2G019673	GRMZM2G071172	GRMZM2G004582	GRMZM2G124557	AC210517.3_FG003	GRMZM2G064466	GRMZM2G394628	GRMZM2G351232	GRMZM2G052045	GRMZM2G338333	GRMZM2G072117	GRMZM2G443111	GRMZM2G061099	GRMZM2G086750
GRMZM2G427451	GRMZM2G167651	GRMZM2G119999	GRMZM2G061099	GRMZM2G047968	GRMZM2G462808	AC202185.4_FG004	GRMZM2G099467	AC210517.3_FG003	GRMZM2G109056	AC217050.4_FG001	GRMZM2G442277	GRMZM2G072371	GRMZM2G144155	GRMZM5G813892	AC211390.3_FG001
GRMZM2G032597	GRMZM2G142249	GRMZM2G093020	GRMZM5G813892	GRMZM2G083128	GRMZM2G016088	GRMZM2G342281	GRMZM2G052685	AC202185.4_FG004	GRMZM2G036505	GRMZM2G149553	GRMZM2G054332	AC209215.4_FG006	GRMZM2G368632	GRMZM2G428071	GRMZM2G034096
GRMZM2G142357	GRMZM2G347280	GRMZM2G077757	GRMZM2G154580	GRMZM2G329750	GRMZM2G169820	GRMZM2G119999	GRMZM2G083173	GRMZM2G009624	GRMZM2G557296	AC217977.3_FG003	GRMZM2G042032	GRMZM2G003318	GRMZM2G084825	GRMZM2G143210	GRMZM2G361855
GRMZM2G083538	GRMZM2G097342	GRMZM2G077708	GRMZM2G062458	GRMZM2G166355	GRMZM2G427451	GRMZM2G157127	GRMZM2G026147	GRMZM2G385236	GRMZM2G149315	GRMZM2G078401	GRMZM2G154883	GRMZM2G068917	GRMZM2G343916	GRMZM2G113098	GRMZM2G033876
GRMZM2G054252	GRMZM2G078389	GRMZM2G424181	GRMZM5G846082	GRMZM2G084149	GRMZM2G020429	GRMZM2G093020	GRMZM2G127168	GRMZM2G397391	GRMZM2G704053	GRMZM5G894200	GRMZM2G443265	GRMZM2G090500	GRMZM2G090887	GRMZM2G021427	GRMZM2G456603
GRMZM2G138425	GRMZM5G894200	GRMZM2G322024	GRMZM2G154290	GRMZM2G061542	GRMZM2G136523	GRMZM2G110572	GRMZM2G090100	GRMZM2G342281	GRMZM2G089118	GRMZM2G174107	GRMZM2G179411	GRMZM5G855014	GRMZM2G069070	GRMZM2G114772	GRMZM2G089147
GRMZM2G153945	GRMZM2G063798	GRMZM2G130332	GRMZM2G094639	GRMZM2G076257	GRMZM2G138425	GRMZM2G099909	GRMZM2G071208	GRMZM2G019673	GRMZM2G116635	GRMZM2G318882	GRMZM2G173251	GRMZM2G057466	AC210517.3_FG003	GRMZM2G094639	GRMZM2G433624
GRMZM2G117189	GRMZM2G056357	GRMZM2G077851	GRMZM2G365134	GRMZM2G114841	GRMZM2G153945	GRMZM2G130332	GRMZM2G053720	GRMZM2G165506	GRMZM2G128617	GRMZM2G123884	GRMZM2G024159	GRMZM2G098331	AC211467.4_FG002	GRMZM2G148074	AC209213.4_FG002
GRMZM2G478417	AC213521.3_FG005	GRMZM2G179281	GRMZM2G092590	GRMZM2G083538	GRMZM2G452523	GRMZM2G119249	GRMZM2G061099	GRMZM2G039870	GRMZM2G016546	AC210173.4_FG005	GRMZM2G087161	GRMZM2G481222	GRMZM2G046622	GRMZM2G365134	GRMZM2G306079
GRMZM2G369472	GRMZM5G826174	GRMZM2G315848	GRMZM2G481163	GRMZM2G080565	GRMZM2G159581	GRMZM2G138419	GRMZM2G154580	GRMZM2G167584	GRMZM2G021781	GRMZM2G460012	GRMZM5G824405	GRMZM2G011518	GRMZM2G342281	GRMZM2G052666	GRMZM2G166979
GRMZM2G056686	GRMZM5G899944	GRMZM2G086887	GRMZM2G050961	GRMZM2G048129	GRMZM2G141019	GRMZM5G873675	GRMZM2G114772	GRMZM5G811095	GRMZM2G029536	GRMZM2G056431	GRMZM2G006085	GRMZM2G469795	GRMZM2G126913	GRMZM2G399484	GRMZM2G380777
GRMZM2G389233	GRMZM2G135849	GRMZM2G331902	GRMZM2G086750	GRMZM2G053231	GRMZM2G082640	GRMZM2G048140	GRMZM2G154290	GRMZM2G065205	GRMZM5G891327	GRMZM2G388892	GRMZM2G058138	GRMZM2G304897	GRMZM2G019673	GRMZM2G127945	GRMZM2G041613
GRMZM2G144387	GRMZM2G456452	GRMZM2G139328	GRMZM2G082709	AC206989.4_FG002	GRMZM5G899800	GRMZM2G426125	GRMZM2G365134	GRMZM2G322024	GRMZM2G072682	GRMZM5G842970	GRMZM2G110000	GRMZM2G333641	GRMZM2G119999	GRMZM2G049422	GRMZM2G033930
GRMZM2G158462	GRMZM2G388882	GRMZM2G426125	GRMZM2G001895	GRMZM2G107336	GRMZM5G833477	GRMZM2G039186	GRMZM2G481163	GRMZM2G130332	GRMZM2G072569	GRMZM5G888696	GRMZM2G032182	GRMZM2G034372	GRMZM2G162158	GRMZM2G033526	GRMZM2G110198
GRMZM2G179677	GRMZM5G832380	GRMZM2G158446	GRMZM2G169931	GRMZM2G045135	GRMZM2G179703	GRMZM2G443525	GRMZM2G155422	GRMZM2G132077	GRMZM2G108833	GRMZM2G418833	GRMZM5G814718	GRMZM2G163751	GRMZM5G811095	GRMZM2G169080	GRMZM2G326643
GRMZM2G112617	GRMZM2G028335	GRMZM2G038893	GRMZM2G033876	GRMZM2G477872	GRMZM2G139683	AC234520.1_FG005	GRMZM2G034096	GRMZM2G060943	GRMZM2G143332	GRMZM2G071304	GRMZM2G104373	GRMZM2G385236	GRMZM2G099909	GRMZM2G082709	GRMZM2G352248
GRMZM2G049057	GRMZM2G023013	GRMZM2G099328	GRMZM2G003318	GRMZM2G177862	GRMZM5G898006	GRMZM2G522066	GRMZM2G094390	GRMZM2G139328	GRMZM2G058261	GRMZM2G131577	GRMZM2G095043	GRMZM2G397391	GRMZM2G424181	GRMZM2G001895	GRMZM2G032171
GRMZM2G037650	GRMZM2G091320	GRMZM2G069500	GRMZM2G098331	AC218900.3_FG001	GRMZM2G144387	GRMZM2G142649	GRMZM2G361917	GRMZM2G139324	GRMZM2G482290	GRMZM2G131815	GRMZM2G300692	GRMZM2G159228	GRMZM2G322024	GRMZM5G862565	GRMZM2G110574
GRMZM2G089528	GRMZM2G131723	GRMZM2G130095	GRMZM2G394410	GRMZM2G056686	GRMZM2G472547	GRMZM2G038893	GRMZM2G169931	GRMZM2G028036	GRMZM2G434533	GRMZM2G042598	GRMZM2G377215	GRMZM2G167584	GRMZM2G376927	GRMZM2G112769	GRMZM2G703749
GRMZM2G401147	GRMZM2G027462	GRMZM2G052619	GRMZM2G011518	GRMZM2G309269	GRMZM2G015344	GRMZM2G052619	AC209215.4_FG006	GRMZM2G039186	GRMZM2G361242	GRMZM2G081515	GRMZM2G036086	GRMZM2G703755	GRMZM2G376727	GRMZM2G012306	GRMZM2G165506
GRMZM2G043415	GRMZM2G019641	GRMZM2G019434	GRMZM2G443111	GRMZM2G389233	GRMZM2G158462	GRMZM2G015097	GRMZM5G862565	GRMZM2G041050	GRMZM5G856966	GRMZM2G445905	GRMZM2G439819	GRMZM2G028114	GRMZM2G138419	GRMZM2G377373	GRMZM2G014872
GRMZM2G048522	GRMZM2G380286	GRMZM2G088375	GRMZM2G343916	GRMZM2G448161	GRMZM2G143917	GRMZM2G088375	GRMZM2G456603	GRMZM2G522066	GRMZM2G065640	GRMZM2G008607	GRMZM2G179155	GRMZM2G093020	GRMZM2G132077	GRMZM2G088765	GRMZM2G157127
GRMZM2G048276	GRMZM2G117763	GRMZM5G853836	GRMZM2G033930	GRMZM2G167836	GRMZM2G303149	GRMZM2G005887	GRMZM2G089147	GRMZM2G158446	GRMZM2G321413	GRMZM2G172602	GRMZM2G140432	GRMZM2G152526	GRMZM5G816127	GRMZM2G435244	GRMZM5G817651
GRMZM2G073988	GRMZM2G399212	GRMZM2G090411	GRMZM2G034372	GRMZM2G449177	GRMZM2G089528	GRMZM2G428201	GRMZM2G041028	GRMZM2G017584	GRMZM2G163912	GRMZM2G414779	GRMZM5G824629	GRMZM2G081977	GRMZM2G315848	GRMZM2G474602	GRMZM2G077757
GRMZM2G073814	GRMZM2G001713	GRMZM2G428201	GRMZM2G090887	GRMZM2G025488	GRMZM2G460383	GRMZM2G131245	GRMZM2G481222	GRMZM2G069500	GRMZM2G092663	GRMZM2G414791	GRMZM2G121871	GRMZM2G030408	GRMZM2G087069	GRMZM2G394628	GRMZM2G118743
GRMZM2G155753	GRMZM2G445905	GRMZM2G161335	GRMZM2G032171	GRMZM2G119761	GRMZM2G178924	GRMZM2G136366	GRMZM2G090887	GRMZM2G130095	GRMZM2G370275	GRMZM2G046700	GRMZM2G124532	GRMZM2G130332	GRMZM2G150532	GRMZM2G477139	GRMZM2G077708
GRMZM2G131165	GRMZM2G115646	GRMZM2G423472	GRMZM2G072415	GRMZM2G307892	GRMZM2G448258	GRMZM2G037265	AC194856.3_FG002	GRMZM2G155314	GRMZM2G303342	GRMZM2G108410	GRMZM2G033491	GRMZM2G119249	AF546187.1_FG012	AC202185.4_FG004	GRMZM2G065205
GRMZM2G078569	GRMZM2G416110	GRMZM2G037615	GRMZM2G703749	GRMZM2G460861	GRMZM2G125557	GRMZM2G113911	AC194856.3_FG007	GRMZM2G100121	GRMZM2G107745	GRMZM2G343854	GRMZM2G135968	GRMZM2G086887	GRMZM2G039186	GRMZM2G009624	GRMZM2G110572
GRMZM2G438438	GRMZM2G148908	GRMZM2G113127	GRMZM2G165506	GRMZM2G155753	GRMZM2G110306	GRMZM2G061791	GRMZM2G394628	GRMZM2G079957	GRMZM5G840909	GRMZM5G849091	GRMZM2G008490	GRMZM5G832908	GRMZM2G443525	GRMZM2G030850	GRMZM2G166159
AC217050.4_FG001	GRMZM2G119521	GRMZM2G080775	GRMZM2G080530	GRMZM2G131165	GRMZM2G048522	GRMZM2G441903	GRMZM2G357317	GRMZM2G019926	GRMZM5G878153	GRMZM2G010831	GRMZM2G008490	GRMZM2G331902	GRMZM2G065496	GRMZM2G067929	GRMZM2G104070
GRMZM2G144547	GRMZM2G433446	GRMZM2G115981	GRMZM2G157127	GRMZM2G047238	GRMZM2G108003	GRMZM2G007681	GRMZM2G477139	GRMZM2G049201	GRMZM2G123920	GRMZM2G146486	AC208571.4_FG001	GRMZM2G048140	GRMZM2G167728	GRMZM2G018929	GRMZM2G056039
GRMZM2G127361	GRMZM2G009591	GRMZM2G419267	GRMZM5G811095	GRMZM2G043819	GRMZM2G078569	GRMZM2G169270	GRMZM2G126913	GRMZM2G003656	AC191009.3_FG004	GRMZM2G034503	GRMZM5G895991	GRMZM2G426125	GRMZM2G039094	GRMZM2G072415	GRMZM2G123900
GRMZM2G141707	GRMZM5G849091	GRMZM2G083755	GRMZM2G028114	GRMZM2G082257	GRMZM2G161368	GRMZM2G351239	GRMZM2G019673	GRMZM2G119339	AC203966.5_FG003	GRMZM2G074863	GRMZM2G385931	GRMZM2G039238	GRMZM2G052619	GRMZM2G080530	GRMZM2G060943
GRMZM2G469523	GRMZM2G146818	GRMZM2G441903	GRMZM2G152526	GRMZM2G092595	GRMZM2G101000	GRMZM2G070163	GRMZM2G072415	GRMZM2G047875	GRMZM2G059865	GRMZM2G324276	GRMZM2G084783	GRMZM2G041050	GRMZM2G019926	GRMZM2G303909	GRMZM5G873675
GRMZM2G147629	GRMZM2G034417	GRMZM5G839014	GRMZM2G110572	GRMZM2G135949	GRMZM2G116831	GRMZM2G166407	GRMZM2G165506	GRMZM2G088565	GRMZM2G079891	GRMZM5G805732	GRMZM2G318652	GRMZM5G826984	GRMZM2G049201	GRMZM2G432850	GRMZM2G139328
GRMZM2G170982	GRMZM2G034503	GRMZM2G130659	GRMZM2G030408	GRMZM2G079785	GRMZM2G116971	GRMZM2G337190	GRMZM2G080530	GRMZM2G090411	GRMZM2G314660	GRMZM2G038848	GRMZM2G138814	GRMZM2G042776	GRMZM2G136237	GRMZM2G135045	GRMZM2G139324
GRMZM2G181231	GRMZM2G441489	GRMZM2G004582	GRMZM2G171713	GRMZM2G440313	GRMZM2G169227	GRMZM5G828396	GRMZM2G167584	GRMZM2G005887	GRMZM2G344566	GRMZM2G438077	GRMZM2G144997	AC234520.1_FG005	GRMZM2G090411	GRMZM2G171713	GRMZM2G131897
AC210173.4_FG005	GRMZM2G110298	GRMZM2G083128	GRMZM2G376727	GRMZM2G144547	AC217910.3_FG004	GRMZM2G032597	GRMZM5G811095	GRMZM2G428201	GRMZM2G143588	GRMZM2G409093	GRMZM2G031001	GRMZM2G003595	GRMZM2G073764	GRMZM2G077851	GRMZM2G522066
GRMZM2G414727	GRMZM2G423538	GRMZM2G351239	GRMZM2G138419	GRMZM2G347280	GRMZM2G149553	GRMZM2G012123	GRMZM2G703755	GRMZM2G093828	GRMZM2G173372	GRMZM2G081822	GRMZM2G006477	GRMZM2G003631	GRMZM2G099319	GRMZM2G179281	AC205730.3_FG002
GRMZM2G460012	GRMZM2G066234	GRMZM2G169820	GRMZM2G132077	GRMZM2G108277	GRMZM2G085249	GRMZM2G012453	GRMZM2G028114	AC212323.4_FG010	GRMZM2G399311	AC177897.2_FG022	GRMZM2G141094	GRMZM2G142649	GRMZM2G175574	GRMZM2G179325	GRMZM2G017584
GRMZM2G056431	GRMZM2G141379	GRMZM2G166407	GRMZM2G179325	GRMZM2G097342	GRMZM2G146111	GRMZM2G424241	GRMZM2G152526	GRMZM2G467187	GRMZM2G054111	GRMZM2G147145	GRMZM2G032936	GRMZM2G443345	GRMZM2G169449	GRMZM2G091616	GRMZM2G017486
GRMZM5G882228	GRMZM2G077131	GRMZM5G828396	GRMZM2G087069	GRMZM2G487629	GRMZM2G078401	GRMZM2G124417	GRMZM5G817651	GRMZM2G379179	GRMZM2G009818	GRMZM2G363813	GRMZM2G109121	GRMZM2G038893	GRMZM2G152555	GRMZM2G090657	GRMZM2G099328
GRMZM5G842970	GRMZM2G017319	GRMZM2G020429	GRMZM5G832908	GRMZM2G141707	GRMZM2G123896	GRMZM2G165301	GRMZM2G077757	GRMZM2G175574	GRMZM2G092578	AC208113.3_FG009	GRMZM2G100288	GRMZM2G007555	GRMZM2G113127	GRMZM2G028036	GRMZM2G069500
GRMZM2G113167	GRMZM2G082686	GRMZM2G025302	GRMZM2G150532	GRMZM2G136439	GRMZM2G450498	GRMZM2G025302	GRMZM2G432850	GRMZM2G179351	GRMZM2G139834	GRMZM5G856436	GRMZM2G056424	GRMZM2G012156	GRMZM5G802232	GRMZM2G130755	GRMZM2G069454
GRMZM2G112656	GRMZM2G003607	GRMZM2G041262	GRMZM2G048140	GRMZM2G170982	GRMZM2G414727	GRMZM2G041262	GRMZM2G424181	GRMZM2G113127	GRMZM2G056870	GRMZM2G423972	GRMZM2G049211	GRMZM2G130095	GRMZM2G061791	GRMZM2G131907	GRMZM2G155314
GRMZM2G413482	GRMZM2G357081	GRMZM2G136523	GRMZM2G028036	GRMZM2G073510	GRMZM2G063798	GRMZM5G886044	GRMZM2G030408	GRMZM5G802232	GRMZM2G377780	GRMZM2G109130	GRMZM2G062425	GRMZM2G079957	AC234203.1_FG009	GRMZM2G428216	GRMZM2G073427
GRMZM2G450762	GRMZM2G154890	GRMZM2G043198	GRMZM2G039186	GRMZM2G181231	AC212023.4_FG004	GRMZM2G064962	GRMZM2G171713	GRMZM2G438824	GRMZM2G096252	GRMZM2G033787	GRMZM2G030571	GRMZM2G047835	GRMZM2G308873	GRMZM2G158446	GRMZM2G003656
GRMZM2G020295	GRMZM2G144813	AC194272.3_FG003	GRMZM2G131907	AC210173.4_FG005	GRMZM2G113053	GRMZM2G054252	GRMZM2G077851	GRMZM2G438814	GRMZM2G166445	GRMZM2G002699	GRMZM2G010823	GRMZM2G047875	GRMZM2G124557	GRMZM2G012932	GRMZM2G119339
GRMZM2G144782	AY542798.1_FG003	GRMZM2G317770	GRMZM2G522066	GRMZM2G460012	GRMZM2G056431	GRMZM2G317770	GRMZM2G104070	AC234203.1_FG009	GRMZM2G162814	GRMZM2G009442	GRMZM2G069618	GRMZM2G118646	GRMZM2G166407	GRMZM2G100121	GRMZM5G853836
GRMZM2G152901	AC177897.2_FG022	GRMZM2G153823	GRMZM2G003631	GRMZM2G056357	GRMZM5G882228	GRMZM2G153823	GRMZM2G179281	GRMZM2G130659	GRMZM2G139963	GRMZM2G022859	GRMZM2G353147	GRMZM2G088375	GRMZM2G149480	GRMZM2G015097	GRMZM2G006853
GRMZM2G173315	GRMZM2G146965	GRMZM2G107336	GRMZM2G012932	GRMZM5G869779	GRMZM5G856734	GRMZM2G175423	GRMZM2G179325	GRMZM2G004582	GRMZM2G303361	GRMZM2G583462	GRMZM2G107597	GRMZM2G088565	GRMZM2G449123	GRMZM2G019434	GRMZM2G131245
GRMZM2G108396	GRMZM2G147145	GRMZM2G045135	GRMZM2G142649	GRMZM5G826174	AC213521.3_FG005	GRMZM2G478417	GRMZM2G086887	GRMZM2G169820	GRMZM2G164527	GRMZM5G826838	GRMZM2G083689	GRMZM2G149751	GRMZM2G132780	GRMZM2G008250	GRMZM2G461269
GRMZM5G813143	GRMZM2G063503	GRMZM2G318475	GRMZM2G017584	GRMZM5G899944	GRMZM2G449479	GRMZM5G881887	GRMZM2G087069	GRMZM2G166407	GRMZM2G411084	GRMZM2G413835	GRMZM2G134671	GRMZM2G059064	GRMZM2G132712	GRMZM2G300788	GRMZM2G169451
GRMZM2G035594	GRMZM2G704021	GRMZM2G442763	GRMZM2G167728	GRMZM2G131618	GRMZM5G877884	GRMZM2G442763	GRMZM5G832908	GRMZM2G449123	GRMZM2G077127	GRMZM2G090124	GRMZM2G038598	GRMZM2G370026	GRMZM2G012453	GRMZM2G005887	GRMZM2G071413
GRMZM2G118467	GRMZM2G036505	GRMZM2G082640	GRMZM2G012156	GRMZM2G135849	GRMZM2G028335	GRMZM5G865811	GRMZM2G028036	GRMZM2G061542	GRMZM2G013457	GRMZM2G090043	GRMZM2G000923	GRMZM2G093828	GRMZM2G383817	GRMZM2G443308	GRMZM2G180879
GRMZM2G345773	GRMZM2G557296	GRMZM2G318794	GRMZM2G079957	GRMZM2G456452	GRMZM2G023013	GRMZM2G318794	AF546187.1_FG012	GRMZM2G132780	GRMZM2G153920	GRMZM2G115839	GRMZM2G469162	GRMZM2G161335	GRMZM2G165301	GRMZM2G428201	GRMZM2G023906
GRMZM2G150169	GRMZM2G126019	GRMZM2G309269	GRMZM2G119339	GRMZM5G842970	GRMZM2G113167	GRMZM2G090177	GRMZM2G003595	GRMZM2G424241	GRMZM2G139852	GRMZM5G872254	GRMZM2G009232	GRMZM2G423472	GRMZM2G171111	GRMZM2G358924	GRMZM2G467187
GRMZM2G080355	GRMZM2G583462	GRMZM2G340305	GRMZM2G099319	GRMZM5G888696	GRMZM2G108949	GRMZM2G340305	GRMZM2G003631	GRMZM2G020429	GRMZM2G069765	GRMZM5G877929	GRMZM2G101689	GRMZM2G481353	GRMZM2G136523	GRMZM2G085411	GRMZM2G379179
GRMZM2G174574	GRMZM2G077147	GRMZM2G139683	GRMZM2G093828	GRMZM2G162758	GRMZM2G131815	GRMZM2G103258	GRMZM2G012932	GRMZM2G165301	GRMZM2G163116	GRMZM2G018487	GRMZM2G362281	GRMZM2G136366	GRMZM2G083538	GRMZM2G174554	GRMZM2G301098
GRMZM2G010831	AC211401.4_FG003	GRMZM2G167548	GRMZM2G085411	GRMZM2G019641	GRMZM2G131873	GRMZM2G167548	GRMZM2G124423	GRMZM2G025302	AC208897.3_FG004	GRMZM2G149775	GRMZM5G831486	GRMZM2G048616	GRMZM2G048129	GRMZM2G037265	GRMZM2G164062
GRMZM2G012119	GRMZM2G116635	GRMZM2G167836	GRMZM2G174554	GRMZM2G399212	GRMZM2G042598	GRMZM2G023059	GRMZM2G017584	GRMZM2G041262	GRMZM2G039968	GRMZM2G149923	GRMZM2G081322	GRMZM2G179351	GRMZM2G353483	GRMZM2G142597	GRMZM2G176962
GRMZM2G110294	GRMZM2G133749	GRMZM2G023059	GRMZM2G467187	GRMZM2G001713	GRMZM2G115646	GRMZM5G882446	GRMZM2G167728	GRMZM2G136523	GRMZM2G469304	GRMZM2G010034	GRMZM2G442387	GRMZM2G042371	GRMZM2G153823	GRMZM2G441903	GRMZM2G113911
GRMZM2G383408	GRMZM2G001869	GRMZM2G025488	GRMZM2G379179	GRMZM2G450762	GRMZM2G038833	GRMZM2G480777	GRMZM2G069500	GRMZM2G083538	GRMZM2G180044	GRMZM2G017186	GRMZM2G046297	GRMZM2G113899	GRMZM2G143644	GRMZM2G132748	GRMZM2G080775
GRMZM2G103773	GRMZM2G149775	GRMZM2G037648	GRMZM2G048616	GRMZM2G472060	GRMZM2G108396	GRMZM2G084583	GRMZM2G130095	GRMZM2G043198	GRMZM2G102483	GRMZM2G099907	GRMZM2G040954	GRMZM2G115981	GRMZM2G045401	GRMZM2G580853	GRMZM2G017629
GRMZM2G121293	GRMZM2G472226	GRMZM2G448258	GRMZM2G301098	GRMZM2G115646	GRMZM2G057093	GRMZM2G037648	GRMZM2G079957	GRMZM2G138425	GRMZM2G472473	GRMZM2G159715	GRMZM5G808350	GRMZM2G438814	GRMZM2G175280	GRMZM5G839014	GRMZM2G142507
GRMZM2G065498	GRMZM5G813111	GRMZM2G125557	GRMZM2G175574	GRMZM2G115646	GRMZM2G064590	GRMZM2G061833	GRMZM2G019926	GRMZM2G080565	GRMZM2G338037	GRMZM2G047456	AC216247.3_FG005	GRMZM2G059129	GRMZM2G175423	GRMZM5G822593	GRMZM5G879527
GRMZM2G023392	GRMZM2G016546	GRMZM2G307892	GRMZM2G169449	GRMZM2G067315	GRMZM2G118467	GRMZM2G101245	GRMZM2G049201	GRMZM2G317770	AC217300.3_FG005	GRMZM2G107645	GRMZM2G004984	GRMZM2G419267	GRMZM2G177862	GRMZM2G007681	AC234203.1_FG011
GRMZM5G829103	GRMZM2G099907	GRMZM2G110306	GRMZM2G176962	GRMZM2G094988	GRMZM2G147402	GRMZM2G401147	GRMZM2G003656	GRMZM2G153823	GRMZM2G074401	GRMZM2G107689	GRMZM2G168073	GRMZM2G083755	GRMZM2G030594	GRMZM2G130659	GRMZM2G009117
GRMZM2G027991	GRMZM2G090422	GRMZM5G866423	GRMZM2G179351	GRMZM2G148908	GRMZM2G345773	GRMZM5G866423	GRMZM2G136237	GRMZM2G045401	GRMZM2G094388	GRMZM2G337109	GRMZM2G024234	GRMZM2G020478	GRMZM2G369472	GRMZM2G467263	GRMZM2G458441
GRMZM5G805732	GRMZM2G069722	GRMZM5G820727	GRMZM2G042371	GRMZM2G152901	GRMZM2G019171	GRMZM5G820727	GRMZM2G118646	GRMZM2G175280	GRMZM2G006370	GRMZM2G037617	GRMZM2G092888	GRMZM2G132704	GRMZM2G104938	GRMZM2G004582	GRMZM2G169270
GRMZM2G355771	GRMZM2G159715	GRMZM2G128605	GRMZM2G037265	GRMZM2G173315	GRMZM2G146994	GRMZM2G073988	GRMZM2G090411	GRMZM2G177862	GRMZM2G307992	GRMZM2G367092	GRMZM2G001288	GRMZM2G161004	AC218900.3_FG001	GRMZM2G123969	GRMZM2G070163
GRMZM2G341410	GRMZM2G300990	GRMZM2G055143	GRMZM2G142507	GRMZM5G801589	GRMZM2G139744	GRMZM2G128605	GRMZM2G099319	GRMZM2G055968	GRMZM2G128644	GRMZM2G163251	GRMZM5G883601	GRMZM2G462808	GRMZM2G442763	GRMZM2G337190	GRMZM2G329750
GRMZM2G472651	GRMZM2G164580	GRMZM2G152552	GRMZM2G132704	GRMZM5G827939	GRMZM2G011269	GRMZM2G055143	GRMZM2G358924	GRMZM2G478417	GRMZM2G023715	GRMZM2G060924	GRMZM2G097426	GRMZM2G169820	GRMZM5G865811	GRMZM2G427451	GRMZM2G084149
GRMZM2G021055	GRMZM5G838226	GRMZM2G082257	AC234203.1_FG011	GRMZM2G035664	GRMZM2G146818	GRMZM2G151955	GRMZM2G093828	GRMZM2G369472	AC206840.3_FG002	GRMZM5G806441	GRMZM2G100497	GRMZM2G166355	GRMZM2G082640	GRMZM2G096585	GRMZM5G828396
GRMZM2G172506	GRMZM2G108833	GRMZM2G106133	GRMZM2G161004	GRMZM2G056989	GRMZM2G034503	GRMZM2G139360	GRMZM2G161335	GRMZM5G881887	GRMZM5G882821	GRMZM2G342856	GRMZM2G113139	GRMZM2G449123	GRMZM2G457309	GRMZM5G855396	GRMZM2G421579
GRMZM2G438077	GRMZM2G004036	GRMZM2G101000	GRMZM2G007681	GRMZM2G124434	GRMZM2G074863	GRMZM2G069656	GRMZM2G085411	GRMZM2G104938	GRMZM2G052148	GRMZM2G052471	GRMZM2G120069	GRMZM2G061542	GRMZM2G165011	GRMZM2G424241	GRMZM2G114841
GRMZM2G061101	GRMZM2G342856	GRMZM2G116971	GRMZM2G070163	GRMZM2G119544	GRMZM2G110298	GRMZM2G160560	GRMZM2G379179	GRMZM2G082640	GRMZM2G091648	GRMZM2G080034	GRMZM2G120079	GRMZM2G032597	GRMZM2G056686	GRMZM2G025302	GRMZM5G886044
GRMZM2G118821	GRMZM2G133023	GRMZM2G090542	GRMZM2G149480	GRMZM2G119496	GRMZM2G074254	GRMZM2G459391	GRMZM2G176962	GRMZM2G016210	GRMZM2G043346	GRMZM2G164020	GRMZM2G051879	GRMZM2G012123	AC186231.4_FG002	GRMZM2G064962	GRMZM2G317770
GRMZM2G330453	GRMZM2G019361	GRMZM2G440313	GRMZM2G132780	GRMZM2G084513	GRMZM2G038988	AC217050.4_FG001	GRMZM2G042371	GRMZM2G092268	GRMZM2G073401	GRMZM2G574534	GRMZM2G022061	GRMZM2G124417	GRMZM2G090177	GRMZM2G054252	GRMZM2G053117
GRMZM2G112942	GRMZM2G072156	GRMZM2G108277	GRMZM2G132712	GRMZM2G019411	GRMZM5G812926	GRMZM2G106133	GRMZM2G113127	GRMZM2G139683	GRMZM2G075153	GRMZM2G049790	GRMZM2G347808	GRMZM2G142383	GRMZM2G179703	GRMZM2G043198	GRMZM2G452523
GRMZM2G104542	GRMZM2G137321	GRMZM2G146111	GRMZM2G096585	GRMZM5G803556	GRMZM5G805732	GRMZM2G106703	GRMZM2G080775	GRMZM2G167548	GRMZM2G107473	GRMZM2G029396	GRMZM2G416156	GRMZM2G020429	GRMZM2G139683	GRMZM2G041797	AC206989.4_FG002
AC208113.3_FG009	GRMZM2G151249	GRMZM2G015925	GRMZM2G012123	GRMZM2G324276	GRMZM2G423337	GRMZM2G142249	GRMZM2G137868	GRMZM2G015344	GRMZM2G035557	GRMZM2G161306	GRMZM5G828488	GRMZM2G041262	GRMZM2G030511	GRMZM2G053027	GRMZM2G107336
GRMZM2G468740	GRMZM2G046231	GRMZM2G078401	GRMZM2G012453	GRMZM2G103610	GRMZM2G355771	GRMZM2G090542	GRMZM2G050481	GRMZM2G179677	GRMZM2G074102	GRMZM2G013342	GRMZM2G071688	GRMZM2G138425	GRMZM2G167548	GRMZM2G153945	GRMZM2G045135
GRMZM2G123204	GRMZM2G170489	GRMZM2G447433	GRMZM2G424241	GRMZM2G015005	GRMZM2G423538	GRMZM2G138475	GRMZM2G119511	GRMZM2G095579	GRMZM2G125241	GRMZM2G402675	GRMZM2G110076	AC194272.3_FG003	GRMZM2G167836	GRMZM2G000435	GRMZM2G318475
GRMZM2G109056	GRMZM2G072671	GRMZM2G149946	GRMZM2G124417	GRMZM2G472651	GRMZM2G070211	GRMZM2G127361	GRMZM2G359559	GRMZM2G084583	GRMZM2G036629	AC211166.5_FG009	GRMZM2G004736	GRMZM2G080565	GRMZM2G023059	GRMZM2G049346	GRMZM2G050556
GRMZM2G033787	GRMZM2G047365	GRMZM2G026020	GRMZM2G165301	GRMZM2G066234	GRMZM2G077131	GRMZM2G015925	GRMZM2G083755	GRMZM2G303149	GRMZM2G385050	GRMZM2G072671	GRMZM2G313009	GRMZM2G309731	GRMZM2G144387	GRMZM5G814389	GRMZM2G055968
GRMZM2G042133	GRMZM2G129015	GRMZM2G123896	GRMZM2G114841	GRMZM2G017047	GRMZM2G016875	AC217977.3_FG003	GRMZM2G142597	GRMZM2G089528	GRMZM2G132794	GRMZM2G027068	GRMZM2G360867	GRMZM2G045503	GRMZM2G472547	GRMZM5G899800	GRMZM2G113165
GRMZM2G153444	GRMZM2G151962	GRMZM2G073510	GRMZM2G159397	GRMZM2G003607	GRMZM2G438077	GRMZM2G101105	GRMZM2G132704	GRMZM2G460383	GRMZM2G148925	GRMZM2G450960	GRMZM2G019562	GRMZM2G379773	GRMZM2G025488	GRMZM2G318794	GRMZM2G117189
GRMZM2G009544	GRMZM2G045921	GRMZM2G113053	GRMZM5G886044	GRMZM2G177947	GRMZM2G082686	GRMZM5G894200	GRMZM5G839014	GRMZM2G101245	GRMZM2G179220	GRMZM2G076114	GRMZM2G464575	GRMZM2G154267	GRMZM2G095579	GRMZM2G016210	GRMZM2G478417
GRMZM2G155323	GRMZM2G081114	GRMZM2G125617	GRMZM2G080565	GRMZM2G088083	GRMZM2G176235	GRMZM2G147629	GRMZM5G879527	GRMZM2G448258	GRMZM2G395950	GRMZM2G155580	GRMZM2G130121	GRMZM2G123094	GRMZM2G143917	GRMZM5G852533	GRMZM5G881887
GRMZM2G149315	GRMZM2G053916	GRMZM2G081148	GRMZM2G048129	GRMZM2G092433	GRMZM2G144813	GRMZM2G447433	AC234203.1_FG009	GRMZM2G460861	GRMZM2G453438	GRMZM2G139123	GRMZM2G042881	GRMZM2G141019	AC202011.3_FG010	GRMZM2G123016	GRMZM2G007969
GRMZM2G046849	GRMZM2G095851	GRMZM2G129007	GRMZM2G053027	GRMZM2G340749	GRMZM2G118821	GRMZM2G174107	GRMZM2G161004	GRMZM2G110306	GRMZM2G418289	GRMZM2G114775	GRMZM2G032821	GRMZM2G419024	GRMZM2G084583	GRMZM2G092268	GRMZM2G148896
GRMZM2G477879	GRMZM2G040369	GRMZM5G869779	GRMZM2G143644	GRMZM2G112942	AY542798.1_FG003	GRMZM2G026020	GRMZM2G123969	GRMZM5G866423	GRMZM2G167101	GRMZM2G167428	GRMZM2G084587	GRMZM5G833477	GRMZM2G042407	GRMZM2G389233	GRMZM2G106928
GRMZM2G443453	GRMZM2G114992	GRMZM5G868683	AC206989.4_FG002	GRMZM2G388911	GRMZM2G079376	GRMZM2G703915	GRMZM2G149480	GRMZM2G048522	GRMZM2G040441	GRMZM5G881369	AC199541.4_FG007	GRMZM2G309269	GRMZM2G401147	GRMZM2G109977	GRMZM5G882446
GRMZM2G019267	GRMZM5G881369	GRMZM5G856734	GRMZM2G045503	GRMZM2G063133	GRMZM2G146616	GRMZM2G081148	GRMZM2G132780	GRMZM5G820727	AC185593.3_FG003	GRMZM2G022248	GRMZM2G060001	GRMZM2G412598	GRMZM2G448258	GRMZM2G086123	GRMZM2G015344
GRMZM2G179473	GRMZM5G891724	GRMZM2G082529	GRMZM2G175280	AC208113.3_FG009	GRMZM2G146965	GRMZM2G129007	GRMZM2G132712	GRMZM2G128605	GRMZM2G047187	GRMZM2G422670	GRMZM2G064804	GRMZM2G340305	GRMZM2G125557	GRMZM2G103258	GRMZM2G158462
GRMZM2G073754	AC217358.3_FG010	GRMZM5G888696	GRMZM2G477872	GRMZM2G097109	AC208113.3_FG005	GRMZM5G868683	GRMZM2G096585	GRMZM2G059397	GRMZM2G090029	GRMZM2G077222	GRMZM2G539790	GRMZM2G449177	GRMZM2G307892	GRMZM2G037648	GRMZM2G104516
GRMZM2G058884	GRMZM2G024686	GRMZM2G131683	GRMZM2G175423	GRMZM2G097137	GRMZM2G009368	GRMZM2G082529	GRMZM2G142383	GRMZM2G151955	GRMZM2G079470	GRMZM2G093344	GRMZM2G137561	GRMZM2G119761	GRMZM2G048276	GRMZM2G089528	GRMZM2G179677
GRMZM2G090070	GRMZM5G876146	GRMZM2G042704	GRMZM2G159581	GRMZM2G091964	GRMZM2G036505	GRMZM2G104012	GRMZM2G171111	GRMZM2G131165	GRMZM2G154565	GRMZM2G374812	GRMZM2G302373	GRMZM2G049057	GRMZM2G155753	GRMZM2G460383	GRMZM2G175818
GRMZM2G164085	GRMZM2G123527	GRMZM2G143883	GRMZM2G379773	GRMZM2G159149	GRMZM2G153706	GRMZM5G832380	GRMZM2G043198	GRMZM2G078569	GRMZM2G007939	GRMZM2G002121	GRMZM2G030529	GRMZM2G303149	GRMZM2G131165	GRMZM2G178924	GRMZM2G073988
GRMZM2G131575	GRMZM2G590033	GRMZM5G895188	GRMZM2G021687	GRMZM2G468740	GRMZM2G155323	GRMZM2G014676	AC194272.3_FG003	GRMZM2G152552	GRMZM2G155380	GRMZM2G097229	GRMZM2G162292	GRMZM2G037650	GRMZM2G131205	GRMZM2G061833	GRMZM2G059397
GRMZM2G018487	GRMZM2G007675	GRMZM2G116885	GRMZM2G049346	GRMZM2G123204	GRMZM2G126019	GRMZM2G027462	GRMZM2G041797	GRMZM2G161274	GRMZM2G157878	GRMZM2G458423	GRMZM2G083173	GRMZM2G101245	GRMZM2G152552	GRMZM2G059465	GRMZM2G043819
GRMZM2G149923	GRMZM2G059865	GRMZM2G023970	GRMZM2G177862	GRMZM2G123128	GRMZM2G044569	GRMZM2G042704	GRMZM2G053027	GRMZM2G459391	AC205500.3_FG002	GRMZM2G041881	GRMZM2G026767	GRMZM2G110306	GRMZM2G161274	GRMZM2G460861	GRMZM2G069656
GRMZM2G128617	GRMZM2G161560	GRMZM2G115646	GRMZM2G134735	GRMZM2G109056	GRMZM2G047055	GRMZM2G004996	GRMZM2G053117	GRMZM2G058702	GRMZM5G838147	GRMZM2G137352	GRMZM2G154549	GRMZM5G866423	GRMZM2G373124	GRMZM2G128605	GRMZM2G536825
GRMZM2G009843	GRMZM2G176952	GRMZM2G094988	GRMZM2G104938	GRMZM2G033619	GRMZM5G826838	GRMZM2G143883	GRMZM2G143644	GRMZM2G092595	GRMZM2G149903	GRMZM2G126218	GRMZM2G127067	GRMZM2G048522	GRMZM2G092595	GRMZM2G151955	AC217050.4_FG001
GRMZM2G147687	GRMZM2G092165	GRMZM2G118917	GRMZM2G141607	GRMZM2G033787	GRMZM2G077147	GRMZM2G380286	GRMZM2G045503	GRMZM2G135949	GRMZM2G015767	GRMZM2G029824	GRMZM2G424595	GRMZM5G820727	GRMZM2G142249	GRMZM2G078569	GRMZM2G116971
GRMZM2G017186	GRMZM2G126218	GRMZM2G038833	GRMZM5G833477	GRMZM2G153444	GRMZM2G179473	GRMZM5G895188	GRMZM2G175280	GRMZM2G116971	GRMZM2G388608	GRMZM2G013986	GRMZM2G143202	GRMZM2G073814	GRMZM2G090542	GRMZM2G031677	GRMZM2G149511
GRMZM2G058032	GRMZM2G312438	GRMZM2G166124	GRMZM2G109977	GRMZM2G557296	GRMZM2G361662	GRMZM2G116885	GRMZM2G379773	GRMZM2G106703	GRMZM5G890472	GRMZM2G341934	GRMZM2G071172	GRMZM2G047238	AC217910.3_FG004	GRMZM2G107276	GRMZM2G085249
GRMZM2G464782	GRMZM2G105436	GRMZM2G108410	GRMZM2G103258	GRMZM2G093849	GRMZM2G135283	GRMZM2G112656	GRMZM2G021687	AC217910.3_FG004	GRMZM2G109133	GRMZM2G176585	GRMZM2G089248	GRMZM2G139360	GRMZM2G061487	GRMZM2G127429	GRMZM2G138475
GRMZM2G021781	GRMZM2G176585	GRMZM2G005281	GRMZM2G480777	GRMZM2G132958	GRMZM5G813111	GRMZM2G413482	GRMZM2G049346	GRMZM2G152408	GRMZM2G401848	GRMZM2G055575	GRMZM5G813892	GRMZM2G082257	GRMZM2G152408	GRMZM2G058702	GRMZM2G108277
GRMZM2G328224	GRMZM5G899119	GRMZM2G110681	GRMZM2G095579	GRMZM2G149315	GRMZM2G010037	GRMZM2G416110	GRMZM2G318475	GRMZM2G115635	GRMZM2G433184	GRMZM2G177508	GRMZM2G428071	GRMZM5G842990	GRMZM2G097342	GRMZM2G106133	GRMZM2G141707
GRMZM2G074317	GRMZM2G092719	GRMZM2G084513	GRMZM2G143917	GRMZM2G047038	GRMZM2G058032	GRMZM2G154090	GRMZM2G117189	GRMZM2G146111	GRMZM2G451856	GRMZM2G321053	GRMZM2G113098	GRMZM2G160560	GRMZM2G015925	GRMZM2G135949	GRMZM2G136439
GRMZM2G348578	GRMZM2G176523	GRMZM2G138455	GRMZM2G119761	GRMZM2G704053	GRMZM2G128016	GRMZM2G118917	GRMZM2G369472	GRMZM2G127361	GRMZM2G180408	GRMZM2G031859	GRMZM5G846082	GRMZM2G459391	GRMZM2G469523	GRMZM2G101052	AC217977.3_FG003
GRMZM2G047422	GRMZM2G407869	GRMZM2G020556	GRMZM2G303149	GRMZM2G443453	GRMZM2G031138	GRMZM2G119521	AC206031.3_FG007	GRMZM2G487629	GRMZM2G061988	GRMZM5G899119	GRMZM2G082916	GRMZM2G116831	GRMZM2G101105	GRMZM2G167651	GRMZM2G327174
GRMZM2G154799	GRMZM2G062635	GRMZM2G020514	GRMZM2G101245	GRMZM2G019267	GRMZM2G098892	GRMZM2G108410	GRMZM2G141607	GRMZM2G136439	GRMZM2G119252	GRMZM2G089056	GRMZM2G114772	GRMZM2G324999	GRMZM2G078401	GRMZM2G144547	GRMZM2G181231
GRMZM2G007399	AC209858.4_FG004	GRMZM2G146994	GRMZM2G059397	AC211401.4_FG003	GRMZM2G098890	GRMZM2G110681	GRMZM2G457309	GRMZM2G078389	AC210816.3_FG006	GRMZM2G090738	GRMZM2G094639	GRMZM2G106703	GRMZM2G147629	GRMZM2G347280	GRMZM2G460012
GRMZM2G072682	GRMZM2G124042	GRMZM2G027451	GRMZM2G131205	GRMZM2G149576	GRMZM2G330218	GRMZM2G035594	GRMZM2G148896	GRMZM2G026406	GRMZM2G093736	GRMZM2G092719	GRMZM2G423886	GRMZM2G169227	GRMZM2G447433	GRMZM2G115635	GRMZM5G869779
GRMZM2G420108	GRMZM2G112793	GRMZM2G034217	GRMZM2G047238	GRMZM2G058884	GRMZM2G395728	GRMZM2G326677	GRMZM5G852533	GRMZM2G123896	GRMZM2G093038	GRMZM2G059428	GRMZM2G148074	GRMZM2G440313	GRMZM2G174107	GRMZM2G127361	GRMZM5G868683
GRMZM2G068158	GRMZM5G857303	GRMZM2G075330	GRMZM2G043819	GRMZM2G179906	GRMZM2G069722	GRMZM2G080462	GRMZM2G109977	GRMZM2G073510	GRMZM2G429128	GRMZM2G110616	GRMZM2G365134	GRMZM2G149553	GRMZM5G883468	GRMZM2G078389	GRMZM2G131618
GRMZM2G454830	GRMZM2G162776	GRMZM2G110328	GRMZM2G161274	GRMZM2G090070	GRMZM2G159715	GRMZM2G009591	GRMZM2G179677	GRMZM2G345776	GRMZM2G429759	GRMZM2G465806	GRMZM2G079031	GRMZM2G059985	GRMZM2G318882	GRMZM5G894200	GRMZM2G456452
GRMZM2G108807	GRMZM2G139963	GRMZM2G058057	GRMZM2G160560	GRMZM2G143142	GRMZM2G029385	GRMZM2G108463	GRMZM2G095579	GRMZM2G172451	GRMZM2G546081	GRMZM2G096153	GRMZM2G088524	GRMZM2G146111	AC210173.4_FG005	GRMZM2G123896	GRMZM2G404443
GRMZM2G143332	GRMZM2G406601	GRMZM2G058227	GRMZM2G459391	GRMZM2G018487	GRMZM2G004036	GRMZM2G020556	GRMZM2G175818	GRMZM2G063798	GRMZM2G476637	GRMZM2G475059	GRMZM2G052666	GRMZM2G008663	AC212023.4_FG006	GRMZM2G123884	GRMZM2G081515
GRMZM2G568484	GRMZM2G018984	GRMZM2G157470	GRMZM2G092595	GRMZM2G322001	GRMZM2G134917	GRMZM2G150169	GRMZM2G049057	AC212023.4_FG006	GRMZM2G108422	GRMZM2G407869	GRMZM2G180909	GRMZM2G487629	GRMZM2G125617	GRMZM2G170982	GRMZM2G004996
GRMZM5G856966	GRMZM2G154007	GRMZM2G038988	GRMZM2G324999	GRMZM2G149923	GRMZM2G434533	GRMZM2G011559	GRMZM2G037650	GRMZM2G113053	GRMZM5G836977	GRMZM2G113239	GRMZM2G481163	GRMZM2G149946	GRMZM2G081148	GRMZM2G073510	GRMZM2G023970
GRMZM2G073511	GRMZM2G013855	GRMZM2G070323	GRMZM2G106703	GRMZM2G128617	GRMZM2G060924	GRMZM2G034417	GRMZM2G048276	GRMZM2G125617	GRMZM2G081158	GRMZM2G150867	GRMZM2G098208	GRMZM2G026406	GRMZM2G129007	GRMZM2G105770	GRMZM2G445905
GRMZM2G052471	GRMZM2G411084	GRMZM2G162931	GRMZM2G167669	GRMZM2G472226	GRMZM5G806441	GRMZM2G441489	GRMZM2G073814	GRMZM2G081148	GRMZM2G049686	GRMZM2G056786	GRMZM2G155422	GRMZM2G368041	GRMZM2G129135	GRMZM2G123624	GRMZM2G008607
GRMZM2G371271	GRMZM2G004422	GRMZM5G859316	AC217910.3_FG004	GRMZM2G177867	GRMZM2G342856	GRMZM2G075330	GRMZM2G059397	GRMZM2G129007	GRMZM2G461278	AC209858.4_FG004	GRMZM2G086750	GRMZM2G450498	GRMZM5G856734	GRMZM2G031893	GRMZM2G172602
GRMZM2G163912	GRMZM2G077127	GRMZM2G103610	GRMZM2G061487	GRMZM2G058158	GRMZM2G080034	GRMZM2G110622	GRMZM2G131205	GRMZM2G135849	GRMZM2G113840	GRMZM2G075958	AC211390.3_FG001	GRMZM2G345776	AC213521.3_FG005	GRMZM2G414727	GRMZM2G154090
GRMZM2G311961	GRMZM2G312226	GRMZM5G812926	GRMZM2G149553	GRMZM2G074317	GRMZM2G019361	GRMZM2G110294	GRMZM2G438438	GRMZM2G045808	GRMZM2G132623	GRMZM2G075958	GRMZM2G049422	GRMZM2G056357	GRMZM5G826174	GRMZM2G172451	GRMZM2G152901
GRMZM2G453320	GRMZM2G013457	GRMZM2G023372	GRMZM2G085249	GRMZM2G014955	GRMZM2G163912	GRMZM2G383408	GRMZM2G152552	GRMZM5G877884	GRMZM2G121312	GRMZM2G453139	GRMZM2G034096	GRMZM2G388892	GRMZM2G429928	GRMZM2G063798	GRMZM2G016922
GRMZM2G574534	GRMZM2G301885	GRMZM2G111269	GRMZM2G059985	GRMZM2G031870	GRMZM2G311961	GRMZM2G103773	GRMZM2G161274	GRMZM2G104012	GRMZM2G121398	GRMZM2G154087	GRMZM2G169080	GRMZM5G888696	GRMZM2G135849	GRMZM2G113053	GRMZM2G118917
GRMZM2G062394	GRMZM2G071343	GRMZM2G066377	GRMZM2G138475	GRMZM2G040030	GRMZM2G137321	GRMZM2G058057	GRMZM2G324999	GRMZM2G023013	GRMZM2G067238	GRMZM2G453001	GRMZM2G361855	GRMZM5G832380	GRMZM2G045808	GRMZM2G056431	GRMZM2G119521
GRMZM2G349062	GRMZM2G153799	GRMZM2G081915	GRMZM2G136439	GRMZM2G009588	GRMZM2G168833	GRMZM2G058227	GRMZM2G167651	GRMZM2G113167	GRMZM2G449123	GRMZM2G377311	GRMZM2G169931	GRMZM2G028335	GRMZM2G082529	GRMZM5G882228	GRMZM2G343854
GRMZM2G170457	GRMZM2G128665	GRMZM2G016875	AC217977.3_FG003	GRMZM2G108833	GRMZM2G151249	GRMZM5G829103	GRMZM2G061487	GRMZM2G108949	GRMZM2G006293	GRMZM2G004641	GRMZM2G033876	GRMZM2G418833	GRMZM2G104012	GRMZM2G449479	GRMZM2G124434
GRMZM2G082664	GRMZM2G134251	GRMZM2G329740	GRMZM2G327174	GRMZM2G141473	GRMZM2G046231	GRMZM2G162931	GRMZM2G059985	AC199893.4_FG002	GRMZM2G124797	GRMZM2G417455	GRMZM5G862565	AC199893.4_FG002	GRMZM2G093951	GRMZM2G382393	GRMZM2G110681
GRMZM2G161306	GRMZM2G039968	GRMZM2G150688	GRMZM2G101105	GRMZM2G361242	GRMZM2G082664	GRMZM2G023372	GRMZM2G469523	GRMZM2G380665	GRMZM5G871093	GRMZM2G424020	GRMZM2G003318	AC192362.3_FG002	GRMZM2G113167	GRMZM5G877884	GRMZM2G042506
GRMZM2G349274	GRMZM2G128613	GRMZM2G116840	GRMZM2G174107	GRMZM5G856966	GRMZM2G382794	GRMZM2G111269	GRMZM2G327174	AC192362.3_FG002	GRMZM5G872373	GRMZM5G857303	GRMZM2G068917	GRMZM2G131815	GRMZM2G162758	GRMZM5G842970	GRMZM2G020553
GRMZM2G004459	GRMZM2G153611	GRMZM2G011588	GRMZM2G026406	GRMZM2G170851	GRMZM2G013724	GRMZM2G472643	GRMZM2G078389	GRMZM2G131723	GRMZM2G001803	GRMZM2G034302	GRMZM2G090500	GRMZM2G042598	GRMZM2G131683	GRMZM2G023013	GRMZM2G147402
GRMZM2G027068	GRMZM2G480698	GRMZM2G176235	GRMZM2G368041	GRMZM2G052471	GRMZM2G402675	GRMZM2G141379	GRMZM2G149946	GRMZM2G042704	GRMZM2G092925	GRMZM2G035156	GRMZM2G057466	GRMZM2G143883	GRMZM2G131723	GRMZM2G071304	GRMZM2G020514
GRMZM2G072584	GRMZM2G364178	GRMZM2G409093	GRMZM2G450498	GRMZM2G068989	GRMZM2G072671	GRMZM2G081915	GRMZM2G026406	GRMZM2G004996	GRMZM2G491632	GRMZM2G080586	GRMZM2G112769	GRMZM2G117763	GRMZM2G131873	GRMZM2G108949	GRMZM2G125140
GRMZM2G450920	GRMZM2G079889	GRMZM2G177947	GRMZM2G123624	GRMZM2G164020	GRMZM2G303342	GRMZM2G329740	GRMZM2G368041	GRMZM5G895188	GRMZM2G112377	GRMZM2G016511	GRMZM2G089147	GRMZM2G399212	GRMZM2G042704	GRMZM2G014676	GRMZM2G174574
GRMZM2G076114	GRMZM2G465595	GRMZM2G039373	AC212023.4_FG004	GRMZM2G072156	GRMZM2G072584	GRMZM2G150772	GRMZM2G105770	GRMZM2G001713	GRMZM2G106980	GRMZM2G145308	GRMZM2G098331	GRMZM2G075492	GRMZM2G147346	GRMZM2G091320	GRMZM2G011269
GRMZM2G155580	GRMZM2G099528	GRMZM2G081910	GRMZM2G129135	GRMZM2G049790	GRMZM2G061900	GRMZM2G116840	GRMZM2G123624	GRMZM2G112656	GRMZM5G840852	GRMZM2G410704	GRMZM2G041028	GRMZM5G809265	GRMZM2G116885	GRMZM2G131577	GRMZM2G011559
GRMZM2G361210	GRMZM2G085427	GRMZM2G081822	GRMZM2G131618	GRMZM2G168809	GRMZM2G061662	GRMZM2G011588	GRMZM2G125617	GRMZM2G413482	GRMZM2G058402	GRMZM2G061806	GRMZM2G012434	GRMZM2G115646	GRMZM2G001713	GRMZM2G027462	GRMZM2G012119
GRMZM2G405185	GRMZM2G165926	GRMZM2G154151	GRMZM5G877884	GRMZM2G170457	GRMZM2G137469	AC212186.3_FG011	GRMZM2G129135	GRMZM2G067315	GRMZM2G144978	GRMZM2G025078	GRMZM2G012306	GRMZM2G115646	GRMZM2G112656	GRMZM2G019641	GRMZM2G074863
GRMZM5G860632	GRMZM2G110023	GRMZM2G146616	GRMZM2G104012	GRMZM2G047365	GRMZM2G477609	GRMZM2G357081	GRMZM2G388892	GRMZM2G094988	GRMZM2G143878	GRMZM2G028136	GRMZM2G011518	GRMZM2G067315	GRMZM2G020295	GRMZM5G895188	GRMZM2G110298
GRMZM5G874478	GRMZM5G883632	GRMZM2G388911	GRMZM2G093951	GRMZM2G450920	GRMZM5G860632	GRMZM2G409093	GRMZM2G382393	GRMZM2G154090	GRMZM2G158890	GRMZM2G140674	GRMZM2G041613	GRMZM2G094988	GRMZM2G144782	GRMZM2G413482	GRMZM2G171118
GRMZM2G118005	GRMZM2G397002	GRMZM2G022997	GRMZM2G014676	GRMZM2G151962	GRMZM2G351160	GRMZM2G108861	GRMZM2G093951	GRMZM2G130904	GRMZM2G303157	GRMZM2G107774	GRMZM2G084825	GRMZM2G076597	GRMZM2G416110	GRMZM2G472060	GRMZM2G417089
GRMZM2G045241	GRMZM2G306806	GRMZM2G080764	AC192362.3_FG002	GRMZM2G061626	GRMZM2G167428	GRMZM2G033871	AC192362.3_FG002	GRMZM2G152901	GRMZM2G303149	GRMZM2G038252	GRMZM2G343916	GRMZM2G035189	GRMZM2G173315	GRMZM2G115646	GRMZM2G383408
GRMZM2G001661	GRMZM2G049159	GRMZM2G351232	GRMZM2G131577	GRMZM2G361210	GRMZM5G881369	GRMZM2G081822	GRMZM2G131577	GRMZM2G003724	GRMZM5G805285	GRMZM2G164974	GRMZM2G033930	GRMZM2G115909	GRMZM2G414791	GRMZM2G115646	GRMZM2G074254
AC191009.3_FG004	GRMZM2G428410	GRMZM2G097109	GRMZM2G131815	GRMZM2G459811	GRMZM5G891724	GRMZM2G436429	GRMZM2G131683	GRMZM2G076597	GRMZM2G089631	GRMZM2G153536	GRMZM2G034372	GRMZM2G414779	GRMZM2G038833	GRMZM2G001606	GRMZM2G074024
GRMZM2G058511	GRMZM2G119886	GRMZM2G091964	GRMZM2G042598	GRMZM2G045921	AC217358.3_FG010	GRMZM2G330453	GRMZM2G131723	GRMZM2G119521	GRMZM5G818791	GRMZM2G364178	GRMZM2G090887	GRMZM2G463445	GRMZM2G046700	GRMZM2G148908	GRMZM2G103773
GRMZM2G023557	GRMZM2G043291	GRMZM2G180979	GRMZM2G147346	GRMZM2G114775	GRMZM2G045241	GRMZM2G093855	GRMZM2G147346	GRMZM2G070673	GRMZM2G101140	GRMZM2G065635	GRMZM2G110198	GRMZM2G162505	GRMZM2G312165	GRMZM2G130904	GRMZM2G165005
GRMZM2G047774	GRMZM2G017792	GRMZM2G109130	GRMZM2G004996	GRMZM2G455769	GRMZM2G024686	AC177897.2_FG022	GRMZM2G117763	GRMZM2G124434	GRMZM5G826654	GRMZM2G116292	GRMZM2G326643	GRMZM2G119544	GRMZM2G005281	GRMZM2G003724	GRMZM2G157470
GRMZM2G306216	GRMZM2G073628	GRMZM2G033619	GRMZM2G008607	GRMZM5G874478	GRMZM2G022248	GRMZM2G104542	GRMZM2G023970	GRMZM2G110681	GRMZM2G099367	GRMZM2G102347	GRMZM2G352248	GRMZM2G084513	GRMZM2G057093	GRMZM2G166124	GRMZM2G157456
GRMZM2G114469	AC212219.3_FG005	GRMZM2G002687	GRMZM5G809265	GRMZM2G095851	GRMZM5G876146	GRMZM2G022997	GRMZM2G445905	GRMZM2G042506	GRMZM2G082484	GRMZM5G860152	GRMZM2G032171	GRMZM2G118467	GRMZM2G035594	GRMZM2G108410	GRMZM2G162931
GRMZM2G114459	GRMZM2G006370	GRMZM2G002699	GRMZM2G067315	GRMZM2G338809	GRMZM2G115162	GRMZM2G147145	GRMZM2G008607	GRMZM2G035594	GRMZM2G412630	GRMZM2G474407	GRMZM2G477139	GRMZM2G019411	GRMZM2G064590	GRMZM5G813143	GRMZM5G812926
GRMZM2G086242	GRMZM2G007206	GRMZM2G153706	GRMZM2G130904	GRMZM2G114992	GRMZM2G122267	GRMZM2G080764	GRMZM2G020295	GRMZM2G084513	GRMZM2G124207	GRMZM5G872118	GRMZM2G163751	GRMZM2G080355	GRMZM2G326677	GRMZM2G070673	GRMZM2G015005
GRMZM2G041881	GRMZM2G144224	GRMZM2G153476	GRMZM2G003724	GRMZM2G105321	GRMZM2G093344	GRMZM2G351232	GRMZM2G144782	GRMZM2G019171	GRMZM2G131817	GRMZM2G338702	GRMZM2G126913	GRMZM5G803556	GRMZM2G080462	GRMZM2G035664	GRMZM2G423337
GRMZM2G077760	GRMZM2G013639	GRMZM2G143160	GRMZM2G076597	GRMZM2G023242	GRMZM2G032104	GRMZM2G180979	GRMZM5G809265	GRMZM2G056418	GRMZM2G449133	GRMZM2G060138	GRMZM2G703749	GRMZM2G105971	GRMZM2G019171	GRMZM2G056989	GRMZM2G114036
GRMZM2G014382	GRMZM2G033570	GRMZM2G147332	GRMZM5G827939	GRMZM2G058511	GRMZM2G058632	GRMZM2G323838	GRMZM2G001592	GRMZM2G146994	GRMZM5G870629	GRMZM5G883632	GRMZM2G080530	GRMZM2G010831	GRMZM2G150169	GRMZM2G119496	GRMZM2G355771
GRMZM2G049031	GRMZM2G174680	GRMZM2G132958	GRMZM2G127421	GRMZM2G047774	GRMZM2G114459	GRMZM2G068471	GRMZM2G003724	GRMZM2G011269	GRMZM2G153208	GRMZM2G048703	GRMZM2G014872	GRMZM2G034503	GRMZM2G034417	GRMZM2G138455	GRMZM2G472651
GRMZM2G136859	GRMZM2G107463	GRMZM2G009442	GRMZM2G035664	GRMZM2G056916	GRMZM2G085872	GRMZM2G002499	GRMZM2G076597	GRMZM2G012119	GRMZM2G043183	GRMZM2G014419	GRMZM2G119999	GRMZM2G441489	GRMZM2G110622	GRMZM2G009591	GRMZM2G066234
GRMZM2G176840	GRMZM2G042615	GRMZM2G022787	GRMZM2G124434	GRMZM2G132084	GRMZM2G137329	GRMZM2G002687	GRMZM2G166124	GRMZM2G034417	GRMZM2G577369	GRMZM2G093217	GRMZM2G162158	GRMZM2G034217	GRMZM2G110328	GRMZM5G849091	GRMZM2G045678
GRMZM2G475380	GRMZM2G043493	GRMZM5G881950	GRMZM2G119544	GRMZM2G024335	GRMZM2G092165	GRMZM2G002699	GRMZM5G813143	GRMZM2G441489	GRMZM2G459291	GRMZM2G046679	GRMZM2G303909	GRMZM2G110294	GRMZM2G103843	GRMZM2G097349	GRMZM2G038848
GRMZM2G026223	GRMZM2G073755	GRMZM2G127521	GRMZM2G064590	GRMZM2G114469	GRMZM2G077760	GRMZM2G153476	GRMZM2G433446	GRMZM2G110328	GRMZM2G431412	GRMZM2G160452	GRMZM2G703755	GRMZM2G324276	GRMZM2G058057	GRMZM2G108463	GRMZM2G066377
GRMZM2G119471	GRMZM2G124576	GRMZM2G044569	GRMZM2G020553	GRMZM2G015384	GRMZM2G126218	GRMZM2G143160	GRMZM2G127421	GRMZM2G110298	GRMZM2G134747	GRMZM2G305526	GRMZM2G152526	GRMZM2G023392	GRMZM2G058227	GRMZM2G020556	GRMZM2G082686
GRMZM2G090051	GRMZM2G144995	GRMZM2G047055	GRMZM2G080462	GRMZM2G144197	GRMZM2G426802	GRMZM2G144346	GRMZM2G005281	GRMZM2G171118	GRMZM2G001676	GRMZM2G113002	GRMZM5G817651	GRMZM2G027991	GRMZM5G805732	GRMZM2G146994	GRMZM2G150688
GRMZM2G176521	GRMZM2G115975	GRMZM2G059964	GRMZM2G147402	GRMZM2G008710	GRMZM2G062210	GRMZM2G009442	GRMZM2G042506	GRMZM2G383408	GRMZM5G860498	GRMZM2G096231	GRMZM2G077757	GRMZM2G103610	GRMZM2G023291	GRMZM2G139744	GRMZM2G177947
GRMZM2G177508	GRMZM2G301297	GRMZM2G150166	GRMZM2G019411	GRMZM2G013634	GRMZM2G088482	GRMZM2G059964	GRMZM2G020553	GRMZM2G165005	GRMZM2G004057	GRMZM2G043878	GRMZM2G118743	GRMZM2G023372	GRMZM5G872578	GRMZM2G146818	GRMZM2G039639
GRMZM2G180951	GRMZM2G127150	GRMZM2G704053	GRMZM2G019171	GRMZM2G136859	GRMZM2G029824	GRMZM2G583462	GRMZM2G138455	GRMZM2G038988	GRMZM2G351261	GRMZM2G109967	GRMZM2G432850	AC207347.3_FG005	GRMZM2G111269	GRMZM2G146486	GRMZM2G092433
GRMZM2G448651	GRMZM2G524711	GRMZM2G090043	GRMZM2G108463	GRMZM2G475380	GRMZM2G344566	GRMZM2G477879	GRMZM2G020514	GRMZM2G162931	GRMZM2G464680	GRMZM2G017792	GRMZM2G110572	GRMZM2G070211	GRMZM2G141379	GRMZM2G027451	GRMZM2G330453
GRMZM2G143588	GRMZM5G862467	GRMZM5G872254	GRMZM2G125140	GRMZM2G159470	GRMZM2G341934	GRMZM2G413835	GRMZM2G125140	GRMZM2G341410	GRMZM2G416019	GRMZM2G141386	GRMZM2G099909	GRMZM2G031120	GRMZM2G021055	GRMZM2G121293	GRMZM2G093855
GRMZM2G321053	GRMZM2G172244	GRMZM5G877929	GRMZM2G139744	GRMZM2G040158	GRMZM2G119471	GRMZM2G073754	GRMZM2G080355	GRMZM2G141379	GRMZM2G118173	GRMZM2G319781	GRMZM2G135045	GRMZM2G081915	GRMZM2G077131	GRMZM2G038988	GRMZM2G028379
GRMZM2G321041	GRMZM2G425736	GRMZM2G010034	GRMZM5G803556	GRMZM2G341918	GRMZM2G090051	GRMZM2G090112	GRMZM2G174574	GRMZM2G070211	GRMZM2G332412	AC212219.3_FG005	GRMZM2G166159	GRMZM2G329740	GRMZM2G016875	GRMZM5G829103	GRMZM2G181277
GRMZM2G032219	GRMZM2G162690	GRMZM2G078252	GRMZM2G105971	GRMZM2G143588	GRMZM2G025552	GRMZM2G050914	GRMZM2G105971	GRMZM2G077131	GRMZM2G307908	GRMZM2G135359	GRMZM2G424181	GRMZM2G003607	GRMZM2G438077	GRMZM2G070323	GRMZM2G080764
GRMZM2G089092	AC194389.3_FG001	GRMZM2G173852	GRMZM2G011269	GRMZM2G032219	GRMZM2G180951	GRMZM2G090043	GRMZM2G010831	GRMZM2G081915	GRMZM2G408967	GRMZM2G135337	GRMZM2G171713	GRMZM2G357081	GRMZM2G150772	GRMZM2G103672	AC208113.3_FG005
GRMZM2G109509	GRMZM2G389196	GRMZM2G126338	GRMZM2G011559	GRMZM2G031859	GRMZM2G321053	GRMZM2G164085	GRMZM2G012119	GRMZM2G016875	GRMZM2G172584	GRMZM2G007206	GRMZM2G077851	GRMZM2G144813	GRMZM2G116840	GRMZM2G341410	GRMZM2G704021
GRMZM2G465806	GRMZM2G066441	GRMZM2G010037	GRMZM2G146486	GRMZM2G092481	GRMZM2G013730	GRMZM2G131575	GRMZM2G146486	GRMZM2G017319	GRMZM2G103657	GRMZM2G104464	GRMZM2G138419	GRMZM2G146143	GRMZM2G154890	GRMZM2G472643	GRMZM2G091964
GRMZM2G119499	GRMZM2G145069	GRMZM2G177867	GRMZM2G074863	GRMZM2G173372	GRMZM2G008064	GRMZM2G115839	GRMZM2G027451	GRMZM2G116840	GRMZM2G172555	GRMZM2G104534	GRMZM2G056039	GRMZM2G436429	GRMZM2G108861	GRMZM2G051894	GRMZM5G856436
GRMZM2G475059	AC185593.3_FG003	GRMZM2G032962	GRMZM2G018627	GRMZM2G475059	GRMZM2G089092	GRMZM2G116635	GRMZM2G018627	GRMZM2G177947	GRMZM2G046101	GRMZM2G129302	GRMZM2G123900	AC177897.2_FG002	GRMZM2G081910	GRMZM2G172506	GRMZM2G323838
GRMZM2G587569	GRMZM2G373341	GRMZM2G024231	GRMZM2G110622	GRMZM5G833774	GRMZM2G007441	GRMZM5G872254	GRMZM2G034217	GRMZM2G144813	GRMZM2G169372	GRMZM2G113364	GRMZM2G179281	GRMZM2G146616	GRMZM2G154151	GRMZM2G017047	GRMZM2G423972
GRMZM5G833774	GRMZM2G154565	GRMZM2G031138	GRMZM2G074254	AC155624.2_FG011	GRMZM2G096153	GRMZM2G001869	GRMZM2G110328	GRMZM2G118821	GRMZM2G014951	GRMZM2G021433	GRMZM2G179325	GRMZM2G412150	GRMZM2G580508	GRMZM2G017319	GRMZM2G036505
GRMZM2G047002	GRMZM2G033478	GRMZM2G098890	GRMZM2G074024	GRMZM2G018706	GRMZM2G176131	GRMZM2G010034	GRMZM2G074024	GRMZM2G146143	GRMZM2G341959	GRMZM2G475971	GRMZM2G086887	GRMZM2G388911	GRMZM2G079376	GRMZM2G011588	GRMZM2G002499
GRMZM2G113239	GRMZM2G172794	GRMZM2G328500	GRMZM2G015005	GRMZM2G171324	GRMZM2G587569	GRMZM2G025906	GRMZM2G103843	AY542798.1_FG003	GRMZM2G068575	GRMZM5G854284	GRMZM5G832908	GRMZM2G113569	GRMZM2G063503	GRMZM2G176235	GRMZM2G153706
GRMZM2G142938	GRMZM5G887922	GRMZM2G330218	GRMZM2G023291	GRMZM2G474258	GRMZM2G407869	GRMZM2G147687	GRMZM2G121293	GRMZM2G081910	GRMZM2G038217	GRMZM2G011483	GRMZM2G331902	GRMZM2G097109	GRMZM2G351304	GRMZM2G409093	GRMZM2G153444
GRMZM2G086163	GRMZM2G070271	GRMZM2G029536	GRMZM2G423337	GRMZM2G047002	GRMZM2G113239	GRMZM2G017186	GRMZM2G157470	GRMZM2G436429	GRMZM2G100726	GRMZM2G013639	GRMZM2G130755	GRMZM2G109130	GRMZM2G351232	GRMZM2G118821	GRMZM2G147332
GRMZM2G075958	GRMZM2G394403	GRMZM2G014955	AC207347.3_FG005	GRMZM2G150867	GRMZM2G413315	GRMZM2G016546	GRMZM2G023392	GRMZM2G092433	GRMZM2G127521	GRMZM2G174680	AF546187.1_FG012	GRMZM2G109056	GRMZM2G363813	GRMZM2G039373	GRMZM2G093849
GRMZM2G076062	GRMZM2G015767	GRMZM2G124540	GRMZM2G472643	GRMZM2G056870	AC209858.4_FG004	GRMZM2G099907	GRMZM2G070323	GRMZM2G580508	GRMZM2G155738	GRMZM2G018678	GRMZM2G039238	GRMZM2G033619	GRMZM2G097137	AY542798.1_FG003	GRMZM2G009442
GRMZM2G377780	GRMZM2G363310	GRMZM2G138861	GRMZM2G070211	GRMZM5G863105	GRMZM2G141636	GRMZM2G464782	GRMZM2G027991	AC177897.2_FG002	GRMZM2G359929	GRMZM2G042615	GRMZM2G443525	GRMZM2G042133	GRMZM2G468740	GRMZM2G081822	GRMZM2G149315
GRMZM2G154211	GRMZM2G048121	GRMZM2G072814	GRMZM2G038848	GRMZM2G076062	GRMZM2G377780	GRMZM2G032962	GRMZM2G023291	GRMZM2G031501	GRMZM2G092091	GRMZM2G020940	AC234520.1_FG005	GRMZM2G153476	GRMZM2G180979	GRMZM2G088083	GRMZM2G044569
GRMZM2G103292	GRMZM2G401848	GRMZM2G477314	GRMZM2G017047	AC186417.3_FG006	GRMZM2G377311	GRMZM2G024051	AC207347.3_FG005	GRMZM2G351304	GRMZM2G082633	GRMZM2G423851	GRMZM2G012932	GRMZM2G132958	GRMZM2G068471	GRMZM2G340749	GRMZM2G077147
GRMZM2G162800	GRMZM2G009655	GRMZM2G177432	GRMZM2G150772	GRMZM2G314133	GRMZM2G377311	GRMZM2G024231	GRMZM2G038848	GRMZM2G113569	GRMZM2G159285	GRMZM2G056355	GRMZM2G038893	GRMZM2G009544	GRMZM2G123128	GRMZM2G112942	GRMZM2G107540
GRMZM2G034302	GRMZM2G172581	GRMZM2G009588	GRMZM2G039639	GRMZM2G162764	GRMZM2G004641	GRMZM2G328224	GRMZM2G066377	GRMZM2G097137	GRMZM2G078275	GRMZM2G136270	GRMZM2G099328	GRMZM2G022787	GRMZM2G009368	AC177897.2_FG022	GRMZM2G179473
GRMZM2G178852	GRMZM2G145012	GRMZM2G068028	GRMZM2G108861	GRMZM2G162800	GRMZM2G417455	GRMZM2G029536	GRMZM2G172506	GRMZM2G180979	GRMZM2G145950	GRMZM2G124576	GRMZM2G167728	GRMZM2G022859	GRMZM2G033787	GRMZM2G104542	AC211401.4_FG003
GRMZM2G012102	GRMZM2G487778	GRMZM2G170727	GRMZM2G033871	GRMZM2G139963	GRMZM2G136113	GRMZM2G348578	GRMZM2G082696	GRMZM2G323838	GRMZM2G164249	GRMZM2G061624	GRMZM2G007555	GRMZM2G477879	GRMZM2G002687	GRMZM2G031501	GRMZM2G092198
GRMZM2G064732	GRMZM2G018929	GRMZM5G811069	GRMZM2G436429	GRMZM2G406601	GRMZM5G857303	GRMZM2G047456	GRMZM2G061101	GRMZM2G068471	GRMZM2G039278	GRMZM2G703582	GRMZM2G039094	GRMZM2G133169	GRMZM2G127656	GRMZM2G022997	GRMZM2G089118
GRMZM2G080524	GRMZM2G046658	GRMZM2G039906	GRMZM2G088083	GRMZM2G021498	GRMZM2G000686	GRMZM2G154799	GRMZM2G154890	GRMZM2G123204	GRMZM2G117016	GRMZM2G057652	GRMZM2G012156	GRMZM2G704053	GRMZM5G881950	GRMZM2G146965	GRMZM2G179906
GRMZM2G343157	GRMZM2G019673	GRMZM2G395354	GRMZM2G092433	GRMZM2G178852	GRMZM2G061591	GRMZM2G300990	GRMZM2G039373	GRMZM2G002499	GRMZM2G055054	GRMZM2G109201	GRMZM2G073427	GRMZM2G073754	GRMZM2G583462	GRMZM2G147145	GRMZM2G090152
AC206951.3_FG017	GRMZM2G045668	GRMZM2G434533	GRMZM2G340749	GRMZM2G064732	GRMZM2G018984	GRMZM2G099305	GRMZM2G039639	GRMZM2G042133	GRMZM2G392076	GRMZM2G127150	GRMZM2G052619	GRMZM2G361662	GRMZM2G443453	GRMZM2G063133	GRMZM2G090070
GRMZM2G006676	GRMZM2G048883	GRMZM2G329300	GRMZM2G093855	GRMZM2G080586	GRMZM2G059020	GRMZM2G072814	GRMZM2G081910	GRMZM2G153476	GRMZM2G100212	GRMZM2G042683	GRMZM2G015097	GRMZM5G877929	GRMZM2G178261	AC208113.3_FG009	GRMZM2G135283
GRMZM2G003466	GRMZM2G130332	GRMZM2G361242	GRMZM2G580508	GRMZM2G016511	AC166636.1_FG007	GRMZM2G177458	GRMZM2G154151	GRMZM2G093849	GRMZM2G013248	GRMZM2G152925	GRMZM2G019434	GRMZM2G301071	GRMZM2G050914	GRMZM2G123204	GRMZM2G001869
GRMZM2G003520	GRMZM2G074393	GRMZM2G060924	AC177897.2_FG002	GRMZM2G343157	GRMZM2G013855	GRMZM2G475948	GRMZM2G580508	GRMZM2G127656	GRMZM2G058584	GRMZM2G120587	GRMZM2G136237	GRMZM2G149775	GRMZM2G090043	GRMZM2G009368	GRMZM2G025906
GRMZM2G134367	GRMZM2G060690	GRMZM2G120674	GRMZM2G028379	GRMZM2G164527	GRMZM2G055172	GRMZM2G177432	AC177897.2_FG002	GRMZM2G023289	GRMZM2G068952	GRMZM2G070462	GRMZM2G047835	GRMZM2G149923	GRMZM2G164085	GRMZM2G002699	GRMZM2G173852
GRMZM2G086604	GRMZM2G142660	GRMZM2G120596	GRMZM2G031501	GRMZM2G447551	GRMZM2G312226	GRMZM5G853281	GRMZM2G028379	GRMZM2G059964	GRMZM2G376757	GRMZM2G095411	GRMZM2G088375	GRMZM2G078252	GRMZM2G131525	GRMZM2G143160	GRMZM2G464782
GRMZM2G140674	GRMZM2G052650	GRMZM5G806441	GRMZM2G181277	GRMZM2G147481	GRMZM5G863656	GRMZM2G072569	GRMZM2G031501	GRMZM2G107540	GRMZM2G019446	GRMZM2G341269	GRMZM2G008250	GRMZM2G171248	GRMZM2G115839	GRMZM2G557296	GRMZM2G021781
GRMZM2G153920	GRMZM2G361842	GRMZM2G478798	GRMZM2G113569	GRMZM2G015571	GRMZM2G140674	GRMZM2G367092	GRMZM2G181277	GRMZM2G150166	GRMZM2G015436	GRMZM2G060544	GRMZM5G853836	GRMZM2G126338	GRMZM2G133749	GRMZM2G023289	GRMZM2G128016
GRMZM2G139852	GRMZM2G018030	GRMZM2G170851	GRMZM2G097137	GRMZM2G003520	GRMZM2G003506	GRMZM2G068028	GRMZM2G063503	GRMZM2G361662	GRMZM5G809195	GRMZM2G172244	GRMZM2G149751	GRMZM2G009843	GRMZM2G169825	GRMZM2G155323	GRMZM2G031138
GRMZM2G071217	GRMZM2G475897	GRMZM2G073429	GRMZM2G159149	GRMZM2G028136	GRMZM2G038252	GRMZM2G067964	GRMZM2G363813	GRMZM2G169825	GRMZM5G862413	GRMZM2G074208	GRMZM2G006853	GRMZM2G016546	GRMZM2G095798	GRMZM2G126019	GRMZM2G328224
GRMZM2G107872	GRMZM2G080912	GRMZM2G070381	GRMZM5G856436	GRMZM2G155086	GRMZM2G173067	GRMZM2G454830	GRMZM2G113569	GRMZM2G301071	GRMZM2G397190	GRMZM2G036543	GRMZM2G073764	GRMZM2G099907	GRMZM2G322001	GRMZM2G127521	GRMZM2G328500
GRMZM2G015804	GRMZM2G170299	GRMZM2G132971	GRMZM2G323838	GRMZM2G004422	GRMZM2G128665	GRMZM2G143332	GRMZM2G704021	GRMZM2G001869	GRMZM2G092758	GRMZM2G030955	GRMZM2G131245	GRMZM2G058032	GRMZM2G472226	GRMZM2G046849	GRMZM2G047456
GRMZM2G094444	AC187262.4_FG007	GRMZM2G080034	GRMZM2G068471	GRMZM2G086604	GRMZM2G072088	GRMZM2G568484	GRMZM5G856436	GRMZM2G078252	GRMZM2G179133	GRMZM2G425736	GRMZM2G099319	GRMZM2G032962	GRMZM2G010037	GRMZM2G047055	GRMZM2G007399
GRMZM2G098667	GRMZM2G132623	GRMZM2G321413	GRMZM2G123128	GRMZM2G114055	GRMZM2G118497	GRMZM2G058261	GRMZM2G109130	GRMZM2G171248	GRMZM2G012280	GRMZM2G024175	GRMZM2G059064	GRMZM2G024051	GRMZM2G017186	GRMZM2G059964	GRMZM2G138861
AC208897.3_FG004	GRMZM2G088627	GRMZM2G039592	GRMZM2G002499	GRMZM2G007347	GRMZM2G465595	GRMZM2G039906	GRMZM2G042133	GRMZM2G147687	GRMZM2G366688	GRMZM2G456401	GRMZM2G161335	GRMZM2G023833	GRMZM2G177867	GRMZM5G826838	AC234157.1_FG003
GRMZM2G040728	GRMZM2G005652	GRMZM2G049888	GRMZM2G093849	GRMZM2G301885	GRMZM2G152360	GRMZM2G116126	GRMZM2G147332	GRMZM2G177867	GRMZM2G425778	GRMZM2G389196	GRMZM2G461269	GRMZM2G118809	GRMZM2G024231	GRMZM2G047038	GRMZM2G420108
GRMZM2G118485	GRMZM2G006293	GRMZM2G382794	GRMZM2G144346	GRMZM2G071343	GRMZM2G157157	GRMZM2G120674	GRMZM2G009544	GRMZM2G058032	GRMZM2G081105	GRMZM2G066441	GRMZM2G174554	GRMZM2G154870	GRMZM2G090422	GRMZM2G071025	GRMZM2G477314
GRMZM2G180044	GRMZM2G337191	GRMZM2G092663	GRMZM2G022859	GRMZM2G071217	GRMZM2G165926	GRMZM2G120596	GRMZM2G022787	GRMZM2G128016	GRMZM2G559098	GRMZM2G028821	GRMZM2G423472	GRMZM2G069722	GRMZM2G029536	GRMZM2G150166	GRMZM2G072569
GRMZM2G554644	AC197246.3_FG001	GRMZM2G370275	GRMZM2G023289	GRMZM2G153799	GRMZM2G174236	GRMZM2G478798	GRMZM2G022859	GRMZM2G024231	AC217358.3_FG007	GRMZM2G085198	GRMZM2G169451	GRMZM2G348578	GRMZM2G159715	GRMZM2G413835	GRMZM2G367092
GRMZM2G152390	GRMZM2G703858	GRMZM2G107745	GRMZM5G826838	GRMZM2G107774	GRMZM5G860152	GRMZM2G073429	GRMZM2G023289	GRMZM2G090422	GRMZM2G024267	GRMZM2G083382	GRMZM2G071413	GRMZM2G154799	GRMZM2G047422	GRMZM2G019267	GRMZM2G068158
GRMZM2G055052	GRMZM5G872373	GRMZM2G465553	GRMZM2G047038	GRMZM2G015804	GRMZM2G001814	GRMZM2G133023	GRMZM5G881950	GRMZM2G031138	GRMZM2G151903	GRMZM2G077530	GRMZM2G180879	GRMZM2G300990	GRMZM2G105025	GRMZM2G141472	GRMZM2G029385
GRMZM2G346861	GRMZM2G148744	GRMZM2G061662	GRMZM2G179906	GRMZM2G094444	GRMZM2G066120	GRMZM2G371271	GRMZM2G046849	GRMZM2G014955	GRMZM2G152007	GRMZM2G464885	GRMZM2G023906	GRMZM2G164580	GRMZM2G107689	GRMZM2G058884	GRMZM2G108819
GRMZM2G149636	GRMZM2G135654	GRMZM2G068117	GRMZM2G090124	GRMZM2G098667	GRMZM2G161337	GRMZM2G457544	GRMZM2G150166	GRMZM2G047656	GRMZM5G819919	GRMZM2G025458	GRMZM2G136366	GRMZM2G085189	GRMZM2G037617	GRMZM2G090124	GRMZM2G039906
GRMZM2G377647	GRMZM2G068657	GRMZM2G368909	GRMZM2G090112	GRMZM2G163154	GRMZM2G049041	GRMZM2G039592	GRMZM2G092198	GRMZM2G047422	GRMZM5G873586	GRMZM2G037255	GRMZM2G048616	GRMZM2G335593	GRMZM2G040030	GRMZM2G143142	GRMZM2G116126
GRMZM5G860152	GRMZM2G136453	GRMZM2G459811	GRMZM2G050914	AC208897.3_FG004	GRMZM2G160324	GRMZM2G453320	GRMZM2G090124	GRMZM2G105025	GRMZM2G388776	GRMZM2G154487	GRMZM2G301098	GRMZM2G108833	GRMZM2G475948	GRMZM2G416388	GRMZM2G120674
GRMZM2G127123	GRMZM2G020631	GRMZM2G137469	GRMZM2G143142	GRMZM2G164974	GRMZM2G160452	GRMZM2G574534	GRMZM2G133749	GRMZM2G007399	AC233898.1_FG004	GRMZM2G172794	GRMZM2G169449	GRMZM2G143332	GRMZM2G177432	GRMZM2G116635	GRMZM5G806441
GRMZM2G050825	GRMZM5G872204	GRMZM2G156937	GRMZM2G115839	GRMZM2G039968	GRMZM2G141799	GRMZM2G049906	GRMZM2G008517	GRMZM2G099305	GRMZM2G320023	GRMZM2G097404	GRMZM2G176962	GRMZM2G568484	GRMZM2G009588	GRMZM5G872254	GRMZM2G170851
GRMZM2G001814	GRMZM2G069594	GRMZM2G139041	GRMZM2G361662	GRMZM2G040728	GRMZM2G078164	GRMZM2G049888	GRMZM2G301071	GRMZM2G124540	GRMZM2G132273	GRMZM2G178576	GRMZM2G113899	GRMZM2G395354	GRMZM5G837018	GRMZM2G018487	GRMZM2G070381
GRMZM2G014419	GRMZM2G107031	GRMZM2G156756	GRMZM2G135283	GRMZM2G128613	AC233935.1_FG005	GRMZM2G029396	GRMZM2G149775	GRMZM2G164580	GRMZM2G103546	GRMZM2G361902	GRMZM2G113911	GRMZM2G482290	GRMZM2G068028	GRMZM2G010034	GRMZM2G052471
GRMZM2G161337	GRMZM2G175396	GRMZM2G057973	GRMZM2G169825	GRMZM2G344388	GRMZM2G096231	GRMZM2G062394	GRMZM2G078252	GRMZM2G040030	GRMZM2G014397	GRMZM2G344279	GRMZM2G080775	GRMZM2G414540	GRMZM2G067964	GRMZM2G128617	GRMZM2G371271
GRMZM2G306732	GRMZM2G031065	GRMZM2G351160	GRMZM2G301071	GRMZM2G065635	GRMZM2G119886	GRMZM2G104125	GRMZM2G173852	AC234157.1_FG003	GRMZM2G432050	GRMZM2G131476	GRMZM2G115981	GRMZM2G134917	GRMZM2G163251	GRMZM5G813111	GRMZM2G080034
GRMZM2G160452	GRMZM2G349749	GRMZM5G862488	GRMZM2G322001	GRMZM2G554644	GRMZM2G428096	GRMZM2G370275	GRMZM2G126338	GRMZM2G085189	GRMZM2G048175	GRMZM5G811593	GRMZM2G137868	GRMZM2G120596	GRMZM2G454830	GRMZM2G147687	GRMZM2G163912
GRMZM2G141799	GRMZM5G889620	GRMZM2G167428	GRMZM2G025906	GRMZM2G133573	GRMZM2G043291	GRMZM2G116908	GRMZM2G009843	GRMZM2G420108	GRMZM2G088689	GRMZM2G015880	GRMZM2G419267	GRMZM5G856966	GRMZM5G811069	GRMZM2G446999	GRMZM2G039592
GRMZM2G305526	GRMZM2G004079	GRMZM5G878153	GRMZM2G058158	GRMZM2G012501	GRMZM2G017792	GRMZM2G107745	GRMZM2G021781	GRMZM2G475948	GRMZM2G310674	GRMZM2G168502	GRMZM2G083755	GRMZM2G031062	GRMZM2G108807	GRMZM2G058158	GRMZM2G082664
GRMZM2G141704	GRMZM2G148867	GRMZM2G155980	GRMZM2G128016	GRMZM2G116902	GRMZM2G073628	GRMZM2G465553	GRMZM2G090422	GRMZM2G177432	AC199058.2_FG001	GRMZM2G138600	GRMZM2G142507	GRMZM2G164082	GRMZM2G058261	GRMZM2G330218	GRMZM2G370275
GRMZM2G319781	GRMZM2G357804	GRMZM2G023242	GRMZM2G024051	GRMZM2G157197	GRMZM2G006370	GRMZM2G076114	GRMZM2G023833	GRMZM2G128256	GRMZM2G152143	GRMZM2G099010	GRMZM2G142597	GRMZM2G049912	GRMZM2G135011	GRMZM2G014955	GRMZM2G151962
GRMZM2G135359	GRMZM2G058402	GRMZM5G821637	GRMZM2G023833	GRMZM2G055052	GRMZM2G007206	GRMZM2G155580	GRMZM2G328500	GRMZM5G837018	GRMZM2G149580	GRMZM2G030436	GRMZM2G441903	GRMZM2G049888	GRMZM2G434533	GRMZM2G154828	GRMZM2G076114
GRMZM2G029543	GRMZM2G015588	GRMZM2G056916	GRMZM2G395728	GRMZM2G360234	GRMZM2G144224	GRMZM2G156937	GRMZM2G047422	GRMZM2G068028	GRMZM2G149534	GRMZM2G458824	GRMZM2G020478	GRMZM2G096486	GRMZM2G028926	GRMZM2G047656	GRMZM2G459811
GRMZM2G104464	GRMZM2G122064	GRMZM2G036169	GRMZM2G099305	GRMZM2G149636	GRMZM2G104464	GRMZM2G479744	GRMZM2G007399	GRMZM2G067964	GRMZM2G050394	GRMZM2G004572	GRMZM2G132704	GRMZM2G046231	GRMZM2G361242	GRMZM2G124540	GRMZM2G477609
GRMZM2G113364	GRMZM2G021074	GRMZM2G077222	GRMZM2G164558	GRMZM2G110023	GRMZM2G475971	GRMZM2G081114	GRMZM2G138861	GRMZM5G811069	GRMZM2G420407	GRMZM2G075456	GRMZM5G879527	GRMZM2G170489	GRMZM2G342856	GRMZM2G107645	GRMZM2G081114
GRMZM2G013957	GRMZM2G101268	GRMZM2G115162	GRMZM2G040030	GRMZM2G097788	GRMZM5G835810	GRMZM2G139041	GRMZM2G164580	GRMZM2G108807	GRMZM2G014844	GRMZM2G130332	AC234203.1_FG011	GRMZM2G013342	GRMZM2G478798	GRMZM2G337109	GRMZM2G139041
GRMZM2G070849	GRMZM2G050583	GRMZM2G122267	GRMZM2G039978	GRMZM2G377647	GRMZM2G128644	AC198418.3_FG005	GRMZM2G164558	GRMZM2G108819	GRMZM2G088539	AF546187.1_FG011	GRMZM2G161004	GRMZM2G138330	GRMZM2G133023	GRMZM2G072682	GRMZM2G448523
GRMZM2G009060	GRMZM2G059502	GRMZM2G330436	GRMZM2G085189	GRMZM2G001696	GRMZM2G006404	GRMZM5G840909	GRMZM2G072682	GRMZM2G407683	GRMZM2G012176	GRMZM2G174645	GRMZM2G007681	GRMZM2G047365	GRMZM2G078200	GRMZM2G039978	GRMZM2G053916
GRMZM2G018678	GRMZM2G129879	GRMZM2G374812	GRMZM2G475948	GRMZM5G884432	GRMZM2G015226	GRMZM2G156516	GRMZM2G039978	GRMZM2G568484	GRMZM2G002483	GRMZM2G130374	GRMZM2G009117	GRMZM2G155580	GRMZM2G019361	GRMZM2G170727	AC217358.3_FG010
GRMZM2G102365	GRMZM2G043530	GRMZM2G026639	GRMZM2G128256	GRMZM5G883632	GRMZM2G073755	GRMZM5G878153	GRMZM2G085189	GRMZM2G568478	GRMZM2G093451	GRMZM2G180195	GRMZM2G308873	GRMZM2G061662	GRMZM2G321413	GRMZM5G838226	GRMZM2G155980
GRMZM2G023715	GRMZM5G847045	GRMZM2G144197	GRMZM2G367092	GRMZM2G306732	GRMZM2G052206	GRMZM2G118005	GRMZM2G420108	GRMZM2G134917	AC200225.5_FG001	GRMZM2G082998	GRMZM2G458441	GRMZM2G061626	GRMZM2G457544	GRMZM2G407683	GRMZM2G150386
GRMZM2G056355	AC217050.4_FG004	GRMZM2G426802	GRMZM2G067964	GRMZM2G160198	GRMZM2G086788	GRMZM2G155980	GRMZM2G477314	GRMZM2G135011	GRMZM2G101900	GRMZM2G009530	GRMZM2G169270	GRMZM2G045921	GRMZM2G453320	GRMZM2G568478	GRMZM2G369912
GRMZM2G075245	AC217050.4_FG006	GRMZM2G062210	GRMZM2G029385	GRMZM2G305526	GRMZM2G115921	GRMZM2G369912	GRMZM2G068158	GRMZM2G371210	GRMZM5G851266	GRMZM2G068604	GRMZM2G123969	GRMZM2G137469	GRMZM2G574534	GRMZM2G329300	GRMZM2G001661
GRMZM2G073969	GRMZM5G893055	GRMZM2G029824	GRMZM2G335593	GRMZM2G150729	GRMZM2G108530	GRMZM2G301805	GRMZM2G170727	GRMZM2G031062	GRMZM2G119305	GRMZM2G400268	GRMZM2G070163	GRMZM2G120440	GRMZM2G049790	GRMZM2G141473	GRMZM2G022248
GRMZM2G030072	GRMZM2G015642	GRMZM2G008710	GRMZM2G058261	GRMZM2G150697	GRMZM2G109221	GRMZM2G021742	GRMZM5G838226	GRMZM2G073511	GRMZM2G163923	GRMZM2G430623	GRMZM2G166355	GRMZM2G123876	GRMZM2G137321	GRMZM2G060924	GRMZM2G047774
GRMZM2G382569	GRMZM2G141214	GRMZM2G308570	GRMZM2G116126	GRMZM2G319781	GRMZM2G330650	AC191009.3_FG004	GRMZM2G335593	GRMZM2G049888	GRMZM2G073077	GRMZM2G093809	GRMZM2G084149	GRMZM2G139123	GRMZM2G474685	GRMZM2G371210	AC203966.5_FG003
GRMZM5G862071	AC217910.3_FG001	GRMZM2G013986	GRMZM2G414540	GRMZM2G074401	GRMZM2G301297	GRMZM2G438524	GRMZM5G811069	GRMZM2G168809	GRMZM2G119867	GRMZM2G129597	GRMZM5G828396	GRMZM2G114775	GRMZM2G168809	GRMZM2G065640	GRMZM2G056916
GRMZM2G109221	GRMZM2G093666	GRMZM2G344566	GRMZM2G134917	GRMZM2G094388	GRMZM2G301271	GRMZM2G077222	GRMZM2G108807	GRMZM2G170457	GRMZM2G066539	AC187262.4_FG007	GRMZM2G032597	GRMZM2G057973	GRMZM2G151249	GRMZM2G073429	GRMZM2G077596
GRMZM2G330650	GRMZM2G114093	GRMZM2G341934	GRMZM2G031062	GRMZM2G007080	GRMZM2G042683	GRMZM2G007675	GRMZM2G395354	GRMZM2G382794	GRMZM2G091373	AC213779.3_FG009	GRMZM2G012453	GRMZM2G351160	GRMZM2G029396	GRMZM2G073511	GRMZM2G024335
GRMZM2G026417	GRMZM2G003426	GRMZM2G040762	GRMZM2G078200	GRMZM2G029543	GRMZM2G078876	GRMZM2G160578	GRMZM2G414540	GRMZM2G013206	GRMZM2G008209	GRMZM2G056056	GRMZM2G142383	GRMZM5G874478	GRMZM2G062394	GRMZM2G132971	GRMZM2G160578
GRMZM2G301271	GRMZM5G894432	GRMZM2G159470	GRMZM2G457544	GRMZM2G010000	GRMZM2G152877	GRMZM2G330436	GRMZM2G329300	GRMZM2G012224	GRMZM2G442458	GRMZM2G088627	GRMZM5G886044	GRMZM2G301805	GRMZM2G009901	GRMZM2G164020	GRMZM2G399700
GRMZM2G306919	GRMZM2G127374	GRMZM2G025552	GRMZM2G164020	GRMZM2G013957	GRMZM2G107473	GRMZM2G374812	GRMZM2G031062	GRMZM2G465553	GRMZM2G321023	GRMZM2G107106	AC194272.3_FG003	GRMZM2G021742	GRMZM2G082312	GRMZM2G311961	GRMZM2G079891
GRMZM2G042683	GRMZM2G032351	GRMZM2G032409	GRMZM5G825524	GRMZM2G013783	GRMZM2G412430	GRMZM2G002121	GRMZM2G073511	GRMZM2G072584	GRMZM2G079908	GRMZM2G386209	GRMZM2G309731	GRMZM2G058511	GRMZM2G013206	GRMZM2G072156	GRMZM2G060296
GRMZM2G042641	GRMZM2G101116	GRMZM5G826824	GRMZM2G049912	GRMZM2G056373	GRMZM2G117513	GRMZM2G026639	GRMZM2G132971	GRMZM2G061900	GRMZM2G042895	GRMZM2G135654	GRMZM2G041797	GRMZM2G422670	GRMZM2G012224	GRMZM5G825524	GRMZM2G176952
GRMZM2G003138	GRMZM2G078022	GRMZM2G008064	GRMZM2G049906	GRMZM2G121960	GRMZM2G524711	GRMZM2G161560	GRMZM2G078200	GRMZM2G061626	GRMZM2G178014	GRMZM2G075003	GRMZM2G048129	GRMZM2G115456	GRMZM2G104125	GRMZM2G049906	GRMZM2G114469
GRMZM2G412430	GRMZM2G077068	GRMZM2G090738	GRMZM2G049790	GRMZM2G107463	GRMZM2G110027	GRMZM2G079891	GRMZM2G321413	GRMZM2G068443	GRMZM2G172642	GRMZM2G020631	GRMZM2G053027	GRMZM2G077222	AC211166.5_FG009	GRMZM2G170457	GRMZM2G052546
GRMZM2G077991	GRMZM2G082335	GRMZM2G399311	GRMZM2G096486	GRMZM2G020940	GRMZM5G862467	GRMZM2G060296	GRMZM5G825524	GRMZM2G045921	GRMZM2G077317	GRMZM2G079956	GRMZM2G153945	GRMZM2G391815	GRMZM2G072671	GRMZM2G382794	GRMZM2G042539
GRMZM2G111208	GRMZM2G024145	GRMZM2G056377	GRMZM2G168809	GRMZM2G124209	GRMZM2G341269	GRMZM2G176952	GRMZM2G049912	GRMZM2G137469	GRMZM2G096422	GRMZM2G017110	GRMZM2G143644	GRMZM2G007675	GRMZM2G303342	GRMZM2G092663	GRMZM2G077760
GRMZM2G117513	GRMZM2G131817	GRMZM2G176499	GRMZM2G168833	GRMZM2G031825	GRMZM2G074208	GRMZM2G109725	GRMZM2G096486	GRMZM2G177445	GRMZM2G054397	GRMZM2G155340	AC206989.4_FG002	GRMZM2G306216	GRMZM2G107745	GRMZM2G402675	GRMZM2G426802
GRMZM2G110027	GRMZM2G131623	GRMZM2G176397	GRMZM2G029396	GRMZM2G056355	GRMZM2G425430	GRMZM2G041881	GRMZM2G349062	GRMZM2G120440	GRMZM2G134756	GRMZM2G146926	GRMZM2G045135	GRMZM2G023794	GRMZM2G061900	GRMZM2G116908	GRMZM2G062210
GRMZM2G035557	GRMZM5G821828	GRMZM2G474973	GRMZM2G009901	GRMZM2G075245	GRMZM2G425736	GRMZM2G077780	GRMZM2G009901	GRMZM2G455769	GRMZM2G178942	GRMZM2G031169	GRMZM2G045503	GRMZM2G032104	GRMZM2G361210	GRMZM2G027068	GRMZM2G008710
GRMZM2G074946	GRMZM2G135866	AC155624.2_FG011	GRMZM2G082312	GRMZM2G136270	GRMZM2G028914	GRMZM2G440562	GRMZM2G170489	GRMZM5G862488	GRMZM2G003897	AC209845.4_FG010	GRMZM2G379773	GRMZM2G058632	GRMZM2G405185	GRMZM2G465553	GRMZM2G308570
GRMZM2G074102	GRMZM2G350225	GRMZM2G472167	GRMZM2G049432	GRMZM2G043493	GRMZM2G018062	GRMZM2G308570	GRMZM2G082312	GRMZM2G114992	GRMZM2G394500	GRMZM2G148867	GRMZM2G000435	GRMZM2G161540	GRMZM2G177445	GRMZM2G072584	GRMZM2G014382
GRMZM2G125241	GRMZM2G009735	GRMZM2G171324	GRMZM2G049370	GRMZM2G318780	GRMZM2G044908	GRMZM2G312438	GRMZM2G161306	GRMZM2G118005	GRMZM2G060721	GRMZM2G171934	GRMZM2G021687	GRMZM2G161560	GRMZM2G479744	GRMZM2G129015	GRMZM2G176840
GRMZM2G036543	GRMZM2G119657	GRMZM2G062841	GRMZM2G013724	GRMZM5G882821	GRMZM2G162690	GRMZM2G013986	GRMZM2G349274	GRMZM2G155980	GRMZM2G059517	AC234528.1_FG004	GRMZM2G049346	GRMZM2G361164	GRMZM5G862488	GRMZM2G450960	GRMZM2G475380
GRMZM2G005630	GRMZM2G449083	GRMZM2G329159	GRMZM2G013342	GRMZM2G061624	AC194389.3_FG001	GRMZM2G014382	GRMZM2G049432	GRMZM2G369912	GRMZM2G536584	AC234528.1_FG005	GRMZM2G318475	GRMZM2G703466	GRMZM2G114992	GRMZM2G450920	GRMZM2G026223
GRMZM2G031139	GRMZM5G874562	GRMZM2G413315	GRMZM2G402675	GRMZM2G115975	GRMZM2G066441	GRMZM2G040762	GRMZM2G049370	GRMZM2G301805	GRMZM2G072632	GRMZM2G319357	GRMZM2G050556	GRMZM2G114459	GRMZM5G881369	GRMZM2G068117	GRMZM2G159470
GRMZM2G058528	GRMZM2G045699	GRMZM2G141636	GRMZM2G104125	GRMZM2G382569	GRMZM2G145069	GRMZM2G176820	GRMZM2G013342	GRMZM2G021742	GRMZM5G871827	GRMZM2G456217	GRMZM2G457309	GRMZM2G109725	GRMZM2G118005	GRMZM2G368909	GRMZM2G119471
GRMZM2G148925	GRMZM2G095126	GRMZM5G813886	GRMZM2G116908	GRMZM2G073401	GRMZM5G889520	GRMZM2G325462	GRMZM2G092663	GRMZM2G164547	GRMZM2G176737	GRMZM2G149414	GRMZM5G899800	GRMZM2G388684	GRMZM2G123920	GRMZM2G068443	GRMZM2G325462
GRMZM2G456401	GRMZM2G160752	GRMZM2G075958	GRMZM2G303342	GRMZM2G026417	GRMZM2G028302	GRMZM2G448651	GRMZM2G138330	GRMZM2G083964	GRMZM2G171716	GRMZM2G015588	GRMZM2G318794	GRMZM2G015384	GRMZM2G024686	GRMZM2G045781	GRMZM2G448701
GRMZM2G343688	GRMZM2G079428	GRMZM2G472266	GRMZM2G061900	GRMZM2G001361	GRMZM2G085198	GRMZM2G032409	GRMZM2G027068	GRMZM2G590033	GRMZM5G852877	GRMZM2G043530	GRMZM2G148896	GRMZM2G092165	GRMZM2G023242	AC198418.3_FG005	GRMZM2G143588
GRMZM2G395950	GRMZM2G469551	GRMZM2G004641	GRMZM2G061626	GRMZM2G003138	GRMZM2G396482	GRMZM5G899119	GRMZM2G129015	GRMZM2G115456	GRMZM2G116520	GRMZM2G373859	GRMZM2G056686	GRMZM2G144197	GRMZM2G164547	GRMZM5G860632	GRMZM2G137312
GRMZM2G133943	GRMZM2G415359	GRMZM2G136113	GRMZM2G068443	GRMZM2G152925	GRMZM2G453832	GRMZM2G137312	GRMZM2G068117	GRMZM2G047774	AC204271.3_FG003	GRMZM2G108008	GRMZM5G852533	GRMZM2G176820	GRMZM5G876146	GRMZM5G840909	GRMZM2G109509
GRMZM2G028821	GRMZM2G107629	GRMZM2G162764	GRMZM2G477609	GRMZM2G370510	GRMZM2G114906	GRMZM2G392956	GRMZM2G368909	GRMZM2G115162	GRMZM2G075315	GRMZM2G131266	GRMZM5G833477	GRMZM2G070242	GRMZM2G083964	GRMZM2G156756	GRMZM2G057158
GRMZM2G132690	GRMZM2G515262	GRMZM2G035128	GRMZM2G479744	GRMZM2G107499	GRMZM2G154565	GRMZM2G109509	GRMZM2G068443	GRMZM2G115070	GRMZM2G093022	GRMZM2G124281	GRMZM2G309269	GRMZM2G476107	GRMZM2G590033	GRMZM2G156516	GRMZM2G465806
GRMZM5G889520	GRMZM2G134747	GRMZM2G419938	GRMZM2G123876	GRMZM2G410479	GRMZM2G114667	GRMZM2G090738	GRMZM2G405185	GRMZM2G330436	GRMZM5G806289	GRMZM5G847045	GRMZM2G389233	GRMZM2G055737	GRMZM2G479249	GRMZM2G058089	GRMZM2G092481
GRMZM5G867121	GRMZM2G001676	GRMZM2G000686	GRMZM2G139123	GRMZM2G412426	GRMZM2G161459	GRMZM2G057158	GRMZM2G123876	GRMZM2G032104	GRMZM2G177203	GRMZM5G844703	GRMZM2G109977	GRMZM2G448651	GRMZM2G137968	GRMZM2G455769	GRMZM2G587569
GRMZM2G085198	GRMZM2G097640	GRMZM2G080586	AC198418.3_FG005	GRMZM2G003530	GRMZM2G379550	GRMZM2G092719	GRMZM2G139123	GRMZM2G161540	GRMZM2G166141	GRMZM2G127374	GRMZM2G340305	GRMZM2G321053	GRMZM2G036169	GRMZM2G095851	GRMZM2G068336
GRMZM2G125095	GRMZM2G062260	GRMZM2G319057	GRMZM5G840909	GRMZM2G077991	AC211577.3_FG002	GRMZM2G059428	GRMZM2G156756	GRMZM2G703466	GRMZM2G126586	AC217977.3_FG001	GRMZM2G106928	GRMZM2G032409	GRMZM2G115162	GRMZM2G040369	GRMZM2G062635
GRMZM2G040441	GRMZM2G351261	GRMZM2G061591	GRMZM2G156516	GRMZM2G111208	GRMZM2G034383	GRMZM2G093286	GRMZM2G057973	GRMZM2G114469	GRMZM2G061851	GRMZM2G179063	GRMZM2G086123	GRMZM2G031859	GRMZM2G059865	GRMZM2G167428	GRMZM2G150867
GRMZM2G052344	GRMZM5G891371	GRMZM2G115182	GRMZM2G114775	GRMZM5G811373	GRMZM2G001930	GRMZM2G399311	GRMZM2G053916	GRMZM2G109725	GRMZM2G010599	GRMZM2G081251	GRMZM2G103258	GRMZM5G826824	GRMZM2G093344	GRMZM2G338809	GRMZM2G056786
GRMZM2G162537	GRMZM2G416019	GRMZM2G148726	GRMZM2G455769	GRMZM2G382774	GRMZM2G550995	GRMZM2G056377	GRMZM2G040369	GRMZM2G388684	GRMZM2G091168	GRMZM2G112242	GRMZM2G167836	GRMZM2G013730	GRMZM2G330436	GRMZM5G891724	GRMZM2G056870
GRMZM2G079470	GRMZM2G036765	GRMZM2G113821	GRMZM2G338809	GRMZM2G035557	GRMZM2G160454	GRMZM2G176499	GRMZM5G862488	GRMZM2G042539	GRMZM2G130351	GRMZM2G096303	GRMZM2G023059	GRMZM5G841360	GRMZM2G002121	GRMZM5G878153	GRMZM2G070087
GRMZM2G089121	GRMZM2G352627	GRMZM2G113775	GRMZM2G470422	AC177908.3_FG002	AC205077.3_FG003	GRMZM2G176397	GRMZM2G001661	GRMZM2G144197	GRMZM2G425798	GRMZM2G068639	GRMZM5G882446	GRMZM2G392956	GRMZM2G041881	GRMZM2G045241	GRMZM2G100707
GRMZM5G806839	GRMZM2G040387	GRMZM2G015571	GRMZM2G369912	GRMZM2G125241	GRMZM2G457147	GRMZM2G474973	GRMZM2G164547	GRMZM2G144101	GRMZM2G138355	GRMZM2G168744	GRMZM2G158462	GRMZM2G093286	GRMZM2G144101	GRMZM2G105321	GRMZM2G141636
GRMZM2G154487	GRMZM2G520535	GRMZM2G006781	GRMZM2G301805	GRMZM2G036543	GRMZM2G128641	GRMZM2G068336	GRMZM5G821637	GRMZM2G062210	GRMZM2G063844	GRMZM2G135866	GRMZM2G025488	GRMZM2G096153	GRMZM2G029824	AC191009.3_FG004	GRMZM2G096252
GRMZM2G114707	GRMZM2G104024	GRMZM2G111214	GRMZM2G022248	GRMZM2G132794	AC205500.3_FG002	GRMZM2G472167	GRMZM2G083964	GRMZM2G308570	GRMZM5G800211	GRMZM2G152123	GRMZM2G119761	GRMZM5G833774	GRMZM2G312438	GRMZM5G821637	GRMZM2G472266
GRMZM2G097404	GRMZM2G409133	GRMZM2G110847	GRMZM2G021742	GRMZM2G053946	GRMZM2G036567	GRMZM2G046932	GRMZM2G123527	GRMZM2G176840	GRMZM2G039399	GRMZM2G036455	GRMZM2G175818	GRMZM2G066860	GRMZM2G341934	GRMZM2G100020	GRMZM2G154211
GRMZM2G070943	GRMZM2G455817	GRMZM2G388915	GRMZM2G164547	GRMZM2G058528	GRMZM2G131476	GRMZM2G142938	GRMZM2G590033	GRMZM2G475380	GRMZM2G332918	GRMZM2G045699	GRMZM2G049057	GRMZM2G047002	GRMZM2G040762	GRMZM2G123527	GRMZM2G103292
GRMZM2G086869	GRMZM2G342105	GRMZM2G055172	GRMZM2G083964	GRMZM2G045090	GRMZM2G172098	GRMZM2G329159	GRMZM2G479249	GRMZM2G026223	GRMZM2G316925	GRMZM2G095126	GRMZM2G037650	GRMZM2G113239	GRMZM2G165422	GRMZM2G018974	GRMZM2G417455
GRMZM2G550995	GRMZM2G099023	GRMZM5G863656	GRMZM2G479249	GRMZM2G389196	GRMZM2G048121	GRMZM2G139834	GRMZM2G115456	GRMZM2G070242	GRMZM5G839976	GRMZM2G103929	GRMZM2G125557	GRMZM2G415343	GRMZM2G090051	GRMZM2G132084	GRMZM2G112793
GRMZM2G361902	GRMZM2G344521	GRMZM2G159632	GRMZM2G115456	GRMZM2G133943	GRMZM2G134985	GRMZM2G100707	GRMZM2G137968	GRMZM2G159470	GRMZM2G000268	GRMZM5G879665	GRMZM2G048276	GRMZM2G062841	GRMZM2G177508	GRMZM2G122267	GRMZM2G000686
GRMZM2G053079	GRMZM2G463318	GRMZM2G003506	GRMZM2G438524	GRMZM2G028821	GRMZM2G145012	GRMZM2G075958	GRMZM2G036169	GRMZM2G055737	GRMZM2G361569	GRMZM2G515262	GRMZM2G073988	GRMZM2G142938	GRMZM2G025552	GRMZM2G374812	GRMZM2G080586
AC205077.3_FG003	GRMZM2G027663	GRMZM2G069765	GRMZM2G137968	GRMZM2G132690	GRMZM5G883813	GRMZM2G154211	GRMZM2G059865	GRMZM2G325462	GRMZM2G175313	GRMZM2G054152	GRMZM2G139360	GRMZM2G329159	GRMZM2G025642	GRMZM2G026639	GRMZM2G016511
GRMZM2G131476	GRMZM2G106552	GRMZM2G107774	GRMZM2G115070	GRMZM5G867121	GRMZM2G019673	GRMZM2G008696	GRMZM2G306216	GRMZM2G025552	AC233888.1_FG001	GRMZM2G037698	GRMZM2G082257	GRMZM2G075958	GRMZM2G040158	GRMZM2G097229	GRMZM2G343157
GRMZM2G149903	GRMZM2G406269	GRMZM2G091563	GRMZM2G132084	GRMZM2G125095	GRMZM2G061988	GRMZM2G103292	GRMZM2G361164	GRMZM2G448701	GRMZM2G175269	GRMZM2G062260	GRMZM2G160560	GRMZM2G076062	GRMZM2G341918	GRMZM2G458423	GRMZM2G145308
GRMZM2G038973	GRMZM2G044762	GRMZM2G038252	GRMZM2G024335	GRMZM2G167101	GRMZM2G030436	GRMZM2G034302	GRMZM2G052546	GRMZM2G032219	GRMZM2G013264	GRMZM2G124301	GRMZM2G536825	GRMZM2G574383	GRMZM2G089056	GRMZM2G137352	GRMZM2G061806
GRMZM2G337242	GRMZM2G398423	GRMZM2G472693	GRMZM2G093344	GRMZM2G047187	GRMZM2G449779	GRMZM2G035128	GRMZM2G086242	GRMZM2G392956	GRMZM2G072107	GRMZM5G891371	GRMZM2G106133	GRMZM2G166445	GRMZM2G089092	GRMZM2G314660	GRMZM2G059102
GRMZM5G890472	GRMZM2G134398	GRMZM2G173067	GRMZM2G002121	GRMZM2G052344	GRMZM2G053531	GRMZM2G419938	GRMZM2G137352	GRMZM2G089092	GRMZM2G306643	GRMZM2G149446	GRMZM2G324999	GRMZM2G377311	GRMZM2G173372	GRMZM2G077780	GRMZM2G398848
GRMZM2G433184	GRMZM2G165747	GRMZM2G365544	GRMZM2G079891	GRMZM2G127168	GRMZM2G039214	GRMZM2G012216	GRMZM2G144101	GRMZM2G093286	GRMZM2G146809	GRMZM2G383425	GRMZM2G167651	GRMZM2G377311	GRMZM2G399311	GRMZM2G126218	GRMZM2G148706
GRMZM2G019673	GRMZM2G467893	GRMZM5G891739	GRMZM2G361164	GRMZM2G180916	GRMZM2G156608	GRMZM2G319057	GRMZM2G044247	GRMZM2G056377	GRMZM2G446737	GRMZM2G324390	GRMZM2G169227	GRMZM5G857303	GRMZM2G056377	GRMZM2G088482	GRMZM2G113821
GRMZM2G371462	AC196156.3_FG003	GRMZM2G411653	GRMZM2G060296	GRMZM5G887922	GRMZM2G420723	GRMZM2G145308	GRMZM2G049031	GRMZM2G176397	GRMZM2G320135	GRMZM2G040821	GRMZM2G142249	GRMZM2G162776	GRMZM2G176523	GRMZM2G013634	GRMZM2G147481
GRMZM2G099010	GRMZM2G068575	GRMZM2G344388	GRMZM2G109725	GRMZM2G070943	GRMZM2G126656	GRMZM2G059102	GRMZM2G104468	GRMZM2G066860	GRMZM2G465091	GRMZM2G520535	GRMZM2G090542	GRMZM2G021498	GRMZM2G176131	GRMZM2G013986	GRMZM2G015571
GRMZM2G004572	GRMZM2G133684	GRMZM2G072088	GRMZM2G052546	GRMZM2G456578	GRMZM2G048883	GRMZM2G025078	GRMZM2G105436	GRMZM2G046932	AC233979.1_FG011	GRMZM2G409133	GRMZM2G440313	GRMZM2G012102	GRMZM5G860938	GRMZM2G344566	GRMZM2G003466
GRMZM2G013650	GRMZM2G072898	GRMZM2G118497	GRMZM2G015384	GRMZM2G157878	GRMZM2G007146	GRMZM2G113775	GRMZM2G176840	GRMZM5G860938	GRMZM2G098676	GRMZM2G153928	GRMZM2G144547	GRMZM2G012216	GRMZM2G407869	GRMZM2G104468	GRMZM2G388915
GRMZM2G156608	GRMZM2G448446	GRMZM2G116292	GRMZM2G137329	GRMZM2G344279	GRMZM2G321750	GRMZM2G002002	GRMZM2G026223	GRMZM2G062635	GRMZM2G305146	GRMZM2G058244	GRMZM2G061487	GRMZM2G319057	GRMZM2G150925	GRMZM2G136859	GRMZM2G457178
GRMZM2G147724	AC217401.3_FG003	GRMZM2G167138	GRMZM2G144101	GRMZM2G478212	GRMZM2G092652	GRMZM2G411084	GRMZM2G176585	GRMZM2G070087	GRMZM5G845601	GRMZM2G127546	GRMZM2G085249	GRMZM2G129674	GRMZM2G092578	GRMZM2G176585	GRMZM2G005435
GRMZM2G044354	GRMZM2G346263	GRMZM2G100629	GRMZM2G077780	GRMZM2G394403	AC210816.3_FG006	GRMZM2G110847	GRMZM2G176521	GRMZM2G122787	AC209206.3_FG004	GRMZM2G103559	GRMZM2G059985	GRMZM2G059020	GRMZM2G056804	GRMZM2G055575	GRMZM2G171073
GRMZM2G130332	GRMZM2G015355	GRMZM2G152360	GRMZM2G440562	GRMZM2G141526	GRMZM2G119248	GRMZM2G006977	GRMZM2G055575	GRMZM2G076062	GRMZM2G360519	GRMZM2G044236	GRMZM2G108277	GRMZM2G154007	GRMZM5G863105	GRMZM2G180951	GRMZM2G301885
GRMZM2G130149	GRMZM2G704032	GRMZM2G157177	GRMZM2G044247	GRMZM2G401848	GRMZM2G074393	GRMZM2G159632	GRMZM2G177508	GRMZM2G154211	GRMZM2G150107	GRMZM2G066067	GRMZM2G097342	GRMZM2G164527	GRMZM2G086163	GRMZM2G321041	GRMZM2G107872
GRMZM2G417410	GRMZM2G041770	GRMZM5G818431	GRMZM2G088482	GRMZM2G172581	GRMZM2G480451	GRMZM2G069765	GRMZM2G321041	GRMZM2G377311	GRMZM2G091303	GRMZM2G098084	GRMZM2G008663	GRMZM2G447551	GRMZM2G377780	GRMZM2G032219	GRMZM2G015804
GRMZM2G100060	GRMZM2G041818	GRMZM2G147942	GRMZM2G013634	GRMZM2G018929	GRMZM2G060690	GRMZM2G107872	GRMZM5G826824	GRMZM2G377311	GRMZM2G438178	GRMZM2G027663	GRMZM2G141707	GRMZM2G003520	GRMZM2G453001	GRMZM5G899119	GRMZM2G099628
GRMZM2G132450	GRMZM2G042398	GRMZM2G102483	GRMZM2G176820	GRMZM2G015880	GRMZM5G824236	GRMZM2G091563	GRMZM2G465806	GRMZM2G091916	GRMZM2G108125	GRMZM2G514986	GRMZM2G469523	GRMZM2G155086	AC186417.3_FG006	GRMZM2G090738	GRMZM2G163154
GRMZM2G546081	GRMZM2G100726	GRMZM2G087275	GRMZM2G055575	GRMZM5G895150	GRMZM2G038922	GRMZM2G472693	GRMZM2G048740	GRMZM2G162800	GRMZM2G033724	GRMZM2G106552	GRMZM2G327174	GRMZM2G411084	GRMZM2G004641	GRMZM2G092719	GRMZM2G411653
GRMZM2G174645	GRMZM2G000622	GRMZM2G138103	GRMZM2G325462	GRMZM2G014829	GRMZM2G130374	GRMZM5G891739	GRMZM2G176523	GRMZM2G021498	GRMZM2G126957	GRMZM2G406269	GRMZM2G101105	GRMZM5G833323	GRMZM2G424020	GRMZM2G059428	GRMZM2G039968
GRMZM5G831313	GRMZM2G137788	GRMZM2G174236	GRMZM2G040158	GRMZM2G159587	GRMZM2G386582	GRMZM2G099860	GRMZM2G062946	GRMZM2G419938	GRMZM2G029039	GRMZM2G369130	GRMZM2G147629	GRMZM2G006977	GRMZM2G091916	GRMZM2G110616	GRMZM2G153536
GRMZM2G097116	GRMZM2G047372	GRMZM2G164562	GRMZM2G031859	GRMZM2G458824	GRMZM2G097116	GRMZM2G040828	GRMZM5G860938	GRMZM2G000686	GRMZM2G136970	GRMZM2G398423	GRMZM2G447433	GRMZM2G055172	GRMZM2G162800	GRMZM2G048740	GRMZM2G554644
AC206999.1_FG002	GRMZM2G026780	GRMZM2G001696	GRMZM2G013730	GRMZM2G004572	GRMZM2G052650	GRMZM2G153611	GRMZM2G062841	GRMZM2G178852	GRMZM2G427031	GRMZM2G165747	GRMZM2G149946	GRMZM2G035217	GRMZM2G162814	GRMZM2G119499	GRMZM2G133573
GRMZM2G049088	GRMZM2G329864	GRMZM2G474407	GRMZM2G137312	GRMZM2G045668	GRMZM2G029262	GRMZM2G126808	GRMZM2G062635	GRMZM2G012216	GRMZM2G004924	GRMZM2G164467	GRMZM2G368041	GRMZM2G159632	GRMZM2G406601	GRMZM2G096269	GRMZM2G157197
GRMZM2G082998	GRMZM2G162154	GRMZM5G872118	GRMZM2G392956	GRMZM2G107406	AC206999.1_FG002	GRMZM2G364178	GRMZM2G092578	GRMZM2G064732	GRMZM2G143480	GRMZM2G068476	GRMZM2G170982	GRMZM2G376074	GRMZM2G303361	GRMZM2G096247	GRMZM2G157177
GRMZM2G088312	GRMZM2G137891	GRMZM2G338702	GRMZM2G057158	GRMZM2G173404	GRMZM2G083284	GRMZM2G149038	GRMZM2G056786	GRMZM2G343157	GRMZM2G143402	GRMZM2G448446	GRMZM2G450498	GRMZM2G107774	GRMZM2G064732	GRMZM2G176499	GRMZM2G085427
GRMZM2G022365	GRMZM2G125170	GRMZM2G060148	GRMZM2G007441	GRMZM2G147724	GRMZM2G017116	GRMZM2G079889	GRMZM2G056804	GRMZM2G496991	GRMZM2G428119	GRMZM2G037152	GRMZM2G181231	GRMZM2G107854	GRMZM2G080524	GRMZM2G475059	GRMZM5G818431
GRMZM2G014709	AC233878.1_FG004	GRMZM5G884432	GRMZM2G059428	GRMZM2G448957	GRMZM2G164672	GRMZM2G167138	GRMZM2G086163	GRMZM2G109480	GRMZM2G008622	GRMZM2G118003	GRMZM2G105770	GRMZM5G891739	GRMZM2G061591	GRMZM2G176397	GRMZM2G360234
GRMZM2G027331	GRMZM2G147849	GRMZM2G408305	GRMZM2G048740	GRMZM2G076911	GRMZM2G093809	GRMZM2G100629	GRMZM2G122787	GRMZM2G059102	GRMZM2G138870	GRMZM2G400092	GRMZM2G123624	GRMZM2G128613	GRMZM2G115182	AC155624.2_FG011	GRMZM2G346861
GRMZM2G400268	GRMZM2G009895	GRMZM2G066120	GRMZM2G093286	GRMZM2G429759	GRMZM5G893912	GRMZM2G031102	GRMZM5G813886	GRMZM2G117491	GRMZM2G173742	GRMZM2G057374	GRMZM2G414727	GRMZM2G099860	AC206951.3_FG016	GRMZM2G472167	GRMZM2G448368
GRMZM2G067162	GRMZM2G074395	GRMZM2G048703	GRMZM2G096247	GRMZM2G100060	GRMZM2G151236	GRMZM2G157177	GRMZM2G000737	GRMZM2G003466	GRMZM2G129954	GRMZM2G004160	GRMZM2G125649	GRMZM2G118485	AC206951.3_FG017	GRMZM2G171324	GRMZM2G472473
GRMZM5G839017	GRMZM2G377131	GRMZM2G160506	GRMZM2G096153	GRMZM2G104494	GRMZM2G023791	GRMZM2G099528	GRMZM2G075958	GRMZM2G003520	GRMZM2G130062	GRMZM2G100650	GRMZM2G056357	GRMZM2G040828	GRMZM2G496991	GRMZM2G046932	GRMZM2G087275
GRMZM2G093809	GRMZM2G145974	GRMZM2G057646	GRMZM2G092481	AF546187.1_FG011	GRMZM2G005840	GRMZM2G085427	GRMZM2G472266	GRMZM2G155086	GRMZM2G012062	GRMZM2G126032	GRMZM5G868683	GRMZM2G065635	GRMZM2G109480	GRMZM2G054111	GRMZM2G019260
GRMZM2G085474	GRMZM2G074158	GRMZM2G078164	GRMZM2G173372	GRMZM2G546081	GRMZM2G042488	GRMZM5G818431	GRMZM2G574383	GRMZM5G833323	GRMZM2G180254	GRMZM2G476973	GRMZM5G882228	GRMZM2G149038	GRMZM2G410704	GRMZM2G009818	GRMZM2G050825
GRMZM2G108135	GRMZM2G039278	GRMZM2G087459	GRMZM2G018706	GRMZM5G831313	GRMZM2G024668	GRMZM2G147942	GRMZM2G154087	GRMZM2G114055	GRMZM2G431714	GRMZM2G137788	GRMZM5G856734	GRMZM2G100629	GRMZM2G117491	GRMZM2G139834	GRMZM5G883632
GRMZM2G023847	GRMZM2G306024	GRMZM2G113002	GRMZM2G474258	GRMZM2G115476	GRMZM2G132623	GRMZM2G077942	GRMZM2G123986	GRMZM2G110847	GRMZM2G005134	GRMZM2G024958	AC213521.3_FG005	GRMZM2G077942	GRMZM2G006676	AC209858.4_FG004	GRMZM2G014419
GRMZM2G023591	GRMZM2G353114	GRMZM2G160906	GRMZM2G062946	GRMZM2G069410	AC197246.3_FG001	GRMZM2G102483	GRMZM2G424020	GRMZM2G388915	GRMZM2G044736	GRMZM2G061442	GRMZM5G826174	GRMZM2G110913	GRMZM2G397055	GRMZM2G122787	GRMZM2G093305
GRMZM2G136347	GRMZM2G376661	GRMZM5G801409	GRMZM2G046932	GRMZM2G071873	GRMZM2G096806	GRMZM2G019260	GRMZM2G112793	GRMZM2G006977	GRMZM2G020446	GRMZM2G300412	GRMZM2G131618	GRMZM2G321033	GRMZM2G113775	GRMZM2G075958	GRMZM2G481529
GRMZM2G113726	AC235547.1_FG005	AC233935.1_FG005	GRMZM5G860938	GRMZM5G836977	GRMZM2G179366	GRMZM2G138103	GRMZM2G162776	GRMZM2G055172	GRMZM2G449197	GRMZM2G481184	GRMZM2G456452	GRMZM2G102347	GRMZM2G002002	GRMZM2G453111	GRMZM2G320960
GRMZM5G878073	AC194072.3_FG005	GRMZM2G096261	GRMZM2G150867	GRMZM2G081158	GRMZM2G083551	GRMZM2G127123	GRMZM2G162814	GRMZM2G171073	GRMZM2G142019	GRMZM2G472278	GRMZM2G388882	GRMZM2G138103	GRMZM2G134367	GRMZM2G154087	GRMZM2G078164
AC213779.3_FG009	GRMZM2G463730	GRMZM2G078052	GRMZM2G092578	GRMZM2G088312	GRMZM2G135654	GRMZM2G474407	GRMZM2G012102	GRMZM2G159632	GRMZM2G347226	GRMZM2G396451	GRMZM2G082529	GRMZM2G127123	GRMZM2G004422	GRMZM2G008696	GRMZM2G305526
GRMZM2G362303	GRMZM2G065374	GRMZM2G044237	GRMZM2G139834	GRMZM2G099542	GRMZM2G136453	GRMZM2G174615	GRMZM2G080524	GRMZM2G003506	GRMZM2G093895	GRMZM2G018798	GRMZM2G093951	GRMZM2G001696	GRMZM5G872264	GRMZM2G377311	GRMZM2G119886
GRMZM2G121312	GRMZM2G100208	GRMZM2G428096	GRMZM2G056786	GRMZM2G028900	GRMZM2G030494	GRMZM5G872118	GRMZM2G115182	GRMZM2G107854	GRMZM2G132286	GRMZM2G100084	GRMZM2G162758	GRMZM2G174615	GRMZM2G007347	GRMZM2G314133	GRMZM2G150729
GRMZM5G854901	GRMZM2G454889	GRMZM2G136268	GRMZM2G056804	GRMZM2G488692	GRMZM2G019050	GRMZM2G338702	AC206951.3_FG017	GRMZM2G107872	GRMZM2G402493	GRMZM2G177928	GRMZM2G091320	GRMZM2G060138	GRMZM5G863656	GRMZM2G136113	GRMZM2G048154
AC234203.1_FG004	GRMZM2G058496	GRMZM5G873286	GRMZM2G056870	GRMZM2G022365	GRMZM2G380227	GRMZM2G060148	GRMZM2G006676	GRMZM2G091563	GRMZM2G005848	GRMZM5G815323	GRMZM2G404443	GRMZM2G048703	GRMZM2G013457	GRMZM2G162764	GRMZM2G428096
GRMZM2G056056	GRMZM2G120657	GRMZM2G109967	GRMZM2G100707	GRMZM2G009530	GRMZM2G021816	GRMZM2G151521	GRMZM2G154007	GRMZM2G091511	GRMZM2G433162	GRMZM2G421491	GRMZM2G131683	GRMZM2G100620	GRMZM2G140674	GRMZM2G139963	GRMZM2G107838
GRMZM2G107106	GRMZM2G448927	GRMZM2G107838	GRMZM2G122787	GRMZM2G027331	GRMZM2G117250	GRMZM2G012566	GRMZM2G397055	GRMZM2G365544	GRMZM2G157168	GRMZM2G108865	GRMZM2G027462	GRMZM2G151521	GRMZM2G153920	GRMZM2G034302	GRMZM2G074401
GRMZM2G386209	GRMZM2G015436	GRMZM2G305267	GRMZM2G000737	GRMZM2G080603	GRMZM2G031169	GRMZM2G481529	GRMZM2G113821	GRMZM2G344388	GRMZM2G102662	GRMZM5G843914	GRMZM2G019641	GRMZM2G161337	GRMZM2G003506	GRMZM2G035156	AC212219.3_FG005
GRMZM2G096806	GRMZM2G166931	GRMZM2G169167	GRMZM2G154087	GRMZM2G067162	GRMZM2G031065	GRMZM2G160506	GRMZM2G006781	GRMZM2G126808	GRMZM2G348992	GRMZM2G165709	GRMZM2G147346	GRMZM2G049041	GRMZM2G523621	GRMZM2G419938	GRMZM2G144224
GRMZM2G098986	GRMZM2G049687	GRMZM2G010000	AC186417.3_FG006	GRMZM5G839017	GRMZM2G141634	GRMZM2G057646	GRMZM2G003466	GRMZM2G554644	GRMZM2G088974	GRMZM2G313536	GRMZM2G143883	GRMZM2G012566	GRMZM2G091543	GRMZM2G178852	GRMZM2G104464
GRMZM2G159996	GRMZM2G474798	GRMZM2G011483	GRMZM2G008696	GRMZM2G085474	GRMZM2G349749	GRMZM2G049159	GRMZM2G134367	GRMZM2G133573	GRMZM5G879536	GRMZM2G072744	GRMZM2G116885	GRMZM2G160428	GRMZM2G472693	GRMZM2G018984	GRMZM2G010909
GRMZM2G079956	GRMZM2G347056	GRMZM2G121960	GRMZM2G417455	GRMZM2G108135	GRMZM2G058402	GRMZM2G087459	GRMZM2G111214	GRMZM2G072088	GRMZM2G319262	AC194072.3_FG005	GRMZM2G117763	GRMZM2G010855	GRMZM2G173067	GRMZM2G025078	GRMZM2G113364
GRMZM2G092925	GRMZM2G151967	GRMZM5G835810	GRMZM2G314133	GRMZM2G098494	GRMZM2G158437	GRMZM2G113002	GRMZM2G388915	GRMZM2G079889	GRMZM2G075283	GRMZM2G163296	GRMZM2G399212	GRMZM2G049159	AC208897.3_FG004	GRMZM2G006781	GRMZM2G016734
GRMZM2G146926	GRMZM2G155565	GRMZM2G174284	GRMZM2G123986	GRMZM2G023591	GRMZM2G015588	GRMZM2G157329	GRMZM2G077127	GRMZM2G465595	GRMZM2G113815	GRMZM2G100208	GRMZM2G023970	GRMZM2G113002	GRMZM2G164974	GRMZM2G028136	GRMZM2G311465
GRMZM2G412846	GRMZM2G155317	GRMZM2G128644	GRMZM2G162814	GRMZM2G023313	GRMZM2G143878	GRMZM2G401769	GRMZM2G457178	GRMZM2G100629	GRMZM2G536768	GRMZM2G153141	GRMZM2G062260	GRMZM2G096231	GRMZM2G397754	GRMZM2G111214	GRMZM2G121960
GRMZM2G141634	GRMZM2G012280	GRMZM2G174696	GRMZM2G021498	GRMZM2G175955	GRMZM2G037655	GRMZM2G141704	GRMZM2G013457	GRMZM2G152360	GRMZM2G128648	GRMZM2G152921	GRMZM2G020295	GRMZM2G157329	GRMZM2G344388	GRMZM2G086604	GRMZM2G089720
AC209845.4_FG010	GRMZM2G017470	GRMZM2G031001	GRMZM2G012216	GRMZM2G110143	GRMZM2G122064	GRMZM2G136268	GRMZM2G005435	GRMZM2G157197	GRMZM2G012756	GRMZM2G058496	GRMZM2G472060	GRMZM2G150697	GRMZM2G180044	GRMZM2G114055	GRMZM5G835810
GRMZM2G436593	GRMZM2G055834	GRMZM2G124209	GRMZM2G016511	GRMZM2G475495	GRMZM2G448185	GRMZM5G873286	GRMZM2G471253	GRMZM2G157157	GRMZM2G360615	GRMZM2G035890	GRMZM5G809265	GRMZM2G401769	GRMZM2G072088	GRMZM2G110847	GRMZM2G030794
GRMZM2G112377	GRMZM2G473906	GRMZM2G031825	GRMZM2G496991	GRMZM2G113726	GRMZM2G129879	GRMZM2G338131	GRMZM2G171073	GRMZM2G360234	GRMZM2G038950	GRMZM2G448927	GRMZM2G115646	GRMZM2G136268	GRMZM2G118497	GRMZM2G077127	GRMZM2G084940
GRMZM2G129513	GRMZM2G340257	GRMZM2G075988	GRMZM2G059102	GRMZM2G080652	GRMZM2G146948	GRMZM2G338037	GRMZM2G153920	GRMZM2G321033	GRMZM2G066538	GRMZM2G015892	GRMZM2G115646	GRMZM5G873286	GRMZM2G116292	GRMZM2G002498	GRMZM2G102365
GRMZM2G103197	GRMZM2G559098	GRMZM2G015226	GRMZM2G025078	GRMZM2G170299	GRMZM2G152485	GRMZM2G109967	GRMZM2G376074	GRMZM2G087275	GRMZM5G857786	GRMZM2G022662	GRMZM2G148908	GRMZM2G041989	GRMZM2G116902	GRMZM2G139852	GRMZM2G023884
GRMZM2G022866	GRMZM2G170137	AC206840.3_FG002	GRMZM2G397055	GRMZM5G854901	GRMZM2G536825	AC217300.3_FG005	GRMZM2G107854	GRMZM2G127123	GRMZM2G055059	GRMZM2G151997	GRMZM2G035189	GRMZM2G338131	GRMZM2G465595	GRMZM2G069765	GRMZM2G031825
GRMZM5G825090	GRMZM2G426200	GRMZM2G052148	GRMZM2G164527	GRMZM2G022499	GRMZM2G127232	GRMZM2G107838	GRMZM2G099628	GRMZM2G050825	GRMZM2G171236	GRMZM2G151967	GRMZM2G118917	AC217300.3_FG005	GRMZM2G152360	GRMZM2G091563	GRMZM2G136270
GRMZM2G144982	GRMZM5G898915	GRMZM2G378907	GRMZM2G147481	GRMZM2G005652	GRMZM2G141214	GRMZM5G876389	GRMZM2G365544	GRMZM2G001814	GRMZM2G023073	GRMZM2G139250	GRMZM2G038833	GRMZM2G135359	GRMZM2G152390	GRMZM2G091511	GRMZM2G073755
GRMZM5G804772	GRMZM2G016084	GRMZM2G101744	AC166636.1_FG007	GRMZM2G006293	GRMZM2G003426	GRMZM5G847302	GRMZM2G134251	GRMZM2G174615	AC203985.4_FG005	AC225147.4_FG003	GRMZM2G463445	GRMZM2G135337	GRMZM2G055052	GRMZM2G094444	GRMZM5G849959
GRMZM2G149442	GRMZM2G123901	GRMZM2G061624	GRMZM2G028136	GRMZM2G067049	GRMZM2G146286	GRMZM2G305267	GRMZM2G411653	GRMZM2G151521	GRMZM2G063363	GRMZM2G155565	GRMZM5G813143	GRMZM2G007080	GRMZM2G099528	GRMZM2G038252	GRMZM2G075502
GRMZM2G180575	GRMZM2G058568	GRMZM2G082346	GRMZM2G002002	GRMZM2G114816	GRMZM2G179063	AC212219.3_FG005	GRMZM2G118485	GRMZM2G160198	GRMZM2G030181	GRMZM2G457467	GRMZM2G005281	GRMZM2G032047	GRMZM2G165926	GRMZM2G098667	GRMZM2G097843
GRMZM2G303149	GRMZM2G115372	GRMZM2G703582	GRMZM2G114055	GRMZM2G068657	GRMZM2G450163	GRMZM2G114354	GRMZM2G153536	GRMZM2G160324	GRMZM2G060054	GRMZM2G017470	GRMZM2G056989	GRMZM2G153450	GRMZM2G149636	GRMZM2G365544	GRMZM2G552278
GRMZM2G083364	GRMZM2G176612	GRMZM2G057652	GRMZM2G006977	GRMZM5G814441	GRMZM2G112242	GRMZM2G032047	GRMZM2G122543	GRMZM2G160506	GRMZM2G170291	GRMZM2G068244	GRMZM2G057093	GRMZM2G013957	GRMZM2G172537	GRMZM2G163116	GRMZM2G133322
GRMZM2G178913	GRMZM2G135199	GRMZM2G108530	GRMZM2G007347	GRMZM2G069476	GRMZM2G068639	GRMZM2G153450	GRMZM2G311165	GRMZM2G010855	GRMZM2G016312	GRMZM2G055802	GRMZM2G162505	GRMZM2G383790	GRMZM2G110023	GRMZM2G469304	GRMZM2G101744
GRMZM2G101422	GRMZM2G176546	GRMZM2G015902	GRMZM2G471253	GRMZM2G069594	GRMZM2G075229	GRMZM2G169167	GRMZM2G116292	GRMZM2G057646	GRMZM2G016346	GRMZM2G340257	GRMZM2G119544	GRMZM2G009060	GRMZM2G102483	GRMZM2G153611	GRMZM2G102548
GRMZM2G131266	GRMZM2G037064	GRMZM2G001361	GRMZM2G171073	GRMZM2G472671	GRMZM2G082335	GRMZM2G013639	GRMZM2G152390	GRMZM2G320960	GRMZM2G041454	GRMZM2G142097	GRMZM2G064590	GRMZM2G145008	GRMZM2G164562	GRMZM2G126808	GRMZM2G115975
GRMZM2G146948	GRMZM2G004445	GRMZM2G075153	GRMZM2G376074	GRMZM2G175396	GRMZM2G025855	GRMZM2G033570	GRMZM2G346861	GRMZM2G408887	GRMZM5G807276	GRMZM2G127309	GRMZM2G118467	GRMZM2G145024	GRMZM2G001814	GRMZM2G122543	GRMZM2G057674
GRMZM2G067235	GRMZM2G314661	GRMZM2G004298	GRMZM2G107854	GRMZM2G017110	GRMZM2G024145	GRMZM2G145024	GRMZM2G448368	GRMZM2G087459	GRMZM2G038846	GRMZM2G458549	GRMZM2G326677	GRMZM2G018678	GRMZM5G872118	GRMZM2G364178	GRMZM2G108530
GRMZM2G152485	GRMZM2G065804	GRMZM2G078806	GRMZM2G099628	GRMZM2G076723	GRMZM2G078154	GRMZM2G018678	GRMZM2G102347	GRMZM5G801409	GRMZM2G116704	GRMZM2G114692	GRMZM2G020553	GRMZM2G407825	GRMZM2G408305	GRMZM2G311165	GRMZM2G109271
GRMZM2G153184	GRMZM2G156490	GRMZM2G078876	GRMZM2G163154	GRMZM2G092925	GRMZM2G414848	GRMZM2G407825	GRMZM2G089812	AC233935.1_FG005	GRMZM2G549348	GRMZM2G369815	GRMZM2G080462	GRMZM2G031001	GRMZM2G397002	GRMZM2G012501	GRMZM2G109201
GRMZM2G174310	GRMZM2G136266	GRMZM2G152877	GRMZM2G164974	GRMZM2G412846	GRMZM2G131623	GRMZM2G102365	GRMZM2G087275	GRMZM2G428410	GRMZM2G174699	GRMZM2G426200	GRMZM2G147402	GRMZM2G011598	GRMZM2G046679	GRMZM2G116846	GRMZM2G026417
GRMZM5G844703	GRMZM2G472449	GRMZM2G396212	GRMZM2G099860	GRMZM2G419024	GRMZM2G070392	GRMZM2G031001	GRMZM2G030422	GRMZM2G096261	GRMZM5G831308	GRMZM5G898915	GRMZM2G138455	GRMZM2G124209	GRMZM2G306806	GRMZM2G079889	GRMZM2G001361
GRMZM2G047124	GRMZM2G001904	GRMZM2G370510	GRMZM2G153536	GRMZM2G491632	GRMZM2G449133	GRMZM5G849959	GRMZM2G164562	GRMZM2G048154	GRMZM2G166899	GRMZM2G016290	GRMZM2G009591	GRMZM2G008501	GRMZM2G160198	GRMZM2G167138	GRMZM2G107499
GRMZM2G008226	GRMZM2G118316	GRMZM2G107473	GRMZM2G126808	GRMZM2G149442	GRMZM5G855891	GRMZM2G075502	GRMZM2G050825	GRMZM2G396674	GRMZM2G022308	GRMZM2G134054	GRMZM2G108463	GRMZM2G019991	GRMZM2G160324	GRMZM2G031102	GRMZM2G107495
GRMZM5G818791	GRMZM2G014397	GRMZM2G412426	GRMZM2G122543	GRMZM2G180575	GRMZM2G087651	GRMZM2G400352	GRMZM2G060138	GRMZM2G141704	GRMZM2G085892	GRMZM2G123901	GRMZM2G150169	GRMZM2G043493	GRMZM2G141799	GRMZM2G157157	GRMZM2G382717
GRMZM2G015967	GRMZM2G004060	GRMZM2G120587	GRMZM2G065635	GRMZM2G046005	GRMZM5G874562	GRMZM2G052148	GRMZM2G408305	GRMZM2G041989	GRMZM2G126194	GRMZM2G123843	GRMZM2G174574	GRMZM2G117228	GRMZM2G408887	GRMZM2G147942	GRMZM2G077897
GRMZM2G127396	GRMZM2G021706	GRMZM2G070462	GRMZM2G133573	GRMZM2G342687	GRMZM2G346455	GRMZM2G124576	GRMZM2G048703	GRMZM2G043291	GRMZM2G149204	GRMZM2G058568	GRMZM2G139744	GRMZM2G052206	GRMZM2G087459	GRMZM2G089812	GRMZM2G031591
GRMZM2G101130	GRMZM2G136563	GRMZM2G095411	GRMZM2G012501	GRMZM2G083364	GRMZM2G095126	GRMZM2G063048	GRMZM2G014419	GRMZM2G016734	GRMZM2G095725	GRMZM2G115372	GRMZM5G803556	GRMZM2G086788	AC233935.1_FG005	GRMZM2G097788	GRMZM2G524711
GRMZM2G179063	AC199058.2_FG001	GRMZM2G149383	GRMZM2G031102	GRMZM2G178913	GRMZM2G153208	GRMZM2G378907	GRMZM2G100620	GRMZM2G010000	GRMZM2G478430	GRMZM2G422671	GRMZM2G105971	GRMZM2G057652	GRMZM2G428410	GRMZM2G377647	GRMZM5G811373
GRMZM2G112242	GRMZM2G149534	GRMZM2G341269	GRMZM2G157197	GRMZM2G021074	GRMZM2G459291	GRMZM2G144995	GRMZM2G397002	GRMZM2G013957	GRMZM2G461465	GRMZM2G066142	GRMZM2G011559	GRMZM2G109221	GRMZM2G096261	GRMZM2G174236	GRMZM2G470442
GRMZM2G320269	GRMZM2G050394	AC177908.3_FG002	GRMZM2G157157	GRMZM2G101268	GRMZM2G380650	GRMZM2G090788	GRMZM2G306806	GRMZM2G383790	GRMZM2G420870	GRMZM2G037064	GRMZM2G027451	GRMZM2G004298	GRMZM2G043878	GRMZM2G030422	GRMZM2G036543
GRMZM2G114570	GRMZM2G129457	GRMZM2G104983	GRMZM2G360234	GRMZM2G028726	GRMZM2G469551	GRMZM2G167698	GRMZM2G160428	GRMZM2G089720	GRMZM2G307262	GRMZM2G036918	GRMZM2G018627	GRMZM2G152877	GRMZM2G078052	GRMZM5G860152	GRMZM2G304442
GRMZM2G167787	GRMZM2G105229	GRMZM2G030955	GRMZM2G077942	GRMZM2G050583	AC233892.1_FG001	GRMZM2G703582	GRMZM2G010855	GRMZM2G030794	GRMZM2G158140	GRMZM2G088320	GRMZM2G034217	GRMZM2G412430	GRMZM2G044237	GRMZM2G474407	GRMZM2G030805
GRMZM2G171559	GRMZM2G406108	GRMZM2G385050	GRMZM2G102347	GRMZM5G825854	GRMZM2G087291	GRMZM2G156827	GRMZM2G160906	GRMZM2G084940	GRMZM2G424348	GRMZM2G125001	GRMZM2G110622	GRMZM2G111208	GRMZM2G096424	GRMZM2G338702	GRMZM2G074138
GRMZM5G822098	GRMZM2G060183	GRMZM2G044902	GRMZM2G089812	GRMZM2G131266	GRMZM2G062260	GRMZM2G057674	GRMZM5G801409	GRMZM2G407825	GRMZM5G858456	GRMZM2G156150	GRMZM2G417089	GRMZM2G117513	GRMZM2G043291	GRMZM2G060148	GRMZM2G132794
GRMZM5G864178	GRMZM2G042089	GRMZM2G028914	GRMZM2G019260	GRMZM2G067235	GRMZM2G351261	GRMZM2G108416	GRMZM2G428410	GRMZM2G102365	GRMZM2G087809	GRMZM2G022318	GRMZM2G074254	GRMZM2G110067	GRMZM2G338037	GRMZM5G884432	GRMZM2G028914
GRMZM5G855891	GRMZM2G049892	GRMZM2G053946	GRMZM2G030422	GRMZM2G160927	GRMZM2G124301	GRMZM2G075153	GRMZM2G096261	GRMZM2G011598	GRMZM5G810727	GRMZM2G044377	GRMZM2G074024	GRMZM5G837210	GRMZM2G109967	GRMZM2G066120	AC214524.3_FG002
GRMZM2G346455	GRMZM2G095323	GRMZM2G045090	GRMZM2G174615	GRMZM2G161245	GRMZM2G118183	GRMZM2G382717	GRMZM2G078052	GRMZM2G006404	GRMZM2G046782	GRMZM2G165695	GRMZM2G121293	AC177908.3_FG002	GRMZM2G017792	GRMZM2G093217	GRMZM2G058528
GRMZM2G103929	GRMZM2G093451	GRMZM2G179220	GRMZM2G060138	AC217050.4_FG006	GRMZM2G053764	GRMZM2G120587	GRMZM2G044237	GRMZM2G075988	GRMZM2G168976	GRMZM2G104310	GRMZM2G157470	GRMZM2G074946	GRMZM2G319781	GRMZM2G160452	GRMZM2G148925
GRMZM2G043183	GRMZM2G052036	GRMZM2G506660	GRMZM2G100620	GRMZM2G124203	GRMZM2G036765	GRMZM2G077897	GRMZM2G096424	GRMZM2G043493	GRMZM2G116538	GRMZM5G856076	GRMZM2G157456	GRMZM2G172244	GRMZM2G021095	GRMZM2G160506	AC194389.3_FG001
GRMZM2G157855	GRMZM2G079777	GRMZM2G312693	GRMZM2G151521	GRMZM2G015642	GRMZM5G896540	GRMZM2G070462	GRMZM2G041989	GRMZM2G015226	GRMZM2G127776	GRMZM5G803992	GRMZM2G065498	GRMZM2G125241	GRMZM2G073628	GRMZM2G057646	GRMZM2G030636
GRMZM2G459291	GRMZM2G363971	GRMZM2G097249	GRMZM2G093305	GRMZM2G093666	GRMZM2G017388	GRMZM2G095411	GRMZM2G179462	GRMZM2G030072	GRMZM2G134523	GRMZM2G447297	GRMZM2G023392	GRMZM2G005630	GRMZM5G876389	GRMZM2G160906	GRMZM2G132690
GRMZM2G380668	GRMZM2G052328	GRMZM2G167101	GRMZM2G049041	GRMZM2G047124	GRMZM2G040387	GRMZM2G149383	GRMZM2G135359	GRMZM2G133986	GRMZM2G018027	GRMZM2G028307	GRMZM5G829103	GRMZM2G031139	GRMZM2G006370	GRMZM5G801409	GRMZM2G028302
GRMZM5G879665	GRMZM2G029552	GRMZM2G396482	GRMZM2G012566	GRMZM2G114093	GRMZM2G040326	GRMZM2G341271	GRMZM2G307992	GRMZM2G552278	GRMZM2G181030	GRMZM2G068382	GRMZM2G070323	GRMZM2G030955	GRMZM2G307992	GRMZM2G396674	GRMZM2G097249
GRMZM2G085974	GRMZM2G097736	GRMZM2G057768	GRMZM2G481529	GRMZM5G894432	GRMZM2G071268	GRMZM2G313104	GRMZM2G010545	GRMZM2G052034	GRMZM2G454399	GRMZM2G036407	GRMZM2G027991	GRMZM2G068826	GRMZM2G029543	GRMZM2G141704	GRMZM2G083382
GRMZM2G054152	GRMZM2G314593	GRMZM2G136769	GRMZM2G160324	GRMZM2G127396	GRMZM2G382077	GRMZM5G837210	GRMZM2G113364	GRMZM2G086788	GRMZM2G301485	GRMZM2G036427	GRMZM2G103610	GRMZM2G479340	GRMZM2G010545	GRMZM2G141386	GRMZM2G057768
GRMZM2G163436	GRMZM2G178807	GRMZM2G077530	GRMZM2G160428	GRMZM2G045688	AC199175.2_FG006	GRMZM2G172244	GRMZM2G016734	GRMZM2G082346	GRMZM2G001363	GRMZM2G097820	GRMZM5G812926	GRMZM2G385050	GRMZM2G122965	GRMZM5G847302	GRMZM2G136769
GRMZM2G170699	GRMZM2G091373	GRMZM2G077562	GRMZM2G010855	GRMZM2G032351	GRMZM2G409133	GRMZM2G171022	GRMZM2G011483	GRMZM2G057674	GRMZM2G391272	GRMZM2G451231	GRMZM2G015005	GRMZM2G053946	GRMZM2G066352	GRMZM2G305267	GRMZM2G175134
GRMZM2G118183	GRMZM2G045507	GRMZM2G175134	GRMZM2G096231	GRMZM2G067626	GRMZM2G120085	GRMZM2G030955	GRMZM2G089720	GRMZM5G862071	GRMZM2G391286	GRMZM2G536768	GRMZM2G023291	GRMZM2G343688	GRMZM2G021433	GRMZM2G094388	GRMZM2G127168
GRMZM2G053764	GRMZM2G039824	GRMZM2G047187	GRMZM2G157329	GRMZM2G067638	GRMZM2G307908	GRMZM2G385050	GRMZM2G030794	GRMZM2G330650	GRMZM2G391042	GRMZM2G121625	GRMZM2G023372	GRMZM2G131853	GRMZM2G010000	GRMZM2G007206	GRMZM2G132144
GRMZM2G001577	GRMZM2G343080	GRMZM2G453832	GRMZM2G150697	GRMZM2G168744	GRMZM2G044236	AC199541.4_FG004	GRMZM2G084940	GRMZM2G026417	GRMZM2G119802	GRMZM2G105229	GRMZM2G114036	GRMZM2G395950	GRMZM2G013783	GRMZM2G104534	GRMZM2G117804
GRMZM5G820163	GRMZM2G099352	GRMZM2G090029	GRMZM2G401769	GRMZM2G131769	GRMZM2G366584	GRMZM2G179220	GRMZM2G070849	GRMZM2G001361	GRMZM2G021885	GRMZM2G073860	GRMZM5G872578	GRMZM2G133943	GRMZM2G475971	GRMZM2G129302	GRMZM2G464885
GRMZM2G008290	GRMZM2G079908	GRMZM2G117804	GRMZM2G096424	GRMZM5G822098	GRMZM2G141332	GRMZM2G131853	GRMZM2G174284	GRMZM2G084540	GRMZM5G854604	GRMZM2G466931	AC207347.3_FG005	GRMZM2G167101	GRMZM2G124785	GRMZM2G056373	GRMZM2G158682
GRMZM2G164018	GRMZM2G110145	GRMZM2G458718	GRMZM2G041989	GRMZM2G135866	GRMZM2G099023	GRMZM2G395950	GRMZM2G009060	GRMZM2G078876	GRMZM2G017474	GRMZM2G073943	GRMZM2G111269	GRMZM2G095698	GRMZM2G011483	GRMZM2G013639	GRMZM2G373341
GRMZM2G000540	GRMZM2G123886	GRMZM2G025458	GRMZM2G338131	GRMZM2G350225	GRMZM2G130016	GRMZM2G506660	GRMZM2G174680	GRMZM2G396212	GRMZM2G136895	GRMZM5G829554	GRMZM2G355771	GRMZM2G040441	GRMZM2G070849	GRMZM2G174284	GRMZM2G373329
GRMZM2G068328	GRMZM2G446895	GRMZM2G114906	GRMZM2G338037	GRMZM5G864178	GRMZM2G352695	GRMZM2G312693	GRMZM2G174696	GRMZM2G410479	GRMZM2G427054	GRMZM2G565911	GRMZM2G472643	GRMZM2G373607	GRMZM2G128644	GRMZM2G030272	GRMZM2G079470
GRMZM2G093708	GRMZM2G123410	GRMZM2G114667	AC217300.3_FG005	GRMZM5G861997	GRMZM2G025731	GRMZM2G097249	GRMZM2G030272	GRMZM2G412426	GRMZM2G421033	GRMZM2G049892	GRMZM2G472651	GRMZM2G052344	GRMZM2G033570	GRMZM2G107463	GRMZM5G806839
GRMZM2G145412	GRMZM2G060054	GRMZM2G178576	GRMZM2G074401	GRMZM2G119657	GRMZM2G463318	GRMZM2G303007	GRMZM2G042615	GRMZM2G412430	GRMZM2G477491	GRMZM2G371345	GRMZM2G066234	GRMZM2G453832	GRMZM2G174680	GRMZM2G042615	GRMZM2G033478
GRMZM2G073192	GRMZM2G103785	GRMZM2G007939	GRMZM2G114354	GRMZM2G703928	GRMZM2G050684	GRMZM2G057768	GRMZM2G011598	GRMZM2G077991	GRMZM2G008611	GRMZM2G365319	GRMZM2G066377	GRMZM2G090029	GRMZM2G174696	GRMZM2G423851	GRMZM2G172794
GRMZM5G879127	GRMZM2G139157	GRMZM2G070899	GRMZM2G094388	GRMZM2G147418	GRMZM2G045999	GRMZM2G427143	GRMZM2G423851	GRMZM2G111208	GRMZM2G075630	GRMZM2G149236	GRMZM2G172506	GRMZM2G025458	GRMZM2G107481	GRMZM2G023715	GRMZM2G097404
GRMZM2G084486	GRMZM2G006727	GRMZM2G174757	GRMZM2G307992	GRMZM2G388892	GRMZM2G169432	GRMZM2G077530	GRMZM2G023715	GRMZM2G110067	GRMZM2G475882	GRMZM2G109515	GRMZM2G017047	GRMZM2G071157	GRMZM2G020940	GRMZM2G106408	GRMZM2G180916
GRMZM2G011078	GRMZM2G061447	AC211577.3_FG002	GRMZM2G007080	GRMZM5G877815	GRMZM2G104501	GRMZM2G077562	GRMZM2G312661	GRMZM2G110027	GRMZM2G001934	GRMZM2G314593	GRMZM2G329740	GRMZM2G089121	GRMZM2G006404	GRMZM2G056355	GRMZM2G001930
GRMZM2G011832	GRMZM2G155503	GRMZM2G034383	GRMZM2G032047	GRMZM2G113781	AC196156.3_FG003	GRMZM2G175134	GRMZM2G320325	GRMZM2G341271	GRMZM2G064202	GRMZM2G431030	GRMZM2G150772	GRMZM2G114906	GRMZM2G312661	GRMZM2G318780	AC194914.3_FG002
GRMZM2G013600	GRMZM2G028104	GRMZM2G001930	GRMZM2G153450	GRMZM2G380668	GRMZM2G075974	GRMZM5G813670	GRMZM2G019991	GRMZM2G304442	GRMZM2G348959	GRMZM2G045507	GRMZM2G003607	GRMZM2G154487	GRMZM2G320325	GRMZM2G042074	GRMZM2G456578
GRMZM2G408967	GRMZM2G036554	GRMZM2G160454	GRMZM2G010909	GRMZM2G085974	GRMZM2G448446	GRMZM2G090029	GRMZM2G075988	GRMZM2G005630	AC190792.2_FG006	GRMZM2G141152	GRMZM2G011588	GRMZM2G114707	GRMZM2G075245	GRMZM2G030072	GRMZM2G057690
GRMZM2G153928	GRMZM2G062541	GRMZM2G047781	GRMZM2G016734	GRMZM2G054152	GRMZM2G132028	GRMZM2G117804	GRMZM2G073969	GRMZM2G031139	GRMZM2G457621	GRMZM2G141136	GRMZM2G357081	GRMZM2G114667	GRMZM2G075988	GRMZM5G882821	AC205077.3_FG003
GRMZM2G318671	GRMZM2G536584	GRMZM2G158976	GRMZM2G013783	GRMZM2G130739	GRMZM2G180982	GRMZM2G464885	AC206840.3_FG002	GRMZM2G425430	GRMZM2G149996	GRMZM2G343080	GRMZM2G154890	GRMZM2G058149	GRMZM2G015226	GRMZM2G052034	GRMZM5G866843
GRMZM2G070323	GRMZM2G017419	GRMZM5G866843	GRMZM2G056373	GRMZM2G170699	GRMZM2G037152	GRMZM2G025458	GRMZM2G042074	GRMZM2G068826	GRMZM2G137596	GRMZM2G369260	GRMZM2G039373	GRMZM2G007939	AC206840.3_FG002	GRMZM2G124576	GRMZM2G025157
GRMZM2G414047	GRMZM2G042164	GRMZM2G344279	GRMZM2G089720	GRMZM2G118433	AC217401.3_FG003	GRMZM2G373329	GRMZM2G030072	GRMZM5G883760	GRMZM2G040627	GRMZM2G305582	GRMZM2G108861	GRMZM5G887922	GRMZM2G133986	GRMZM2G090788	GRMZM2G020620
GRMZM2G016602	GRMZM2G023023	GRMZM2G457147	GRMZM2G030794	GRMZM5G820163	GRMZM2G015355	GRMZM2G107741	GRMZM2G133986	GRMZM2G106026	GRMZM2G010257	GRMZM5G821482	GRMZM2G303426	GRMZM2G086869	GRMZM2G052148	GRMZM2G061624	GRMZM2G179528
GRMZM2G098084	GRMZM2G056799	GRMZM2G128641	GRMZM2G084940	GRMZM2G008290	GRMZM2G100726	GRMZM2G154487	GRMZM2G097843	GRMZM2G074138	GRMZM2G010435	GRMZM2G532939	GRMZM2G154151	GRMZM2G361902	GRMZM2G378907	GRMZM2G115921	GRMZM2G036567
GRMZM2G130016	GRMZM5G852877	GRMZM2G321940	GRMZM2G145024	GRMZM2G164018	GRMZM2G359929	GRMZM2G033478	GRMZM2G052034	GRMZM2G044902	GRMZM2G035370	GRMZM2G123410	GRMZM2G088083	GRMZM2G157878	GRMZM2G144995	GRMZM2G703582	GRMZM2G149903
GRMZM2G100448	GRMZM2G177203	GRMZM2G159992	GRMZM2G030272	GRMZM2G010871	GRMZM2G143238	GRMZM2G172794	GRMZM2G101744	GRMZM2G057412	GRMZM2G018692	GRMZM5G832300	GRMZM2G340749	GRMZM2G047781	GRMZM2G445791	GRMZM2G156827	GRMZM2G002515
GRMZM2G118172	GRMZM2G119127	GRMZM2G036567	GRMZM2G407825	GRMZM2G520535	GRMZM2G026780	GRMZM2G114707	GRMZM2G102548	GRMZM2G028914	GRMZM2G365162	GRMZM2G003765	GRMZM2G330453	GRMZM2G158976	GRMZM2G091648	GRMZM2G108416	GRMZM2G337242
GRMZM2G164467	GRMZM2G010599	GRMZM2G073026	GRMZM2G020940	GRMZM2G104024	GRMZM2G401331	GRMZM2G178576	GRMZM2G082346	GRMZM2G053946	GRMZM2G391746	GRMZM2G148884	GRMZM2G093855	GRMZM5G895663	GRMZM2G402584	GRMZM5G862071	GRMZM2G169704
GRMZM2G104501	GRMZM2G139407	GRMZM5G811593	GRMZM2G011598	GRMZM2G444692	GRMZM2G455433	GRMZM2G007939	GRMZM2G057652	AC214524.3_FG002	GRMZM2G039345	GRMZM2G139157	GRMZM2G112942	GRMZM2G070271	GRMZM5G842103	AC226368.2_FG006	GRMZM2G152981
GRMZM2G080725	GRMZM2G028945	GRMZM2G337766	GRMZM2G423851	GRMZM2G024705	GRMZM2G137891	GRMZM2G070899	GRMZM5G862071	AC199541.4_FG004	GRMZM2G046733	GRMZM2G126007	GRMZM2G079376	GRMZM2G132898	GRMZM2G082346	GRMZM2G043346	GRMZM2G018929
GRMZM2G063298	GRMZM2G001805	GRMZM2G451856	GRMZM2G006404	GRMZM2G145412	GRMZM2G164088	GRMZM2G086869	GRMZM2G109201	GRMZM2G343688	GRMZM2G086573	GRMZM2G124744	GRMZM2G146616	GRMZM2G306104	GRMZM2G382569	GRMZM2G073401	GRMZM5G883813
GRMZM2G037164	GRMZM2G159732	GRMZM2G359822	GRMZM2G312661	GRMZM2G083091	GRMZM2G095511	GRMZM2G174757	GRMZM2G015902	GRMZM2G044908	GRMZM2G082097	GRMZM2G061135	GRMZM2G104542	AC205500.3_FG002	GRMZM2G414278	GRMZM2G075153	GRMZM2G019673
GRMZM2G118003	GRMZM2G159720	GRMZM2G029519	GRMZM2G320325	GRMZM2G073192	GRMZM2G056645	AC194914.3_FG002	GRMZM2G306919	GRMZM2G162690	GRMZM2G055844	GRMZM2G155503	GRMZM2G412150	GRMZM2G321940	GRMZM2G330650	GRMZM2G042683	GRMZM2G371462
GRMZM2G086003	GRMZM2G151041	GRMZM2G180408	GRMZM2G019991	GRMZM5G879127	GRMZM2G147532	GRMZM2G047781	GRMZM2G127150	GRMZM2G430039	GRMZM5G824964	GRMZM2G028104	GRMZM2G388911	GRMZM2G421493	GRMZM2G015902	GRMZM2G078876	GRMZM2G138600
GRMZM2G004160	GRMZM2G155962	GRMZM2G015880	GRMZM2G136270	GRMZM2G455817	GRMZM2G099944	GRMZM2G053079	GRMZM2G042641	GRMZM2G030636	GRMZM2G072850	GRMZM2G122943	GRMZM2G181277	GRMZM2G004572	GRMZM2G301297	GRMZM2G152925	GRMZM2G077488
GRMZM2G025648	GRMZM2G002921	GRMZM5G876022	GRMZM2G318780	GRMZM2G084486	GRMZM2G145974	GRMZM5G866843	GRMZM5G835599	GRMZM2G095698	GRMZM2G106010	GRMZM2G041454	GRMZM2G146965	GRMZM5G852911	GRMZM2G127150	GRMZM2G412426	GRMZM2G153594
GRMZM2G100650	GRMZM2G047065	GRMZM2G077488	GRMZM5G849959	GRMZM2G011912	GRMZM2G177974	GRMZM5G868757	GRMZM2G084540	GRMZM2G373607	GRMZM2G180870	GRMZM2G039857	GRMZM2G080764	GRMZM2G156608	GRMZM2G042641	GRMZM2G003530	GRMZM2G014829
GRMZM2G155323	GRMZM2G059110	GRMZM2G153594	GRMZM2G042074	GRMZM2G013600	GRMZM2G164249	GRMZM2G321940	GRMZM2G004298	GRMZM2G427143	GRMZM5G897776	GRMZM2G042164	GRMZM2G063503	GRMZM2G126656	GRMZM2G084540	GRMZM2G095411	GRMZM2G458824
GRMZM2G457346	GRMZM2G117633	GRMZM2G061988	GRMZM2G075502	GRMZM2G120621	GRMZM2G074158	GRMZM5G838147	GRMZM2G078806	GRMZM5G813670	GRMZM2G045849	GRMZM2G110567	AC208113.3_FG005	GRMZM2G006704	GRMZM2G100452	GRMZM2G110027	GRMZM2G449779
GRMZM2G046966	GRMZM5G839976	GRMZM2G053531	GRMZM2G097843	GRMZM2G153928	GRMZM2G351582	GRMZM2G179528	GRMZM2G396212	GRMZM2G052344	GRMZM2G091191	GRMZM2G103825	GRMZM2G097109	GRMZM2G130332	GRMZM2G396212	GRMZM2G037630	GRMZM2G045668
GRMZM2G019267	GRMZM2G092747	GRMZM2G006704	GRMZM5G882821	AC196066.3_FG003	GRMZM2G496350	GRMZM2G159992	GRMZM2G074946	GRMZM2G162537	GRMZM2G156356	GRMZM2G148441	GRMZM2G704021	GRMZM2G306616	GRMZM2G370510	GRMZM2G341269	GRMZM2G173404
GRMZM2G149576	GRMZM2G079342	GRMZM2G166166	GRMZM2G052034	GRMZM2G083437	AC234157.1_FG002	GRMZM2G073026	GRMZM2G104983	GRMZM2G158682	GRMZM2G455978	GRMZM2G098697	GRMZM2G091964	GRMZM2G093736	GRMZM2G107473	GRMZM2G035557	GRMZM2G166166
GRMZM2G082633	GRMZM2G135655	GRMZM2G007146	GRMZM2G063048	GRMZM2G074193	GRMZM2G038301	GRMZM5G811593	GRMZM2G074102	GRMZM2G373329	GRMZM2G322817	GRMZM2G566307	GRMZM2G468740	GRMZM2G076911	GRMZM2G410479	GRMZM2G074102	GRMZM2G130149
GRMZM2G481184	GRMZM2G361569	GRMZM2G119252	GRMZM2G090788	GRMZM2G318671	GRMZM2G072744	GRMZM2G015767	GRMZM2G005630	GRMZM2G114906	GRMZM2G024517	GRMZM2G007721	GRMZM2G123128	GRMZM2G418223	GRMZM2G120587	GRMZM2G074208	GRMZM2G088007
GRMZM2G416388	GRMZM2G134539	GRMZM2G321750	GRMZM2G167698	GRMZM2G080828	GRMZM2G065374	GRMZM2G363310	GRMZM2G031139	GRMZM2G114707	GRMZM2G016705	GRMZM2G074585	GRMZM2G009368	GRMZM2G429807	GRMZM2G077991	GRMZM2G171022	GRMZM2G119248
GRMZM2G396451	GRMZM2G180716	GRMZM2G126096	GRMZM2G102548	GRMZM2G383338	GRMZM2G454889	GRMZM2G336678	GRMZM2G030805	GRMZM2G114667	GRMZM2G318527	GRMZM2G119127	GRMZM2G009368	GRMZM2G132450	GRMZM2G070462	GRMZM2G036629	GRMZM2G002138
GRMZM2G169671	GRMZM2G006428	GRMZM2G092652	GRMZM2G086788	GRMZM2G112596	GRMZM2G013248	GRMZM2G337766	GRMZM2G138710	GRMZM5G887922	GRMZM2G050216	GRMZM2G120740	GRMZM2G033619	AF546187.1_FG011	GRMZM2G142390	GRMZM2G425430	GRMZM2G104494
GRMZM2G128564	GRMZM2G071264	AC210816.3_FG006	GRMZM2G115921	GRMZM2G098084	GRMZM2G058496	GRMZM2G009655	GRMZM2G479340	GRMZM2G070899	GRMZM2G038835	GRMZM2G148508	GRMZM2G002687	GRMZM2G427635	GRMZM5G862467	GRMZM2G425736	GRMZM2G546081
GRMZM2G472171	GRMZM2G446737	GRMZM2G119248	GRMZM2G057674	GRMZM2G077214	GRMZM2G058734	GRMZM2G451856	GRMZM2G074138	GRMZM2G086869	GRMZM2G341089	GRMZM2G139407	GRMZM2G153706	GRMZM2G329655	GRMZM2G382774	GRMZM2G057412	GRMZM2G174645
GRMZM2G147532	GRMZM2G122340	GRMZM2G093038	GRMZM2G108416	GRMZM2G118172	GRMZM2G058760	GRMZM2G359822	GRMZM2G057412	GRMZM2G174757	AC217385.3_FG009	GRMZM2G313756	GRMZM2G153444	GRMZM2G142660	GRMZM2G341271	AC199541.4_FG004	GRMZM2G137293
GRMZM2G177974	GRMZM2G132301	GRMZM2G076989	GRMZM2G084540	GRMZM2G134450	GRMZM2G060765	GRMZM2G180408	GRMZM2G148925	GRMZM2G034383	GRMZM2G114192	GRMZM2G001805	GRMZM2G143160	GRMZM2G038922	GRMZM2G313104	GRMZM2G018062	GRMZM2G071873
GRMZM2G143204	GRMZM2G054591	GRMZM2G076911	GRMZM2G152925	GRMZM2G164467	GRMZM2G422259	GRMZM2G487778	GRMZM2G456401	GRMZM2G001930	GRMZM2G003752	GRMZM2G426243	GRMZM2G147332	GRMZM2G017405	GRMZM2G060544	GRMZM2G456401	GRMZM2G003635
GRMZM2G050512	GRMZM2G016819	GRMZM2G062777	GRMZM2G107499	GRMZM2G114129	GRMZM2G046430	GRMZM2G046658	GRMZM2G343688	GRMZM2G160454	GRMZM2G318956	GRMZM2G122437	GRMZM2G132958	GRMZM2G130034	GRMZM2G104983	GRMZM2G044908	GRMZM2G361842
GRMZM2G117016	AC233979.1_FG010	GRMZM2G127739	GRMZM2G107495	GRMZM2G467893	GRMZM2G068936	GRMZM2G019673	GRMZM2G453438	GRMZM2G070271	GRMZM2G175504	GRMZM5G831009	GRMZM2G009544	GRMZM2G386582	GRMZM2G138710	GRMZM2G045090	GRMZM2G081158
GRMZM2G009958	GRMZM2G098676	GRMZM2G130374	GRMZM2G410479	GRMZM2G412150	GRMZM2G041368	GRMZM2G505324	GRMZM2G418289	GRMZM2G132898	GRMZM2G162333	GRMZM2G059042	GRMZM2G022787	GRMZM2G180195	GRMZM2G075892	GRMZM2G389196	GRMZM2G082998
GRMZM2G072653	GRMZM2G414915	AC186603.6_FG003	GRMZM2G382717	GRMZM2G060070	GRMZM2G092758	GRMZM2G116638	GRMZM2G162251	GRMZM2G086669	GRMZM2G109217	GRMZM2G092429	GRMZM2G155323	GRMZM2G097116	GRMZM2G044902	GRMZM2G430039	GRMZM2G028700
GRMZM2G038301	GRMZM2G017414	GRMZM2G386582	GRMZM2G077897	GRMZM2G133684	GRMZM2G417217	GRMZM2G099010	GRMZM2G095698	GRMZM2G020620	AC234521.1_FG004	GRMZM2G024811	GRMZM2G126019	GRMZM2G069410	GRMZM2G024175	GRMZM2G066441	GRMZM2G028900
GRMZM2G072744	GRMZM2G010290	GRMZM2G069410	GRMZM2G382774	GRMZM2G072898	GRMZM2G155317	GRMZM2G013650	GRMZM2G083382	GRMZM2G045550	AC234521.1_FG007	GRMZM2G079490	GRMZM5G881950	GRMZM2G108422	GRMZM2G396640	GRMZM2G453438	GRMZM2G091278
GRMZM2G072806	AC209206.3_FG004	GRMZM2G115615	GRMZM2G341271	GRMZM2G080725	GRMZM2G068244	GRMZM2G044354	GRMZM2G040441	GRMZM2G179528	GRMZM2G177923	GRMZM2G087824	GRMZM2G044569	GRMZM2G052650	GRMZM2G179220	GRMZM2G418289	GRMZM2G018030
GRMZM2G068179	GRMZM2G155762	GRMZM2G071987	GRMZM2G313104	GRMZM2G079915	GRMZM2G159766	GRMZM2G057820	GRMZM2G136769	GRMZM2G028389	GRMZM2G078526	GRMZM2G428924	GRMZM2G046849	GRMZM2G071987	GRMZM2G162690	GRMZM2G039880	GRMZM2G042313
GRMZM2G065214	GRMZM2G090652	GRMZM5G836977	GRMZM2G171022	AC210023.3_FG014	GRMZM2G473906	GRMZM2G130332	AC185593.3_FG003	GRMZM2G073026	GRMZM2G434557	GRMZM2G367768	GRMZM2G047055	GRMZM2G116714	GRMZM2G145069	GRMZM2G506660	GRMZM2G449274
GRMZM2G100212	GRMZM2G105775	GRMZM2G003635	GRMZM2G036629	AC210023.3_FG015	GRMZM2G053803	GRMZM2G119252	GRMZM2G398825	GRMZM2G083475	GRMZM2G337792	GRMZM2G405071	GRMZM2G077147	GRMZM2G049088	GRMZM2G028821	GRMZM2G427143	GRMZM2G009530
GRMZM2G329181	GRMZM2G091581	GRMZM2G081158	GRMZM2G030805	GRMZM2G037164	GRMZM2G559098	GRMZM2G126096	GRMZM2G162537	GRMZM2G150327	AC218093.3_FG005	GRMZM2G070448	GRMZM2G477879	GRMZM2G035444	GRMZM2G162251	GRMZM2G077530	GRMZM2G094742
GRMZM2G060765	GRMZM2G125656	GRMZM2G042313	GRMZM2G425430	GRMZM2G041770	GRMZM2G051675	GRMZM2G093038	GRMZM2G458718	GRMZM2G363310	GRMZM2G362413	GRMZM2G043887	GRMZM2G047038	GRMZM5G852177	GRMZM5G867121	GRMZM2G077562	GRMZM2G136372
GRMZM2G015892	GRMZM2G028676	GRMZM2G449274	GRMZM2G138710	GRMZM2G004160	GRMZM2G113158	GRMZM2G429128	GRMZM2G373341	GRMZM2G002515	GRMZM2G118345	GRMZM2G166985	GRMZM2G071025	GRMZM2G107984	GRMZM2G312693	GRMZM2G047187	GRMZM2G400268
GRMZM2G397190	GRMZM2G025243	GRMZM2G080603	GRMZM2G479340	GRMZM2G025648	GRMZM2G170137	GRMZM2G002138	GRMZM2G079470	GRMZM2G148536	GRMZM2G118992	GRMZM5G844316	GRMZM2G443453	GRMZM5G836977	GRMZM2G085198	GRMZM2G398825	GRMZM2G059029
GRMZM2G081943	GRMZM2G033724	GRMZM2G067028	GRMZM2G074138	GRMZM2G155323	AC217358.3_FG003	GRMZM2G062777	GRMZM2G089121	GRMZM2G169704	GRMZM2G002903	GRMZM5G828581	GRMZM2G019267	GRMZM2G083284	GRMZM2G303007	GRMZM2G162537	GRMZM2G007381
GRMZM2G127404	GRMZM2G396846	GRMZM2G151236	GRMZM2G057412	GRMZM2G126038	GRMZM2G426200	GRMZM2G132450	GRMZM5G806839	GRMZM2G134985	GRMZM2G049541	GRMZM2G046755	GRMZM2G179473	GRMZM2G088565	GRMZM2G396482	GRMZM2G021621	GRMZM2G461278
GRMZM2G009598	GRMZM2G097854	GRMZM2G098494	AC199541.4_FG004	GRMZM2G015073	GRMZM5G898915	GRMZM2G137293	GRMZM2G414639	GRMZM2G152981	GRMZM2G045820	GRMZM2G468661	AC211401.4_FG003	GRMZM2G099542	GRMZM5G813670	GRMZM2G178576	GRMZM2G085474
GRMZM2G151997	GRMZM5G895313	GRMZM2G023313	GRMZM2G044908	GRMZM2G024958	GRMZM2G100920	GRMZM2G127739	GRMZM2G058149	GRMZM2G152975	GRMZM2G323679	GRMZM2G425072	GRMZM2G073754	GRMZM2G022365	AC185593.3_FG003	GRMZM2G155380	GRMZM2G151236
GRMZM2G151873	GRMZM5G818977	GRMZM2G475495	GRMZM2G131853	GRMZM2G019806	GRMZM2G024389	GRMZM2G142660	GRMZM2G361902	GRMZM2G359822	GRMZM2G134951	GRMZM2G048567	GRMZM2G178261	GRMZM2G014709	GRMZM2G458718	GRMZM2G121128	GRMZM2G129597
GRMZM2G139250	GRMZM2G136960	GRMZM2G005840	GRMZM2G453438	GRMZM2G092091	GRMZM2G115372	GRMZM2G130034	GRMZM2G121128	GRMZM2G145012	GRMZM2G112483	GRMZM2G016939	GRMZM2G179906	GRMZM2G115972	GRMZM2G037255	GRMZM2G344279	GRMZM2G023591
GRMZM2G093210	GRMZM2G427031	GRMZM2G080652	GRMZM2G418289	GRMZM2G300412	GRMZM5G896082	AC186603.6_FG003	GRMZM5G862565	GRMZM2G449779	GRMZM2G051943	GRMZM2G017789	GRMZM2G090112	GRMZM5G893912	GRMZM2G107741	GRMZM2G457147	GRMZM2G023313
GRMZM2G177438	GRMZM2G120136	GRMZM2G080746	GRMZM2G162251	GRMZM2G082633	GRMZM2G077183	GRMZM2G116714	GRMZM2G158976	GRMZM5G852911	AC155352.2_FG010	GRMZM2G322582	GRMZM2G090070	AC195785.3_FG004	GRMZM2G154565	GRMZM2G128641	GRMZM2G175955
GRMZM2G156848	GRMZM2G143480	GRMZM2G121398	GRMZM2G028302	GRMZM2G396114	GRMZM5G884466	GRMZM2G049088	GRMZM2G070271	GRMZM2G448957	GRMZM2G054046	GRMZM2G031453	GRMZM2G050914	GRMZM2G023847	GRMZM2G140298	GRMZM2G159992	GRMZM2G110143
GRMZM2G123876	GRMZM2G143356	GRMZM2G449123	GRMZM2G303007	GRMZM2G391936	GRMZM2G057576	GRMZM2G107984	GRMZM5G873519	GRMZM2G007146	AC208221.3_FG002	GRMZM2G113800	GRMZM2G143142	GRMZM2G110135	GRMZM2G161459	GRMZM2G131476	GRMZM2G475495
GRMZM2G366681	GRMZM2G101264	GRMZM2G179366	GRMZM2G095698	GRMZM2G149952	GRMZM2G104655	GRMZM2G003635	GRMZM2G132898	GRMZM2G130332	GRMZM5G897480	GRMZM2G155776	GRMZM2G164085	GRMZM2G107163	GRMZM2G392477	GRMZM2G028389	AC194176.3_FG002
GRMZM2G051675	GRMZM2G038384	GRMZM2G124797	GRMZM2G083382	GRMZM2G009895	GRMZM2G099005	GRMZM2G003509	GRMZM2G086669	GRMZM2G321750	GRMZM2G110279	GRMZM2G155762	GRMZM2G131525	GRMZM2G113840	GRMZM2G070943	GRMZM2G073026	GRMZM2G080724
GRMZM5G883969	GRMZM2G149979	GRMZM5G871093	GRMZM2G127168	GRMZM2G472171	GRMZM5G873586	GRMZM2G082998	GRMZM2G020620	GRMZM2G126096	GRMZM2G009948	GRMZM2G112057	GRMZM2G416388	GRMZM2G080746	GRMZM2G070899	GRMZM2G172098	GRMZM2G024668
AC217358.3_FG009	GRMZM2G092365	GRMZM5G866884	GRMZM2G464885	GRMZM2G100084	GRMZM2G088313	GRMZM2G014709	GRMZM2G045550	GRMZM2G119248	GRMZM2G015844	GRMZM2G105775	GRMZM2G133749	GRMZM2G121312	GRMZM2G174757	GRMZM2G388608	GRMZM2G132763
GRMZM2G352415	GRMZM2G173413	GRMZM2G136534	GRMZM2G373329	GRMZM2G421491	GRMZM2G050730	GRMZM2G131254	GRMZM2G149903	GRMZM2G062777	GRMZM2G051355	GRMZM2G303768	GRMZM2G135283	GRMZM2G107106	GRMZM2G034383	GRMZM2G038973	GRMZM2G132623
GRMZM2G016290	GRMZM2G011513	GRMZM2G083551	GRMZM2G037255	GRMZM2G083677	GRMZM2G044423	GRMZM2G067028	GRMZM2G388608	GRMZM2G104494	GRMZM2G021831	GRMZM2G119370	GRMZM2G322001	GRMZM2G067238	GRMZM2G160454	GRMZM5G890472	GRMZM2G132607
GRMZM2G016774	GRMZM2G074718	GRMZM2G075003	GRMZM2G107741	GRMZM2G147589	GRMZM2G148404	GRMZM2G475897	GRMZM5G856200	GRMZM2G132450	GRMZM2G005659	GRMZM2G057698	GRMZM2G472226	GRMZM2G161233	GRMZM2G053079	GRMZM2G039577	GRMZM2G121398
GRMZM2G011923	GRMZM2G039011	GRMZM2G019050	GRMZM2G414639	GRMZM5G892361	GRMZM2G136266	GRMZM2G310947	GRMZM2G038973	GRMZM2G017405	GRMZM2G179827	GRMZM2G156004	GRMZM2G025906	GRMZM2G703858	GRMZM2G025303	GRMZM2G148536	GRMZM5G854901
GRMZM2G417843	GRMZM5G885706	GRMZM2G472671	GRMZM2G161459	GRMZM2G307252	GRMZM2G118286	GRMZM2G080724	GRMZM2G337242	GRMZM2G386582	GRMZM2G078650	GRMZM2G028676	GRMZM2G173852	GRMZM5G872373	GRMZM5G868757	GRMZM2G134985	GRMZM2G115442
AC203966.5_FG005	GRMZM2G066165	GRMZM2G380227	GRMZM2G058149	GRMZM2G117016	GRMZM5G856076	GRMZM2G080746	GRMZM2G109133	GRMZM2G069410	AC233887.1_FG005	GRMZM2G121612	GRMZM2G126338	GRMZM5G866884	GRMZM2G086669	GRMZM2G401848	GRMZM2G088627
GRMZM2G077183	GRMZM2G057557	GRMZM2G017110	GRMZM2G180916	GRMZM2G306024	AC233898.1_FG004	GRMZM2G137861	GRMZM2G152981	GRMZM2G052650	GRMZM2G032225	GRMZM2G396856	GRMZM5G813111	GRMZM2G098986	GRMZM2G394403	GRMZM2G009655	GRMZM2G124638
GRMZM2G057576	GRMZM2G048067	GRMZM2G001803	AC194914.3_FG002	GRMZM2G164493	GRMZM2G011746	GRMZM2G362303	GRMZM2G152975	GRMZM2G115615	GRMZM2G012127	GRMZM2G366270	GRMZM2G009843	GRMZM2G407249	GRMZM5G838147	GRMZM2G433184	GRMZM2G141784
GRMZM2G050774	GRMZM2G129954	GRMZM2G031169	GRMZM2G121128	GRMZM2G072806	GRMZM2G011136	GRMZM2G121398	GRMZM2G029519	GRMZM2G092947	GRMZM2G024933	GRMZM2G000650	GRMZM2G010037	GRMZM2G136453	GRMZM2G045550	GRMZM2G359822	GRMZM2G005652
GRMZM2G050730	GRMZM2G130062	GRMZM2G136443	GRMZM2G157878	GRMZM2G122139	GRMZM2G021706	GRMZM2G115442	GRMZM2G421493	GRMZM2G029262	GRMZM2G488346	GRMZM2G177373	GRMZM2G446999	GRMZM2G472671	GRMZM2G171110	GRMZM2G029519	GRMZM2G006293
GRMZM2G165695	GRMZM2G104638	AC234528.1_FG004	GRMZM5G868757	GRMZM2G068179	GRMZM2G068382	GRMZM2G088627	GRMZM2G168502	GRMZM2G071987	GRMZM2G111912	GRMZM2G177491	GRMZM2G058158	GRMZM2G155340	GRMZM2G083475	GRMZM2G172581	GRMZM2G096806
GRMZM2G365770	GRMZM2G043150	AC234528.1_FG005	GRMZM5G873519	GRMZM2G065214	AC198699.3_FG004	GRMZM2G107106	GRMZM2G371462	GRMZM2G071873	GRMZM2G154041	GRMZM2G136964	GRMZM2G464782	GRMZM5G889620	GRMZM2G150327	GRMZM2G015880	GRMZM2G148648
AC202107.3_FG001	GRMZM2G470974	GRMZM2G057608	GRMZM2G478212	GRMZM2G163296	GRMZM2G001500	GRMZM2G449123	GRMZM5G876022	GRMZM2G116714	GRMZM2G351023	GRMZM2G136960	GRMZM2G032962	GRMZM2G136443	GRMZM5G811593	GRMZM2G349794	GRMZM5G872204
GRMZM2G076593	GRMZM2G320305	GRMZM2G319357	GRMZM2G132898	GRMZM2G152921	GRMZM2G097820	GRMZM2G337191	GRMZM2G077488	AC206999.1_FG002	GRMZM2G125310	GRMZM2G127668	GRMZM2G024051	GRMZM2G115750	GRMZM2G015767	GRMZM2G019673	GRMZM5G814441
GRMZM2G000332	GRMZM2G068465	GRMZM2G158437	GRMZM2G086669	GRMZM2G069772	GRMZM2G536768	GRMZM2G124797	GRMZM2G153594	GRMZM2G003509	GRMZM2G422367	GRMZM2G076602	GRMZM2G023833	GRMZM2G148867	GRMZM2G363310	GRMZM2G116638	GRMZM2G069476
GRMZM2G173669	GRMZM2G443939	GRMZM2G049057	AC205500.3_FG002	GRMZM2G120657	GRMZM2G149580	GRMZM5G871093	GRMZM2G006704	GRMZM2G361842	GRMZM5G806387	GRMZM2G124045	GRMZM2G328224	GRMZM2G328309	GRMZM2G336678	GRMZM5G876022	GRMZM2G146926
GRMZM5G862959	GRMZM2G467576	GRMZM2G037655	GRMZM2G020620	GRMZM2G178341	GRMZM2G149534	GRMZM5G872373	GRMZM2G143046	GRMZM2G176047	GRMZM5G871600	GRMZM2G067424	GRMZM2G328500	AC234528.1_FG005	GRMZM2G129413	GRMZM2G099010	GRMZM2G031169
GRMZM2G088689	GRMZM2G101928	GRMZM2G106574	GRMZM5G838147	GRMZM2G068952	GRMZM5G883764	GRMZM2G148744	GRMZM2G166166	GRMZM2G383497	GRMZM2G152079	GRMZM2G368908	GRMZM2G330218	GRMZM2G357804	GRMZM2G067370	GRMZM2G159587	GRMZM2G004079
GRMZM2G127386	GRMZM2G101958	GRMZM2G108008	GRMZM2G045550	GRMZM2G019446	GRMZM2G082167	GRMZM2G136534	GRMZM2G130332	GRMZM2G422419	GRMZM2G120833	GRMZM2G368898	GRMZM2G348578	GRMZM5G825090	GRMZM2G109814	GRMZM2G053531	GRMZM2G419024
GRMZM2G097820	GRMZM2G387760	GRMZM2G131434	GRMZM2G179528	GRMZM2G053023	GRMZM2G171518	GRMZM2G075003	GRMZM2G130149	GRMZM2G027331	GRMZM2G045809	GRMZM2G008730	GRMZM2G154799	GRMZM5G804772	GRMZM2G109133	GRMZM2G057820	GRMZM2G491632
GRMZM2G054393	GRMZM2G059582	GRMZM2G152457	GRMZM2G172098	GRMZM2G166931	GRMZM2G088539	GRMZM5G872204	GRMZM2G093736	GRMZM2G067162	GRMZM2G400704	GRMZM2G107620	GRMZM2G300990	GRMZM2G046005	GRMZM2G063024	GRMZM2G048883	GRMZM5G804575
GRMZM2G174427	GRMZM2G044736	GRMZM2G108600	GRMZM2G141526	GRMZM2G077181	GRMZM2G049892	GRMZM2G081160	GRMZM2G076989	GRMZM5G839017	GRMZM2G324340	GRMZM2G038384	GRMZM2G138861	GRMZM2G043353	GRMZM2G152975	GRMZM2G075456	GRMZM2G319357
GRMZM2G173209	GRMZM2G031317	GRMZM2G082174	GRMZM2G388608	GRMZM2G127404	GRMZM2G022283	GRMZM5G889620	GRMZM5G878732	GRMZM5G893912	GRMZM2G163086	GRMZM2G092365	GRMZM2G164558	GRMZM2G303149	GRMZM2G451856	GRMZM2G007146	GRMZM2G158437
GRMZM2G056756	GRMZM2G180596	GRMZM2G124203	GRMZM2G134985	GRMZM2G004459	GRMZM2G146951	GRMZM2G136443	GRMZM2G174645	AC195785.3_FG004	GRMZM2G165629	GRMZM2G092607	GRMZM2G477314	GRMZM2G122064	GRMZM2G145012	GRMZM2G321750	GRMZM2G456217
AC200225.5_FG001	GRMZM2G024499	GRMZM2G095931	GRMZM2G152981	GRMZM2G087612	GRMZM2G093451	GRMZM2G436593	GRMZM2G115615	GRMZM2G107163	GRMZM2G147491	GRMZM5G892522	GRMZM2G009588	GRMZM2G178913	GRMZM2G180408	GRMZM2G399325	GRMZM2G049057
GRMZM2G118063	GRMZM2G136910	GRMZM2G325026	GRMZM2G152975	GRMZM2G151997	GRMZM2G046861	GRMZM2G157772	GRMZM2G071987	GRMZM2G042488	GRMZM2G466743	GRMZM2G138920	GRMZM2G068158	GRMZM2G021074	GRMZM2G046658	GRMZM2G093038	GRMZM2G037655
GRMZM2G012761	GRMZM2G402493	GRMZM2G003304	GRMZM2G168502	GRMZM2G151873	GRMZM2G420789	GRMZM2G004079	GRMZM5G852177	AC194176.3_FG002	AC235540.1_FG002	GRMZM2G142667	GRMZM2G170727	GRMZM2G470452	GRMZM2G168502	GRMZM2G480451	GRMZM2G050583
GRMZM2G167018	GRMZM2G005848	GRMZM5G895175	GRMZM2G116638	GRMZM2G155565	GRMZM2G140612	GRMZM2G115750	GRMZM2G361842	GRMZM2G113726	GRMZM5G825707	GRMZM2G142743	GRMZM5G838226	GRMZM2G448185	GRMZM2G061988	GRMZM2G476637	GRMZM2G059502
GRMZM2G151567	GRMZM2G059214	GRMZM2G146278	GRMZM2G030436	GRMZM2G457467	GRMZM2G066539	GRMZM2G017045	GRMZM2G028700	GRMZM2G080724	GRMZM2G178199	GRMZM2G142757	GRMZM2G029385	GRMZM2G043530	GRMZM2G030436	GRMZM2G127739	GRMZM2G400156
GRMZM2G368902	GRMZM2G082508	GRMZM2G450163	GRMZM2G159587	GRMZM2G155525	GRMZM2G122941	GRMZM2G318803	GRMZM2G018030	GRMZM2G080746	GRMZM2G000959	GRMZM2G440259	GRMZM2G335593	GRMZM2G047019	GRMZM2G107406	GRMZM5G831313	GRMZM2G129879
GRMZM2G046861	GRMZM2G000339	GRMZM2G096303	GRMZM2G458824	GRMZM2G148370	GRMZM2G141152	GRMZM2G148867	GRMZM2G042313	GRMZM2G170299	GRMZM2G473925	GRMZM2G136283	GRMZM2G454830	GRMZM2G067067	GRMZM2G039214	GRMZM2G130374	GRMZM5G825854
GRMZM2G043749	GRMZM2G088974	GRMZM2G025855	GRMZM2G449779	GRMZM2G093210	GRMZM2G343080	GRMZM2G328309	GRMZM2G168108	GRMZM2G024668	GRMZM2G052323	GRMZM2G135536	GRMZM2G039906	GRMZM2G005955	GRMZM2G420723	GRMZM2G092947	GRMZM2G131434
GRMZM2G119867	GRMZM2G140737	GRMZM2G123791	GRMZM2G107406	GRMZM2G156848	GRMZM2G079908	GRMZM2G112377	GRMZM2G094742	GRMZM2G132763	GRMZM2G132968	GRMZM2G147266	GRMZM2G395354	GRMZM2G161245	GRMZM2G147724	AC206999.1_FG002	GRMZM2G152485
GRMZM2G008209	GRMZM2G084005	GRMZM2G073399	GRMZM2G173404	GRMZM2G425778	GRMZM2G145123	GRMZM2G129513	GRMZM2G068604	AC234203.1_FG010	GRMZM2G006765	GRMZM2G430780	GRMZM2G116126	GRMZM2G124203	GRMZM2G044354	GRMZM2G003509	GRMZM2G152457
GRMZM2G141152	GRMZM2G013478	GRMZM2G002898	GRMZM2G039214	GRMZM2G138382	GRMZM2G042895	GRMZM2G106928	GRMZM2G400268	GRMZM2G005652	GRMZM2G044493	GRMZM2G043150	GRMZM2G414540	GRMZM5G893055	GRMZM2G448957	GRMZM2G176047	GRMZM2G108600
GRMZM2G141136	GRMZM2G149410	GRMZM2G063679	GRMZM2G126656	GRMZM2G168016	GRMZM2G110145	AC234528.1_FG004	GRMZM2G059029	GRMZM2G067049	GRMZM2G450044	GRMZM2G320305	GRMZM2G329300	GRMZM2G167694	GRMZM2G130332	GRMZM2G422419	GRMZM2G089631
GRMZM2G022359	GRMZM2G174830	GRMZM2G414848	GRMZM2G057820	GRMZM2G113250	GRMZM2G030659	GRMZM2G357804	GRMZM2G430623	GRMZM2G337191	GRMZM2G055973	GRMZM2G068465	GRMZM2G028926	GRMZM2G015642	GRMZM2G119252	GRMZM2G131254	AC217050.4_FG004
GRMZM2G369260	GRMZM2G337706	GRMZM2G113062	GRMZM2G448957	GRMZM2G369815	GRMZM2G309933	GRMZM5G825090	GRMZM2G007381	AC197246.3_FG001	GRMZM2G074351	AC152495.1_FG012	GRMZM2G120674	GRMZM2G174310	GRMZM2G126096	GRMZM2G067162	GRMZM2G169198
GRMZM2G042895	GRMZM2G014376	GRMZM2G425863	GRMZM2G130332	GRMZM2G016774	GRMZM2G123886	GRMZM2G144982	GRMZM2G023847	GRMZM2G096806	AC211891.4_FG003	GRMZM2G101928	GRMZM2G120596	GRMZM2G008226	GRMZM2G092652	GRMZM2G093809	GRMZM2G093666
GRMZM2G001551	GRMZM2G087692	GRMZM2G131591	GRMZM2G429128	GRMZM2G058568	GRMZM2G054397	GRMZM5G804772	GRMZM2G136347	GRMZM5G866884	GRMZM2G115658	GRMZM2G004414	GRMZM2G170851	GRMZM2G146286	AC210816.3_FG006	GRMZM2G475897	GRMZM2G114093
GRMZM2G134756	GRMZM2G080650	GRMZM2G070392	GRMZM2G002138	GRMZM2G422649	GRMZM2G341304	GRMZM2G158479	GRMZM2G107163	GRMZM2G148744	GRMZM2G147420	GRMZM2G031317	GRMZM2G073429	GRMZM2G032351	GRMZM2G429128	AC186606.4_FG003	GRMZM2G003426
GRMZM2G108892	GRMZM2G056697	GRMZM2G449133	GRMZM2G429759	GRMZM5G832651	GRMZM2G003765	GRMZM2G049057	GRMZM2G080912	GRMZM2G098986	GRMZM2G073175	GRMZM2G031261	GRMZM2G070381	GRMZM2G355233	GRMZM2G062777	GRMZM2G361362	GRMZM2G066757
GRMZM2G341302	GRMZM2G570790	GRMZM2G057451	GRMZM2G104494	GRMZM2G176612	GRMZM2G103785	GRMZM2G029527	GRMZM2G129058	GRMZM2G136534	GRMZM2G102985	GRMZM2G465444	GRMZM2G132971	GRMZM2G113742	GRMZM2G429759	GRMZM2G005840	GRMZM5G895175
GRMZM2G003765	GRMZM2G092363	GRMZM2G153208	GRMZM5G878732	AC203966.5_FG005	GRMZM2G133529	GRMZM2G400156	GRMZM2G391288	GRMZM2G083551	GRMZM2G165133	GRMZM2G057753	GRMZM2G133023	GRMZM2G450163	GRMZM2G304926	GRMZM2G113726	GRMZM2G015967
GRMZM2G093858	GRMZM2G402881	GRMZM2G577369	AF546187.1_FG011	AC203966.5_FG002	GRMZM2G022793	GRMZM2G043530	GRMZM2G441888	GRMZM2G136453	GRMZM2G065344	GRMZM2G544539	GRMZM2G371271	GRMZM2G112242	GRMZM5G878732	GRMZM2G080652	GRMZM2G045688
GRMZM2G148884	GRMZM2G118610	GRMZM2G069976	GRMZM2G137293	GRMZM2G077535	GRMZM5G845163	GRMZM2G373859	GRMZM2G132607	GRMZM2G159996	GRMZM2G065258	GRMZM2G028432	GRMZM2G078200	GRMZM2G026249	GRMZM2G060690	GRMZM2G080912	AC217977.3_FG001
GRMZM2G101926	GRMZM2G315767	GRMZM2G148323	GRMZM2G038922	GRMZM2G131939	GRMZM2G139157	GRMZM2G106574	AC234203.1_FG004	GRMZM5G814441	GRMZM2G042677	GRMZM2G443495	GRMZM2G019361	GRMZM2G123791	GRMZM2G115615	GRMZM2G170299	GRMZM2G101130
GRMZM2G394500	GRMZM2G074489	GRMZM2G087291	GRMZM2G115476	GRMZM2G098596	GRMZM2G455749	GRMZM2G389567	GRMZM2G056056	GRMZM2G069476	GRMZM5G872070	GRMZM2G093950	GRMZM2G457544	GRMZM2G073399	GRMZM2G322090	AC187262.4_FG007	GRMZM2G075247
GRMZM2G122943	GRMZM2G155392	GRMZM2G001850	GRMZM2G130034	GRMZM2G176546	GRMZM2G155503	GRMZM2G108008	GRMZM2G124638	GRMZM2G021816	GRMZM2G018649	AC233898.1_FG003	GRMZM2G164082	GRMZM2G345725	GRMZM2G029262	GRMZM2G426147	GRMZM2G150351
GRMZM2G405519	GRMZM2G317098	GRMZM5G860498	GRMZM2G029262	GRMZM2G088320	GRMZM2G028014	GRMZM2G047019	GRMZM2G141784	GRMZM2G412846	GRMZM2G134955	GRMZM2G103662	GRMZM2G039592	GRMZM2G032222	GRMZM5G818213	GRMZM2G056056	GRMZM2G002898
GRMZM2G176737	GRMZM2G364748	GRMZM2G004057	GRMZM2G116714	GRMZM2G004445	GRMZM2G036554	GRMZM2G067067	GRMZM2G157350	GRMZM2G031065	GRMZM2G037131	GRMZM5G813470	GRMZM2G311961	GRMZM2G181236	GRMZM2G164672	GRMZM2G067049	GRMZM2G703918
GRMZM2G079944	GRMZM2G091316	GRMZM2G037698	GRMZM5G852177	GRMZM2G165695	GRMZM2G059517	GRMZM5G847045	GRMZM2G386209	GRMZM5G889620	GRMZM2G150616	GRMZM2G392513	GRMZM2G453320	GRMZM2G031572	AC203989.4_FG001	GRMZM2G337191	GRMZM2G159975
GRMZM2G164538	GRMZM2G112782	GRMZM2G115646	GRMZM2G107984	GRMZM2G131120	GRMZM2G041454	GRMZM2G082174	GRMZM2G703858	GRMZM2G136443	GRMZM2G309747	GRMZM2G000339	GRMZM2G072156	GRMZM2G129266	GRMZM2G027331	AC197246.3_FG001	GRMZM5G821828
GRMZM2G148441	GRMZM2G027750	GRMZM2G118433	GRMZM2G003509	GRMZM2G144051	GRMZM2G089484	GRMZM2G089631	GRMZM5G866884	GRMZM5G825090	GRMZM2G501652	GRMZM5G831224	GRMZM5G825524	GRMZM2G425863	GRMZM2G475014	GRMZM2G179366	GRMZM2G135866
GRMZM2G007721	GRMZM2G113682	GRMZM5G836588	GRMZM2G083284	GRMZM2G156506	GRMZM2G017419	AC217050.4_FG004	GRMZM2G098986	GRMZM5G804772	GRMZM2G002043	GRMZM2G140737	GRMZM2G049912	GRMZM2G131623	GRMZM2G068604	GRMZM2G124797	GRMZM5G864178
GRMZM2G154667	GRMZM2G055125	GRMZM2G038898	GRMZM2G099542	GRMZM2G156490	GRMZM2G063575	AC217910.3_FG001	GRMZM2G407249	GRMZM2G037655	GRMZM2G063723	GRMZM2G084005	GRMZM2G049906	GRMZM2G131591	GRMZM2G080603	GRMZM2G114816	GRMZM2G119657
GRMZM2G122550	GRMZM2G474769	GRMZM2G017388	GRMZM2G028700	GRMZM2G118316	GRMZM2G176737	GRMZM2G003304	GRMZM2G083725	GRMZM2G122126	GRMZM2G063747	GRMZM2G014376	GRMZM2G137321	GRMZM2G350225	GRMZM2G067028	GRMZM2G114904	AC208440.3_FG003
GRMZM2G148508	GRMZM2G085845	GRMZM2G027688	GRMZM2G028900	GRMZM5G803992	GRMZM2G164538	GRMZM2G066757	GRMZM2G159996	GRMZM2G178913	GRMZM2G323504	GRMZM2G458581	GRMZM2G096486	GRMZM5G861997	GRMZM5G839017	GRMZM2G135654	GRMZM2G388892
AC215690.3_FG002	GRMZM2G086496	GRMZM2G164715	GRMZM2G094742	GRMZM2G004060	GRMZM2G103825	GRMZM5G895175	GRMZM2G020631	GRMZM2G021074	GRMZM2G168161	GRMZM2G316665	GRMZM2G474685	GRMZM5G855891	GRMZM2G430623	GRMZM2G068657	GRMZM2G087651
GRMZM2G099696	GRMZM2G096367	AC214267.3_FG004	GRMZM2G013842	GRMZM2G173669	GRMZM2G093022	AC217977.3_FG001	GRMZM2G332294	GRMZM2G101422	GRMZM2G021598	AC203972.3_FG003	GRMZM2G151249	GRMZM2G147418	GRMZM2G108135	GRMZM2G075003	GRMZM2G095492
GRMZM2G152661	GRMZM5G856084	GRMZM2G115772	GRMZM2G131254	GRMZM2G028307	GRMZM2G177203	GRMZM5G800112	GRMZM2G107031	GRMZM2G059502	GRMZM2G035996	GRMZM2G052606	GRMZM2G062394	GRMZM5G874562	GRMZM2G310947	GRMZM2G019050	GRMZM2G346455
GRMZM2G122437	GRMZM2G415470	GRMZM2G174549	GRMZM2G059029	GRMZM2G068316	GRMZM2G119127	GRMZM2G077068	GRMZM2G079956	GRMZM2G400156	GRMZM2G179049	GRMZM2G010095	GRMZM2G046231	GRMZM2G057451	GRMZM2G098494	GRMZM2G175396	GRMZM2G160752
GRMZM2G451716	GRMZM2G060054	GRMZM5G800723	GRMZM2G430623	GRMZM2G040968	GRMZM2G347693	GRMZM2G099367	GRMZM2G001803	GRMZM2G059138	GRMZM2G040965	GRMZM2G145909	GRMZM2G009901	GRMZM2G103929	GRMZM2G357455	AC206030.4_FG001	GRMZM2G043183
GRMZM2G425798	GRMZM2G101926	GRMZM2G031938	GRMZM2G007381	GRMZM2G153206	GRMZM2G120740	GRMZM2G113742	GRMZM5G804575	GRMZM2G016521	GRMZM2G170276	GRMZM2G137715	GRMZM2G170489	GRMZM2G113781	GRMZM2G023791	GRMZM2G081160	GRMZM2G157855
GRMZM2G103847	GRMZM2G101875	GRMZM2G152419	GRMZM5G893912	GRMZM2G129457	GRMZM2G442425	GRMZM2G026249	AC234528.1_FG005	GRMZM2G106574	GRMZM2G703309	GRMZM2G361718	GRMZM2G082664	GRMZM2G079428	GRMZM2G042488	GRMZM2G079956	GRMZM2G131815
GRMZM2G059042	AC205413.4_FG001	GRMZM2G105189	GRMZM2G310947	GRMZM2G060183	GRMZM2G010599	GRMZM2G073399	GRMZM2G103197	GRMZM2G389567	GRMZM2G433854	GRMZM2G135286	GRMZM2G082312	GRMZM2G380668	GRMZM2G113196	GRMZM2G164909	GRMZM2G085974
GRMZM2G349709	GRMZM2G016346	GRMZM2G307908	GRMZM2G023791	GRMZM2G102683	AC215690.3_FG002	GRMZM2G345725	GRMZM2G057608	GRMZM2G047019	GRMZM2G050268	GRMZM2G005938	GRMZM2G104125	GRMZM2G165963	GRMZM2G129058	GRMZM2G017110	AC198361.3_FG004
GRMZM2G072174	GRMZM2G339820	GRMZM2G011912	GRMZM2G110143	GRMZM2G042089	GRMZM2G151041	GRMZM2G181236	GRMZM2G022866	GRMZM2G067235	GRMZM2G078114	GRMZM2G172904	GRMZM2G138330	GRMZM2G134747	GRMZM2G391288	GRMZM2G412846	GRMZM2G001812
GRMZM2G092429	GRMZM2G063492	GRMZM2G146589	AC186606.4_FG003	GRMZM2G010406	GRMZM2G079538	GRMZM2G002898	GRMZM2G319357	GRMZM2G152485	GRMZM2G037875	GRMZM2G485905	GRMZM2G116908	GRMZM2G001764	AC234203.1_FG010	GRMZM2G031065	GRMZM2G163436
GRMZM2G079490	GRMZM2G332423	AC196066.3_FG003	GRMZM2G042488	GRMZM2G056756	GRMZM2G153232	GRMZM2G703918	GRMZM2G456217	GRMZM2G117193	GRMZM2G421655	GRMZM2G146115	GRMZM2G004459	GRMZM2G097640	AC234203.1_FG004	AC209845.4_FG010	GRMZM2G149446
GRMZM5G870446	GRMZM2G166694	GRMZM2G129540	GRMZM2G080724	GRMZM2G371345	GRMZM2G414225	GRMZM2G114570	GRMZM2G149414	AC217050.4_FG006	GRMZM2G064655	GRMZM2G002391	GRMZM2G047365	GRMZM2G124301	GRMZM2G022499	GRMZM2G318803	GRMZM2G352627
GRMZM2G017426	GRMZM5G863097	GRMZM2G172512	GRMZM2G024668	GRMZM2G149216	GRMZM2G063844	GRMZM2G082484	GRMZM2G158890	GRMZM2G124203	GRMZM2G002879	GRMZM2G155729	GRMZM2G129015	GRMZM2G049766	GRMZM2G449123	GRMZM2G106928	GRMZM2G164018
AC225176.2_FG003	GRMZM5G818631	GRMZM2G020142	GRMZM2G441888	GRMZM5G851266	GRMZM5G839976	GRMZM2G063679	GRMZM2G303157	GRMZM2G095931	GRMZM2G001820	GRMZM2G173321	GRMZM2G450920	GRMZM2G170699	GRMZM2G386209	GRMZM2G106980	GRMZM2G000540
GRMZM2G107299	GRMZM2G166899	GRMZM2G383338	GRMZM2G132607	GRMZM2G363971	GRMZM2G069905	GRMZM2G113062	GRMZM2G303149	GRMZM5G893055	GRMZM2G125495	GRMZM2G539054	GRMZM2G151962	GRMZM2G118183	GRMZM5G871093	GRMZM5G840852	GRMZM2G520535
GRMZM2G057437	GRMZM2G174773	GRMZM2G044236	GRMZM2G115442	GRMZM2G167018	GRMZM2G135655	GRMZM2G159975	GRMZM2G122126	GRMZM2G325026	GRMZM2G063238	GRMZM2G145870	GRMZM2G061662	GRMZM2G029518	GRMZM2G148744	GRMZM2G171934	GRMZM2G115772
GRMZM2G133016	GRMZM2G401883	GRMZM2G121047	GRMZM2G124638	GRMZM2G151567	GRMZM2G361569	GRMZM2G129266	GRMZM2G101422	GRMZM2G141214	GRMZM5G887752	GRMZM2G407495	GRMZM2G361210	GRMZM5G836588	GRMZM2G136534	AC234528.1_FG004	AC199175.2_FG006
GRMZM2G066815	GRMZM2G134694	GRMZM2G141332	GRMZM2G141784	GRMZM2G043749	GRMZM2G358701	GRMZM2G425863	GRMZM2G059502	GRMZM2G174310	GRMZM5G807835	GRMZM2G165757	GRMZM2G068117	GRMZM2G036765	GRMZM2G083725	GRMZM2G058402	GRMZM2G409133
GRMZM2G047370	GRMZM2G330635	GRMZM2G112596	GRMZM2G157350	GRMZM2G700828	GRMZM2G064311	GRMZM2G374973	GRMZM2G016521	AC217910.3_FG001	GRMZM2G431309	GRMZM2G055125	GRMZM2G368909	GRMZM2G115998	GRMZM2G083551	GRMZM2G022866	GRMZM2G044550
GRMZM2G702229	GRMZM2G446108	GRMZM2G352695	GRMZM2G067049	GRMZM2G431030	GRMZM2G181453	GRMZM2G131591	GRMZM2G131434	GRMZM5G895175	GRMZM2G105207	GRMZM2G001530	GRMZM2G459811	GRMZM2G017388	GRMZM2G159996	GRMZM2G144982	GRMZM2G120085
GRMZM2G167280	GRMZM2G119116	GRMZM2G025731	GRMZM2G114816	GRMZM2G045507	GRMZM2G428924	GRMZM5G821828	GRMZM2G429940	GRMZM5G894432	GRMZM2G378121	GRMZM2G096367	GRMZM2G045781	GRMZM2G040387	GRMZM5G882527	GRMZM2G158479	GRMZM2G083091
GRMZM5G850786	GRMZM2G037725	GRMZM2G003640	GRMZM2G407249	GRMZM2G123654	GRMZM2G367768	AC208440.3_FG003	GRMZM2G124281	GRMZM2G015967	AC233952.1_FG008	GRMZM2G325907	GRMZM2G405185	GRMZM2G040326	GRMZM2G020631	GRMZM2G015588	GRMZM2G152419
GRMZM2G006216	GRMZM2G086702	GRMZM2G018414	GRMZM2G083725	GRMZM2G072621	GRMZM2G132994	GRMZM2G036455	GRMZM2G005955	GRMZM2G321010	GRMZM2G343445	GRMZM2G032684	GRMZM2G477609	GRMZM2G071268	GRMZM2G030494	GRMZM2G346513	GRMZM2G146819
GRMZM2G071360	GRMZM2G126545	GRMZM2G369130	GRMZM5G814441	GRMZM2G141136	GRMZM2G180716	GRMZM2G045699	GRMZM2G152457	GRMZM2G154114	GRMZM2G564586	GRMZM2G099002	GRMZM2G479744	GRMZM5G887426	GRMZM2G069594	GRMZM2G143878	GRMZM2G120621
GRMZM2G101393	GRMZM2G379686	GRMZM2G169432	GRMZM2G030494	GRMZM2G039824	GRMZM2G359735	GRMZM2G409205	GRMZM2G108600	GRMZM2G032351	GRMZM2G124335	GRMZM5G851490	GRMZM2G081114	GRMZM2G382077	GRMZM2G380227	GRMZM2G158890	GRMZM2G058244
GRMZM2G414503	GRMZM2G085892	GRMZM2G134982	GRMZM2G069476	GRMZM2G022359	GRMZM2G018281	GRMZM2G157855	GRMZM2G117193	GRMZM2G101116	GRMZM2G128771	GRMZM2G350693	GRMZM2G123876	GRMZM2G020073	GRMZM2G021816	GRMZM2G122126	GRMZM2G172584
AC199705.3_FG008	GRMZM2G128399	GRMZM2G085873	GRMZM2G021816	GRMZM2G369260	GRMZM2G006216	GRMZM2G079428	GRMZM2G153184	GRMZM2G101130	GRMZM2G474468	GRMZM2G039381	GRMZM2G139041	GRMZM2G070825	GRMZM2G001803	GRMZM2G101268	GRMZM2G318671
GRMZM2G154725	GRMZM2G095725	GRMZM2G420121	GRMZM2G076723	GRMZM2G001551	GRMZM2G074689	GRMZM2G404443	GRMZM2G095931	GRMZM2G450163	GRMZM2G010783	GRMZM5G863097	GRMZM5G860632	GRMZM2G145412	GRMZM2G076723	GRMZM2G029527	GRMZM2G127546
GRMZM2G018760	GRMZM2G052100	GRMZM2G412150	GRMZM2G115750	GRMZM2G086496	GRMZM2G099802	GRMZM2G069976	GRMZM2G016189	GRMZM2G082335	GRMZM2G031125	GRMZM5G818631	GRMZM2G156756	GRMZM2G145458	GRMZM2G092925	GRMZM2G373859	GRMZM2G080828
GRMZM5G844316	GRMZM2G330424	GRMZM2G075974	GRMZM2G017045	GRMZM5G828229	GRMZM2G031721	GRMZM2G010362	GRMZM5G893055	GRMZM2G026249	GRMZM2G033962	GRMZM2G174773	GRMZM2G156516	GRMZM2G174549	GRMZM2G141634	GRMZM2G108008	GRMZM2G415215
GRMZM5G828581	GRMZM2G009888	GRMZM2G038217	GRMZM2G491632	GRMZM2G341302	GRMZM2G072223	GRMZM2G148323	GRMZM2G325026	GRMZM2G078154	GRMZM5G862594	GRMZM2G171716	GRMZM2G057973	GRMZM5G800723	GRMZM2G117378	GRMZM2G146948	GRMZM2G514986
GRMZM2G306643	GRMZM2G140726	GRMZM2G085116	GRMZM2G328309	GRMZM2G149786	GRMZM2G122340	GRMZM2G515262	GRMZM2G167694	GRMZM2G067638	GRMZM2G414114	GRMZM2G131611	GRMZM2G053916	GRMZM2G438960	GRMZM2G349749	GRMZM2G429940	GRMZM2G050684
GRMZM2G465091	GRMZM2G392168	AC210023.3_FG014	GRMZM2G106928	GRMZM2G003897	GRMZM2G169005	GRMZM2G164787	GRMZM5G844703	GRMZM2G032222	GRMZM2G470984	GRMZM2G432335	GRMZM2G351160	GRMZM2G013600	GRMZM2G436593	GRMZM2G124281	GRMZM2G095899
GRMZM2G017815	GRMZM2G075676	AC210023.3_FG015	GRMZM5G804575	GRMZM2G393742	GRMZM2G033746	GRMZM2G134747	GRMZM5G818791	GRMZM2G181236	GRMZM2G457381	GRMZM2G128651	GRMZM5G874478	GRMZM2G086138	GRMZM2G157772	GRMZM5G847045	GRMZM2G164467
GRMZM2G468661	GRMZM2G044382	GRMZM2G180982	GRMZM2G158479	GRMZM2G148909	GRMZM2G054591	GRMZM2G001850	GRMZM2G146278	GRMZM2G114570	GRMZM2G124555	GRMZM2G177182	GRMZM2G095851	GRMZM2G153928	GRMZM2G017045	GRMZM2G536825	GRMZM2G420436
GRMZM2G054615	GRMZM2G143590	GRMZM2G036640	GRMZM2G456217	GRMZM2G061447	GRMZM5G800975	GRMZM5G860498	GRMZM2G015967	GRMZM2G414848	GRMZM5G885445	GRMZM2G119116	GRMZM2G040369	AC196066.3_FG003	GRMZM2G112377	GRMZM2G016189	GRMZM2G412150
GRMZM2G017789	GRMZM2G171383	GRMZM2G037152	GRMZM2G149414	GRMZM2G122943	GRMZM2G127821	GRMZM2G097640	GRMZM2G127374	GRMZM2G159975	GRMZM2G315692	GRMZM2G173040	GRMZM2G338809	GRMZM2G466394	AC234528.1_FG006	GRMZM2G325026	GRMZM2G072898
GRMZM2G063972	GRMZM2G410191	GRMZM5G810275	GRMZM2G046005	GRMZM2G123029	GRMZM2G048567	GRMZM2G004057	GRMZM2G355233	GRMZM2G045027	GRMZM2G166857	GRMZM2G009189	GRMZM2G470422	GRMZM2G020142	GRMZM2G057608	GRMZM2G141214	GRMZM2G080725
GRMZM2G397684	GRMZM2G096705	GRMZM2G044557	GRMZM2G143878	GRMZM5G803275	GRMZM2G427087	GRMZM2G379656	GRMZM2G101116	GRMZM2G171559	GRMZM5G833998	GRMZM2G359298	GRMZM5G891724	GRMZM2G103657	GRMZM2G319345	AC217910.3_FG001	GRMZM2G085116
GRMZM2G077036	GRMZM2G024466	GRMZM2G400092	GRMZM2G158890	GRMZM2G042164	GRMZM2G017789	GRMZM5G891371	GRMZM2G101130	GRMZM2G374973	GRMZM2G180172	GRMZM2G081585	AC217358.3_FG010	GRMZM2G121047	GRMZM2G149414	GRMZM5G844703	GRMZM2G097164
GRMZM5G856306	GRMZM2G160069	GRMZM2G062045	GRMZM2G122126	GRMZM2G079944	GRMZM2G017414	GRMZM2G115646	GRMZM2G078022	GRMZM2G131623	GRMZM2G008898	GRMZM2G119881	GRMZM2G150386	GRMZM2G112596	GRMZM2G149442	GRMZM2G003304	GRMZM2G180982
GRMZM2G303768	GRMZM2G031628	GRMZM2G057394	GRMZM2G029527	GRMZM2G023023	GRMZM2G090652	GRMZM2G416019	GRMZM2G096303	GRMZM5G822098	GRMZM2G147908	GRMZM2G119823	GRMZM2G045241	GRMZM2G130016	GRMZM2G180575	GRMZM5G818791	GRMZM5G820904
GRMZM5G887345	GRMZM2G051866	GRMZM2G126038	GRMZM2G448185	GRMZM2G148441	GRMZM2G105775	GRMZM2G352627	GRMZM2G123791	GRMZM2G135688	GRMZM5G877941	GRMZM2G471186	GRMZM2G001661	GRMZM2G352695	GRMZM2G154124	GRMZM5G894432	GRMZM2G031022
GRMZM2G057698	GRMZM2G005859	GRMZM2G127521	GRMZM5G825854	GRMZM2G075315	GRMZM2G091581	GRMZM2G038898	GRMZM2G032222	GRMZM5G864178	GRMZM2G165535	GRMZM5G830436	GRMZM2G024686	GRMZM2G172555	GRMZM2G303157	GRMZM2G321010	GRMZM2G704032
GRMZM2G031354	GRMZM2G468756	GRMZM2G176735	GRMZM2G016521	GRMZM2G007721	GRMZM2G125656	GRMZM2G000540	GRMZM2G031572	GRMZM2G119657	GRMZM2G459874	GRMZM2G331861	GRMZM2G023242	GRMZM2G025731	GRMZM2G059138	GRMZM2G154114	GRMZM2G086003
GRMZM2G114182	GRMZM2G168976	GRMZM2G073912	GRMZM2G373859	GRMZM2G068071	GRMZM2G303768	GRMZM2G164715	GRMZM2G167787	GRMZM2G070392	GRMZM2G051974	GRMZM2G381483	GRMZM2G058511	GRMZM2G118172	GRMZM2G016521	GRMZM5G800112	GRMZM2G072578
GRMZM2G145480	GRMZM2G116538	GRMZM5G863645	GRMZM2G389567	GRMZM2G122550	GRMZM2G057698	AC214267.3_FG004	GRMZM2G131817	GRMZM5G874562	GRMZM2G367115	GRMZM2G147390	GRMZM5G821637	GRMZM2G120021	GRMZM2G106574	GRMZM2G077068	GRMZM2G057374
GRMZM2G145460	AC233979.1_FG007	GRMZM2G015073	GRMZM2G429940	GRMZM2G166141	GRMZM2G456644	GRMZM2G115772	GRMZM2G135688	GRMZM2G095492	GRMZM2G040736	GRMZM2G128319	GRMZM5G876146	GRMZM2G044762	GRMZM2G389567	GRMZM2G081251	GRMZM2G057394
GRMZM2G121612	GRMZM2G086553	GRMZM5G867390	GRMZM2G047019	GRMZM2G701585	GRMZM2G156004	GRMZM2G031938	GRMZM2G009735	GRMZM2G108949	GRMZM2G064967	GRMZM2G052100	GRMZM2G100020	GRMZM2G046101	GRMZM2G131266	GRMZM2G096303	GRMZM2G100650
GRMZM2G148495	GRMZM2G424112	GRMZM5G862643	GRMZM2G067067	GRMZM2G126496	GRMZM2G031586	GRMZM2G097505	GRMZM2G449083	GRMZM2G317021	GRMZM2G043932	GRMZM2G330424	GRMZM2G123527	GRMZM2G045999	GRMZM2G067235	GRMZM2G320269	GRMZM2G010054
GRMZM2G366270	GRMZM2G344476	GRMZM2G327208	GRMZM2G160927	GRMZM2G323754	GRMZM2G354867	GRMZM2G152419	GRMZM5G871419	GRMZM2G079428	GRMZM2G009653	GRMZM2G072337	GRMZM2G479249	GRMZM2G176605	GRMZM2G160927	GRMZM2G068639	GRMZM2G155323
GRMZM2G000650	GRMZM2G080516	GRMZM2G401331	GRMZM2G005955	GRMZM2G009346	GRMZM2G029039	GRMZM2G105189	GRMZM2G057451	GRMZM2G380650	GRMZM2G033219	GRMZM2G432846	GRMZM2G137968	AC196156.3_FG003	GRMZM2G117193	GRMZM2G082335	GRMZM2G127559
GRMZM2G143035	GRMZM2G128078	GRMZM2G455433	GRMZM2G161245	GRMZM2G139407	GRMZM2G148495	GRMZM2G011078	GRMZM2G095492	GRMZM2G380668	GRMZM2G032977	GRMZM2G043300	GRMZM2G056916	GRMZM2G420121	GRMZM2G082174	GRMZM2G024145	GRMZM2G127521
GRMZM2G566484	GRMZM2G031529	GRMZM2G101460	GRMZM2G117193	GRMZM2G123807	GRMZM5G838853	GRMZM2G146819	GRMZM2G160752	GRMZM2G469551	GRMZM2G021475	GRMZM2G134604	GRMZM2G036169	GRMZM2G038217	AC217050.4_FG006	GRMZM2G078154	GRMZM2G176735
GRMZM2G086030	GRMZM2G145175	GRMZM2G061442	GRMZM2G089631	GRMZM2G451716	GRMZM2G000650	GRMZM2G146589	GRMZM2G043183	GRMZM2G048434	GRMZM2G138782	GRMZM2G041513	GRMZM2G077596	GRMZM2G094698	GRMZM2G095931	GRMZM2G067626	GRMZM5G863645
GRMZM2G368898	GRMZM2G029478	GRMZM2G164088	GRMZM2G536825	GRMZM2G125923	GRMZM2G000620	GRMZM2G408967	GRMZM2G048434	GRMZM2G085974	GRMZM2G106105	GRMZM2G005865	GRMZM2G391815	GRMZM2G036640	GRMZM2G146278	GRMZM2G082484	GRMZM2G015073
GRMZM2G008730	GRMZM2G000633	GRMZM2G095511	GRMZM2G016189	GRMZM2G047065	GRMZM5G818977	GRMZM2G086138	GRMZM5G879665	GRMZM2G010362	GRMZM2G080054	GRMZM2G096705	GRMZM2G007675	GRMZM5G810275	GRMZM2G127374	GRMZM2G414848	GRMZM2G329864
GRMZM2G155111	GRMZM2G143499	GRMZM2G155312	GRMZM2G167694	GRMZM2G059110	GRMZM2G143102	GRMZM2G172584	GRMZM2G165963	AC233892.1_FG001	GRMZM2G045596	GRMZM2G099729	GRMZM2G132084	GRMZM5G819320	GRMZM2G127396	GRMZM2G113062	GRMZM2G162154
GRMZM2G124476	GRMZM2G143389	GRMZM2G056645	GRMZM2G066757	GRMZM5G800211	GRMZM2G445575	GRMZM2G020142	GRMZM2G415359	GRMZM2G087291	GRMZM2G102069	GRMZM2G031628	GRMZM2G122267	GRMZM2G041770	GRMZM2G101116	GRMZM2G124207	GRMZM2G396114
GRMZM2G092607	GRMZM2G007477	GRMZM2G078275	GRMZM2G146286	GRMZM2G072174	GRMZM2G427031	GRMZM2G127546	GRMZM2G107629	GRMZM2G020974	GRMZM2G091118	GRMZM2G051866	GRMZM2G024335	GRMZM2G041818	GRMZM2G466563	GRMZM2G131817	GRMZM2G481194
GRMZM5G835039	GRMZM5G885867	GRMZM2G100084	GRMZM2G045688	GRMZM2G136508	GRMZM2G076602	GRMZM2G173425	AC198361.3_FG004	GRMZM2G115646	GRMZM2G156227	GRMZM2G096090	GRMZM2G160578	GRMZM2G457346	GRMZM2G078022	GRMZM2G131769	GRMZM2G416388
GRMZM2G008714	GRMZM2G179507	GRMZM2G421491	AC217977.3_FG001	GRMZM2G158069	GRMZM2G143480	GRMZM2G070252	GRMZM2G001676	GRMZM2G118433	GRMZM2G175447	GRMZM2G034651	GRMZM2G306216	GRMZM5G867390	GRMZM2G179063	GRMZM2G135688	GRMZM2G472278
GRMZM2G138920	GRMZM2G565856	GRMZM2G164249	GRMZM5G800112	GRMZM5G848550	GRMZM2G143402	GRMZM2G342105	GRMZM2G001764	GRMZM2G118183	GRMZM2G125704	GRMZM2G155543	GRMZM2G026639	GRMZM5G813124	GRMZM2G099367	GRMZM2G070392	GRMZM2G095511
GRMZM2G440259	GRMZM2G075630	GRMZM2G123732	GRMZM2G099367	GRMZM2G104603	GRMZM2G067424	GRMZM2G344521	GRMZM2G037698	GRMZM2G029518	GRMZM2G539821	GRMZM2G000973	GRMZM2G161560	GRMZM5G825695	GRMZM2G075229	GRMZM2G449133	GRMZM2G169671
GRMZM2G106792	GRMZM2G150262	GRMZM2G146015	GRMZM2G113742	GRMZM2G017426	GRMZM2G155111	GRMZM2G154320	GRMZM2G049766	GRMZM2G060742	GRMZM2G149649	GRMZM2G054418	GRMZM2G361164	GRMZM2G133198	GRMZM2G025855	GRMZM2G449083	GRMZM2G056645
GRMZM2G406074	GRMZM2G475882	GRMZM2G351582	GRMZM2G068639	GRMZM2G134539	GRMZM2G124476	GRMZM2G003640	GRMZM2G163436	GRMZM5G836588	GRMZM2G354053	GRMZM2G018631	GRMZM2G060296	GRMZM2G028500	GRMZM2G067638	GRMZM2G388892	GRMZM5G802858
GRMZM2G136283	GRMZM2G351577	GRMZM2G091578	GRMZM2G345725	GRMZM2G529530	GRMZM2G107620	GRMZM2G149028	GRMZM2G060742	GRMZM5G820163	GRMZM2G031904	GRMZM2G018485	GRMZM2G114459	GRMZM2G327208	AC210173.4_FG002	GRMZM5G871419	GRMZM2G147532
GRMZM2G011590	GRMZM2G406553	GRMZM2G047855	GRMZM2G032222	GRMZM2G066815	GRMZM2G179532	GRMZM2G100448	GRMZM2G001577	GRMZM2G115998	GRMZM2G024312	GRMZM2G097848	GRMZM2G052546	GRMZM2G026780	GRMZM2G114570	GRMZM2G045699	GRMZM2G083677
GRMZM5G813783	GRMZM2G173636	GRMZM2G156800	GRMZM2G181236	GRMZM2G058525	GRMZM2G038384	GRMZM2G106552	GRMZM5G836588	GRMZM2G352627	GRMZM2G356273	GRMZM2G031280	GRMZM2G015384	GRMZM2G088162	GRMZM2G063679	GRMZM2G577369	GRMZM2G123732
GRMZM2G040843	GRMZM2G104918	AC234157.1_FG002	GRMZM2G703918	GRMZM2G167280	GRMZM2G092365	GRMZM2G398423	GRMZM2G164761	GRMZM2G000540	GRMZM2G114276	GRMZM2G133018	GRMZM2G137329	GRMZM2G455433	GRMZM2G168744	GRMZM2G459291	GRMZM2G091578
GRMZM2G073840	GRMZM5G864693	GRMZM2G055054	GRMZM2G031572	GRMZM5G850786	GRMZM5G835039	GRMZM2G134398	GRMZM2G068328	GRMZM2G164761	GRMZM2G076766	GRMZM2G076841	GRMZM2G092165	GRMZM2G054361	GRMZM2G167787	GRMZM2G380650	GRMZM2G156800
GRMZM2G012062	AC234201.1_FG003	GRMZM2G313536	GRMZM2G082484	GRMZM2G105004	GRMZM2G138870	GRMZM2G169372	GRMZM2G324390	GRMZM2G164715	GRMZM2G161902	GRMZM2G555422	GRMZM2G077760	GRMZM2G092091	GRMZM2G045027	GRMZM2G431412	GRMZM2G072653
GRMZM2G104730	GRMZM2G046590	GRMZM2G392076	GRMZM2G159975	GRMZM2G377641	GRMZM2G011513	GRMZM2G420436	GRMZM2G093708	AC214267.3_FG004	GRMZM2G384126	GRMZM2G128078	GRMZM2G077780	GRMZM2G300412	GRMZM2G171559	AC233892.1_FG001	AC234157.1_FG002
GRMZM5G886363	GRMZM2G018595	GRMZM2G017290	GRMZM2G129266	AC199705.3_FG008	GRMZM2G406074	GRMZM2G068575	GRMZM2G125762	GRMZM2G010871	GRMZM2G410728	GRMZM2G119383	GRMZM2G426802	GRMZM2G125170	GRMZM2G374973	GRMZM2G148323	GRMZM2G028286
GRMZM2G180150	GRMZM2G149940	GRMZM2G013248	GRMZM2G131769	GRMZM2G154725	GRMZM2G039011	GRMZM2G420121	GRMZM2G108514	GRMZM2G040326	GRMZM2G170522	GRMZM2G364060	GRMZM2G440562	GRMZM2G108115	GRMZM5G822098	GRMZM2G515262	AC235547.1_FG005
GRMZM2G068745	GRMZM2G040513	GRMZM2G058584	GRMZM2G135688	GRMZM2G072107	GRMZM2G110932	GRMZM2G094698	GRMZM2G145458	GRMZM2G382077	GRMZM2G458974	GRMZM2G129147	GRMZM2G088482	GRMZM2G147849	GRMZM2G009735	GRMZM2G054152	GRMZM2G065214
GRMZM2G003732	GRMZM2G452142	GRMZM2G058734	GRMZM5G861997	GRMZM2G018760	GRMZM2G066165	GRMZM2G036640	GRMZM2G174549	GRMZM2G044550	GRMZM2G175816	GRMZM2G018462	GRMZM2G008710	GRMZM2G095519	GRMZM2G152123	GRMZM2G087291	GRMZM2G163296
GRMZM2G004414	GRMZM2G078274	GRMZM2G058760	GRMZM2G703928	GRMZM2G063827	GRMZM5G886363	GRMZM2G031022	GRMZM5G800723	GRMZM2G120085	GRMZM2G505380	GRMZM2G057567	GRMZM2G013634	GRMZM2G159295	GRMZM2G703928	GRMZM5G860498	GRMZM2G463730
GRMZM2G004534	GRMZM2G078033	GRMZM2G058872	AC208440.3_FG003	GRMZM2G040902	GRMZM2G068465	GRMZM5G810275	GRMZM2G011832	GRMZM2G070825	GRMZM2G078373	GRMZM2G147408	GRMZM2G312438	GRMZM2G155312	GRMZM2G036455	GRMZM2G351261	GRMZM2G069772
GRMZM2G031033	GRMZM2G010257	GRMZM2G433557	GRMZM2G036455	GRMZM2G468693	AC152495.1_FG012	GRMZM2G118003	GRMZM2G414192	GRMZM2G145412	GRMZM2G078279	GRMZM2G327234	GRMZM2G014382	GRMZM2G003489	GRMZM2G095126	GRMZM2G464680	GRMZM2G163240
GRMZM2G066496	GRMZM2G047474	GRMZM2G174136	GRMZM2G147418	GRMZM2G057084	AC152495.1_FG017	GRMZM2G346263	GRMZM2G129540	GRMZM2G145458	GRMZM2G108153	GRMZM2G354864	GRMZM2G104468	GRMZM2G377131	GRMZM2G153208	GRMZM2G130739	GRMZM2G108828
GRMZM2G113093	GRMZM2G046968	GRMZM2G174210	GRMZM2G087651	GRMZM2G054615	GRMZM2G129804	GRMZM2G400092	GRMZM2G172512	GRMZM2G013600	GRMZM2G331027	GRMZM2G126858	GRMZM2G136859	GRMZM2G472171	GRMZM2G108949	GRMZM2G020974	GRMZM2G519210
GRMZM2G113073	GRMZM2G087201	GRMZM2G422259	GRMZM5G871419	GRMZM2G063972	GRMZM2G101958	GRMZM2G062045	GRMZM2G113928	GRMZM2G146819	GRMZM2G171620	GRMZM2G054537	GRMZM2G040762	GRMZM2G016671	GRMZM2G317021	GRMZM5G891371	GRMZM2G058872
GRMZM2G153409	GRMZM2G388823	GRMZM2G006047	GRMZM2G095492	AC233979.1_FG010	GRMZM2G387760	GRMZM2G704032	GRMZM2G103657	GRMZM2G146589	GRMZM2G055420	GRMZM2G101675	GRMZM2G119471	GRMZM2G145950	GRMZM2G404443	GRMZM2G115646	GRMZM2G110295
GRMZM2G001272	GRMZM2G039961	GRMZM2G178341	GRMZM2G048434	GRMZM5G856306	GRMZM2G044736	GRMZM5G819320	GRMZM2G414047	GRMZM2G120621	GRMZM2G065899	GRMZM2G148492	GRMZM2G090051	GRMZM2G177974	GRMZM2G469551	GRMZM2G118433	GRMZM2G060765
GRMZM2G028432	GRMZM2G023163	GRMZM2G074404	GRMZM2G165963	GRMZM2G084491	GRMZM2G003732	GRMZM2G041818	GRMZM2G016602	GRMZM2G083437	GRMZM2G419342	GRMZM2G097841	GRMZM2G476107	GRMZM2G123714	GRMZM2G069976	GRMZM2G053764	GRMZM2G074404
GRMZM2G443495	GRMZM2G022836	GRMZM2G068936	GRMZM2G010362	GRMZM2G105801	GRMZM2G004414	GRMZM2G042040	GRMZM2G165042	GRMZM2G020142	GRMZM2G027683	GRMZM2G443819	GRMZM2G040158	GRMZM2G008072	GRMZM2G048434	GRMZM5G820163	GRMZM2G046163
GRMZM2G046284	GRMZM2G022192	GRMZM2G068952	AC198361.3_FG004	GRMZM2G126555	GRMZM2G031317	GRMZM2G042398	GRMZM2G121047	GRMZM2G414047	GRMZM2G062673	GRMZM2G177412	GRMZM2G180951	GRMZM2G147589	GRMZM5G879665	GRMZM2G332412	GRMZM5G809195
GRMZM2G118714	GRMZM5G899080	GRMZM2G137358	GRMZM2G001764	GRMZM2G119370	GRMZM2G031033	GRMZM2G000622	GRMZM2G017089	GRMZM2G016602	GRMZM2G130224	GRMZM2G085236	GRMZM2G448651	GRMZM2G047855	GRMZM2G415359	GRMZM2G115988	GRMZM2G474798
GRMZM2G006493	GRMZM5G882427	GRMZM2G062377	GRMZM2G049766	GRMZM2G094051	GRMZM2G465444	GRMZM2G176735	GRMZM2G415215	GRMZM2G173425	GRMZM2G348664	GRMZM2G117531	GRMZM2G321041	GRMZM2G009958	GRMZM2G010362	GRMZM2G038898	GRMZM2G176774
GRMZM2G426486	GRMZM2G155217	GRMZM2G062357	GRMZM2G029518	GRMZM2G028676	GRMZM2G113093	GRMZM2G073912	GRMZM2G027663	GRMZM2G366373	GRMZM2G032721	GRMZM2G007477	GRMZM2G032409	GRMZM2G164493	GRMZM2G107629	GRMZM2G327605	GRMZM2G454176
GRMZM5G831224	GRMZM2G443445	GRMZM2G047223	GRMZM2G060742	GRMZM5G800407	AC207755.3_FG005	GRMZM5G867390	GRMZM2G149024	GRMZM2G121047	GRMZM2G065480	GRMZM2G368908	GRMZM5G826824	GRMZM2G029314	GRMZM2G164787	GRMZM2G164715	GRMZM2G062377
GRMZM2G130127	GRMZM2G509699	GRMZM2G432560	GRMZM2G164761	GRMZM2G148621	GRMZM2G163998	GRMZM5G862643	GRMZM2G514986	GRMZM2G017089	GRMZM2G145788	GRMZM2G066469	GRMZM2G013730	GRMZM2G122139	GRMZM2G001676	AC214267.3_FG004	GRMZM2G432560
GRMZM2G009795	GRMZM2G044629	GRMZM2G123794	GRMZM2G010871	GRMZM2G023387	GRMZM2G007680	GRMZM2G047372	GRMZM2G044762	GRMZM2G344521	GRMZM5G831135	GRMZM2G464137	GRMZM5G841360	GRMZM2G153141	GRMZM2G001850	GRMZM2G104024	GRMZM2G004511
GRMZM2G009196	GRMZM2G071771	GRMZM2G092758	GRMZM2G324390	GRMZM5G831843	GRMZM2G033680	GRMZM2G133198	GRMZM2G068024	GRMZM2G352695	GRMZM2G061495	GRMZM2G565856	GRMZM2G137312	GRMZM2G454889	GRMZM2G398198	GRMZM2G031938	GRMZM2G077181
GRMZM2G401561	GRMZM2G072518	GRMZM2G004511	GRMZM2G040326	GRMZM2G143035	GRMZM2G153409	GRMZM2G028500	GRMZM2G369130	GRMZM2G025731	GRMZM2G347488	GRMZM2G172930	GRMZM2G109509	GRMZM2G152921	GRMZM2G004057	GRMZM2G307908	GRMZM2G077079
GRMZM2G003090	GRMZM2G053909	GRMZM2G402714	GRMZM2G071268	GRMZM2G136960	GRMZM2G136910	GRMZM2G327208	GRMZM2G165747	GRMZM2G003640	GRMZM2G127173	GRMZM2G142802	GRMZM2G057158	GRMZM2G361220	GRMZM2G037698	GRMZM2G011078	GRMZM2G134227
GRMZM2G069606	GRMZM2G156638	GRMZM2G077181	GRMZM2G382077	GRMZM2G566484	GRMZM2G028432	GRMZM2G329864	GRMZM2G134976	GRMZM2G118172	GRMZM2G126062	GRMZM2G406119	GRMZM2G048740	GRMZM2G058414	GRMZM2G062260	GRMZM2G011912	GRMZM2G417217
GRMZM2G148078	GRMZM2G456132	GRMZM2G363545	GRMZM2G125762	GRMZM2G143356	GRMZM2G142019	GRMZM2G019267	GRMZM2G134982	GRMZM2G044762	GRMZM2G106108	GRMZM5G836471	GRMZM2G119499	GRMZM2G058760	GRMZM2G416019	GRMZM2G532387	GRMZM2G128663
GRMZM2G371316	GRMZM2G478712	GRMZM2G004459	GRMZM2G108514	GRMZM5G866734	GRMZM2G093895	GRMZM2G017709	GRMZM2G083783	GRMZM2G176605	GRMZM2G147158	GRMZM2G155877	GRMZM2G096269	GRMZM2G433557	GRMZM2G118173	GRMZM2G074193	GRMZM2G151997
GRMZM2G306597	GRMZM2G035719	GRMZM2G087612	GRMZM2G444692	GRMZM2G405662	GRMZM2G392513	GRMZM2G101460	GRMZM2G050085	GRMZM2G114129	GRMZM2G316840	GRMZM2G084252	GRMZM2G096247	GRMZM2G329181	GRMZM2G060742	GRMZM2G044236	AC225147.4_FG003
GRMZM2G038950	GRMZM2G131280	GRMZM2G128663	GRMZM2G120085	GRMZM2G164584	GRMZM2G059214	GRMZM2G061442	GRMZM2G038217	GRMZM2G420436	GRMZM2G136364	GRMZM2G149940	GRMZM2G092481	GRMZM2G174136	GRMZM2G001577	GRMZM2G414047	GRMZM2G155525
GRMZM2G004732	GRMZM2G090271	GRMZM2G160304	GRMZM2G024705	GRMZM5G892522	GRMZM2G118714	AC233878.1_FG004	GRMZM2G085116	AC196156.3_FG003	GRMZM2G048793	GRMZM2G343317	GRMZM2G176523	GRMZM2G035890	GRMZM5G896540	GRMZM2G039187	GRMZM2G017470
GRMZM2G142565	GRMZM2G016705	GRMZM5G826911	GRMZM2G145458	GRMZM2G043776	GRMZM2G006493	GRMZM2G481184	GRMZM2G097164	GRMZM2G075974	GRMZM2G414140	GRMZM2G078033	GRMZM2G176499	GRMZM2G176662	GRMZM2G008290	GRMZM2G366373	GRMZM2G068244
GRMZM2G485905	GRMZM2G050216	AC225147.4_FG002	GRMZM2G083091	GRMZM2G008714	GRMZM2G303655	GRMZM2G180232	GRMZM2G397836	GRMZM2G097164	GRMZM2G399641	GRMZM2G070287	GRMZM2G176131	GRMZM2G062357	GRMZM2G164761	GRMZM2G066067	GRMZM2G425778
GRMZM2G568979	GRMZM2G039455	GRMZM2G148370	GRMZM2G146819	GRMZM2G440259	GRMZM2G426486	GRMZM2G108115	GRMZM2G044557	GRMZM2G132028	GRMZM5G886989	GRMZM2G119941	GRMZM2G587569	GRMZM2G064503	GRMZM2G010871	GRMZM2G070252	GRMZM2G142097
GRMZM2G146115	GRMZM2G175504	GRMZM2G093776	GRMZM2G414192	GRMZM2G177224	GRMZM2G125931	GRMZM2G416388	GRMZM2G086003	GRMZM5G820904	GRMZM2G067833	GRMZM2G045049	GRMZM5G833774	GRMZM2G127404	GRMZM2G068328	GRMZM2G154320	GRMZM2G156739
GRMZM2G151580	GRMZM2G036996	GRMZM2G159766	GRMZM2G086138	GRMZM2G136283	GRMZM5G879536	GRMZM2G159285	GRMZM2G057374	GRMZM2G036640	GRMZM2G112176	GRMZM2G086577	AC155624.2_FG011	GRMZM2G004459	GRMZM2G324390	GRMZM2G027663	GRMZM2G053803
GRMZM2G539054	GRMZM2G071253	GRMZM2G366688	GRMZM2G083437	GRMZM2G110908	GRMZM2G015238	GRMZM2G155312	GRMZM2G057394	AC217401.3_FG003	GRMZM2G157027	GRMZM2G033430	GRMZM2G472167	GRMZM2G009598	GRMZM2G168222	GRMZM2G149028	GRMZM2G369815
GRMZM2G097739	GRMZM2G129300	GRMZM2G122045	GRMZM2G074193	GRMZM2G038013	GRMZM2G006287	GRMZM2G074395	GRMZM2G100650	GRMZM2G062045	GRMZM2G090122	GRMZM2G023921	GRMZM2G171324	GRMZM2G160304	GRMZM2G125762	GRMZM2G406269	GRMZM2G016892
GRMZM2G119783	GRMZM2G129298	AC191575.2_FG001	GRMZM2G172584	GRMZM5G885706	GRMZM2G149410	GRMZM2G078275	GRMZM5G800853	GRMZM5G819320	GRMZM2G013357	GRMZM2G071206	GRMZM2G047002	GRMZM2G031523	GRMZM2G444692	GRMZM2G068024	GRMZM2G134054
GRMZM2G145870	GRMZM2G021035	GRMZM2G156729	GRMZM2G113928	GRMZM2G057441	GRMZM2G054250	GRMZM2G377131	GRMZM2G010054	GRMZM2G041770	GRMZM2G492768	GRMZM2G072820	GRMZM2G415343	GRMZM2G139250	GRMZM2G084486	GRMZM2G398423	GRMZM2G323261
GRMZM2G102231	GRMZM2G177923	GRMZM2G156565	GRMZM2G127546	GRMZM2G048067	GRMZM5G827286	GRMZM2G016671	GRMZM2G127559	GRMZM2G042040	GRMZM2G097802	GRMZM2G036262	GRMZM2G062841	GRMZM5G826911	GRMZM2G146589	GRMZM2G134976	GRMZM5G832651
GRMZM2G087395	GRMZM2G177937	GRMZM2G156543	GRMZM2G080828	GRMZM2G430780	GRMZM2G700208	GRMZM2G177928	GRMZM2G127521	GRMZM2G004106	GRMZM2G090675	GRMZM2G004305	GRMZM2G142938	GRMZM2G061897	GRMZM2G408967	GRMZM2G083783	GRMZM2G110851
GRMZM2G384439	GRMZM2G108228	GRMZM2G156459	GRMZM2G103657	GRMZM2G180150	GRMZM2G119465	GRMZM2G123714	GRMZM2G044898	GRMZM5G800853	GRMZM2G303993	GRMZM2G169013	GRMZM2G329159	GRMZM2G093776	GRMZM2G129540	GRMZM2G014951	GRMZM2G417843
GRMZM5G850027	GRMZM2G337792	GRMZM2G114692	GRMZM2G173425	GRMZM2G068745	GRMZM2G128876	GRMZM2G123732	GRMZM2G457346	GRMZM2G155323	GRMZM2G172686	GRMZM2G155217	GRMZM2G056804	GRMZM2G129620	GRMZM2G083437	GRMZM2G104542	AC203966.5_FG005
GRMZM2G141133	GRMZM2G438841	GRMZM2G168016	GRMZM2G165042	GRMZM2G066496	GRMZM2G056697	GRMZM2G398275	GRMZM2G046966	GRMZM2G126038	GRMZM2G325749	GRMZM5G804477	GRMZM2G100707	GRMZM2G159766	GRMZM2G172512	GRMZM2G068575	AC203966.5_FG006
GRMZM2G176355	GRMZM2G114153	GRMZM2G113250	GRMZM2G070252	GRMZM2G052515	GRMZM2G148078	GRMZM2G008072	GRMZM2G059981	GRMZM2G059981	GRMZM2G029141	GRMZM2G002559	GRMZM2G086163	GRMZM2G055834	GRMZM2G113928	GRMZM2G133684	GRMZM2G363229
GRMZM2G006736	GRMZM2G306741	GRMZM2G113158	GRMZM2G017089	GRMZM2G301122	GRMZM2G137715	GRMZM2G039278	GRMZM5G863645	GRMZM5G867390	GRMZM2G140299	GRMZM2G302927	GRMZM2G141636	GRMZM2G366688	GRMZM2G103559	GRMZM2G068476	GRMZM2G434173
GRMZM2G153416	GRMZM2G145059	GRMZM2G056393	GRMZM2G077214	GRMZM2G046284	GRMZM2G038950	GRMZM2G091578	GRMZM5G813124	GRMZM2G047372	GRMZM2G131912	GRMZM2G031536	GRMZM2G472266	GRMZM2G081105	GRMZM2G016602	GRMZM2G448446	GRMZM2G077535
GRMZM2G154328	GRMZM2G118992	GRMZM2G134054	GRMZM2G415215	GRMZM2G347226	GRMZM2G181192	GRMZM2G047855	GRMZM2G162154	GRMZM2G133198	GRMZM2G108686	GRMZM2G008060	AC186417.3_FG006	GRMZM2G123876	GRMZM2G173425	GRMZM2G397836	GRMZM2G415077
GRMZM2G026884	GRMZM2G002903	GRMZM2G022269	GRMZM2G149024	GRMZM2G026231	GRMZM2G005938	GRMZM2G174638	GRMZM2G149576	GRMZM2G143238	GRMZM2G141383	GRMZM5G870080	GRMZM2G008696	GRMZM2G122045	GRMZM2G141332	GRMZM2G037164	GRMZM5G884466
GRMZM2G572013	GRMZM2G064631	GRMZM2G422671	GRMZM2G149028	GRMZM2G005848	GRMZM2G402881	GRMZM2G009958	GRMZM2G049349	GRMZM2G019806	GRMZM2G053631	GRMZM2G401339	GRMZM2G103292	GRMZM2G156459	GRMZM2G342105	GRMZM2G118003	GRMZM2G099005
GRMZM2G022740	GRMZM2G018756	GRMZM5G832651	GRMZM2G050684	GRMZM5G813470	GRMZM2G146115	GRMZM2G055054	GRMZM2G125170	GRMZM2G088162	GRMZM2G077150	GRMZM2G140328	GRMZM2G314133	GRMZM2G366681	GRMZM2G017089	GRMZM2G044557	GRMZM2G127416
AC205413.4_FG003	GRMZM2G366150	GRMZM2G138053	GRMZM2G045999	GRMZM2G002542	GRMZM2G002391	GRMZM2G165709	GRMZM2G147849	GRMZM2G455433	GRMZM2G050590	GRMZM2G456132	GRMZM2G112793	GRMZM2G168016	GRMZM2G098084	GRMZM2G400092	GRMZM2G473138
GRMZM2G109062	GRMZM2G081689	GRMZM5G896082	GRMZM2G068024	GRMZM2G082508	GRMZM2G356897	AC194072.3_FG005	GRMZM2G396451	GRMZM2G101460	GRMZM2G467338	GRMZM2G176225	GRMZM2G136113	GRMZM2G113250	GRMZM2G344521	GRMZM2G042040	GRMZM2G088313
GRMZM2G127490	GRMZM2G112483	GRMZM2G363229	GRMZM2G169372	GRMZM2G145578	GRMZM2G121096	GRMZM2G017290	GRMZM2G159295	GRMZM2G137891	GRMZM2G164074	GRMZM2G035719	GRMZM2G162764	GRMZM5G883969	GRMZM2G077214	GRMZM2G042398	GRMZM2G022318
GRMZM2G063592	GRMZM2G052142	GRMZM2G131939	GRMZM2G114129	GRMZM2G140737	GRMZM2G063566	GRMZM2G100208	GRMZM2G169671	AC233878.1_FG004	GRMZM2G143403	GRMZM2G090271	GRMZM2G162776	AC217358.3_FG003	GRMZM2G026346	GRMZM2G004160	GRMZM2G050774
GRMZM5G831308	GRMZM2G054046	GRMZM2G098596	GRMZM2G134976	GRMZM2G113815	GRMZM2G119783	GRMZM2G361220	GRMZM2G128564	GRMZM2G164088	GRMZM2G143397	GRMZM2G163067	GRMZM2G012102	AC217358.3_FG011	GRMZM2G003640	GRMZM2G100726	GRMZM2G065804
GRMZM2G154509	GRMZM2G093720	GRMZM2G129907	GRMZM2G083783	GRMZM2G058612	GRMZM2G145870	GRMZM2G519210	GRMZM2G011373	GRMZM2G169671	GRMZM2G124715	GRMZM2G120717	GRMZM2G080524	GRMZM2G155935	GRMZM2G149024	GRMZM2G126038	GRMZM2G365770
GRMZM2G021170	GRMZM2G045070	GRMZM2G180205	GRMZM2G420436	GRMZM2G536768	GRMZM2G091316	GRMZM2G058584	GRMZM5G802858	GRMZM2G003489	GRMZM2G565940	GRMZM2G076844	GRMZM2G319057	GRMZM2G016084	GRMZM2G100448	GRMZM2G000622	GRMZM2G044317
GRMZM2G173040	GRMZM2G022413	GRMZM2G099005	GRMZM2G094698	GRMZM2G009196	GRMZM2G407495	GRMZM2G174136	GRMZM2G146000	GRMZM2G377131	GRMZM5G881824	GRMZM2G045398	GRMZM2G061591	GRMZM2G016774	GRMZM2G106552	GRMZM2G476973	GRMZM2G144051
GRMZM2G575954	GRMZM2G362368	GRMZM2G138659	GRMZM2G079915	GRMZM2G161212	GRMZM2G380765	GRMZM2G141473	GRMZM2G143204	GRMZM2G016671	GRMZM2G169688	GRMZM2G164413	GRMZM2G115182	GRMZM2G024389	GRMZM2G369130	GRMZM2G137788	GRMZM2G136266
GRMZM2G009189	GRMZM2G124079	GRMZM2G427014	GRMZM2G097164	GRMZM2G174830	GRMZM2G055125	GRMZM2G015436	GRMZM2G146015	GRMZM2G146000	GRMZM2G029079	GRMZM2G077811	GRMZM2G129674	GRMZM2G011923	GRMZM2G134450	GRMZM2G046966	GRMZM2G468799
GRMZM2G119881	GRMZM2G110279	GRMZM5G822449	GRMZM2G397836	GRMZM2G115424	GRMZM2G177621	GRMZM2G397190	GRMZM2G050512	GRMZM2G123714	GRMZM2G144662	GRMZM2G132777	GRMZM2G018984	GRMZM2G422671	GRMZM2G165747	GRMZM2G359929	GRMZM2G118316
GRMZM2G119823	GRMZM2G325131	GRMZM5G819919	GRMZM2G031022	GRMZM2G027431	GRMZM2G123308	GRMZM2G176662	GRMZM2G400714	GRMZM2G074158	GRMZM2G051738	GRMZM2G044884	AC206951.3_FG016	GRMZM2G099987	GRMZM2G169372	GRMZM2G073912	GRMZM2G093950
GRMZM2G167868	GRMZM2G065073	GRMZM2G004412	GRMZM5G819320	GRMZM2G080650	GRMZM2G023073	GRMZM2G176774	GRMZM2G156800	GRMZM2G351582	GRMZM2G092581	GRMZM2G021035	AC206951.3_FG017	GRMZM2G138053	GRMZM2G169432	GRMZM2G047372	GRMZM2G132273
GRMZM2G037335	GRMZM2G442523	GRMZM2G088320	GRMZM2G057374	GRMZM2G325643	GRMZM2G471335	GRMZM2G062357	GRMZM2G353114	GRMZM2G091578	GRMZM2G101867	GRMZM2G016649	GRMZM2G059020	GRMZM2G381441	GRMZM2G013563	GRMZM2G024958	GRMZM2G103662
GRMZM2G097662	GRMZM2G417770	GRMZM5G873586	GRMZM2G042040	GRMZM2G042995	GRMZM2G077486	GRMZM2G047223	GRMZM2G072653	GRMZM2G047759	GRMZM2G147443	GRMZM5G860469	GRMZM2G398848	GRMZM2G377487	GRMZM2G114129	GRMZM2G143238	GRMZM2G004060
GRMZM2G547542	GRMZM2G053985	GRMZM2G441029	GRMZM5G800853	GRMZM2G010095	GRMZM2G096367	GRMZM2G022662	GRMZM2G376661	GRMZM5G892361	GRMZM2G302876	GRMZM2G026926	GRMZM2G006676	GRMZM2G131939	GRMZM2G134982	GRMZM2G019806	GRMZM2G110381
GRMZM2G022308	GRMZM2G103050	GRMZM2G104310	GRMZM2G010054	GRMZM2G069606	GRMZM2G026884	GRMZM2G432560	GRMZM2G028286	GRMZM2G306024	AC233966.1_FG003	GRMZM5G836429	GRMZM2G154007	GRMZM2G057576	GRMZM2G341959	GRMZM2G061442	GRMZM2G048175
GRMZM2G439668	GRMZM2G028258	GRMZM2G131120	GRMZM2G127559	GRMZM2G170499	GRMZM5G856084	GRMZM2G402714	GRMZM2G165619	GRMZM2G174638	GRMZM2G313812	GRMZM5G817182	GRMZM2G397055	GRMZM2G129907	GRMZM2G467893	GRMZM2G082633	GRMZM2G081541
AC225363.3_FG004	GRMZM2G005659	GRMZM2G148404	GRMZM2G059981	GRMZM2G003979	GRMZM2G415470	GRMZM2G363545	GRMZM2G313536	GRMZM2G009958	GRMZM2G180697	GRMZM2G021786	GRMZM2G113821	GRMZM2G178734	GRMZM2G075974	GRMZM2G359217	GRMZM5G862959
GRMZM2G381483	GRMZM2G082149	GRMZM2G057753	GRMZM2G028500	GRMZM2G097509	GRMZM2G063363	GRMZM2G128663	AC235547.1_FG005	GRMZM2G072653	GRMZM2G333095	GRMZM2G145059	GRMZM2G113775	GRMZM2G138659	GRMZM2G063298	GRMZM2G180232	GRMZM2G181251
GRMZM2G149590	GRMZM2G112039	GRMZM2G468799	GRMZM2G019806	GRMZM2G142565	GRMZM2G155836	GRMZM2G160304	GRMZM2G463730	GRMZM2G376661	GRMZM5G858317	GRMZM2G145095	GRMZM2G447551	GRMZM2G151977	GRMZM2G079915	GRMZM2G180246	AC199058.2_FG001
GRMZM2G021802	GRMZM2G135935	GRMZM2G118286	GRMZM2G049349	GRMZM2G038967	AC205413.4_FG002	GRMZM2G031523	GRMZM2G392076	GRMZM2G028286	GRMZM2G047727	GRMZM2G347361	GRMZM2G147481	GRMZM2G427014	AC210023.3_FG014	GRMZM2G396451	GRMZM2G536768
GRMZM2G178906	GRMZM2G078650	GRMZM5G856076	GRMZM2G396114	GRMZM2G097739	GRMZM2G016346	GRMZM5G826911	GRMZM2G461332	GRMZM2G029314	GRMZM2G504906	GRMZM2G082581	GRMZM2G015571	GRMZM5G822449	AC210023.3_FG015	GRMZM2G018798	GRMZM2G121625
GRMZM2G128319	GRMZM2G074546	GRMZM2G093950	GRMZM2G108115	GRMZM2G084496	GRMZM2G016462	AC225147.4_FG003	GRMZM2G100212	AC235547.1_FG005	GRMZM2G167886	GRMZM2G086486	GRMZM2G006781	GRMZM2G004412	GRMZM2G132028	GRMZM2G159285	GRMZM2G129457
GRMZM2G014022	GRMZM2G044132	AC233898.1_FG004	GRMZM2G391936	GRMZM2G049641	GRMZM2G350693	GRMZM2G012280	GRMZM2G058872	GRMZM2G122139	GRMZM2G108698	GRMZM2G154344	GRMZM2G002002	GRMZM2G058531	GRMZM2G037152	GRMZM2G149952	GRMZM2G420407
GRMZM5G858653	GRMZM2G134235	GRMZM2G103740	GRMZM2G159295	GRMZM2G112782	GRMZM2G041454	GRMZM2G129620	GRMZM2G040145	GRMZM2G454889	GRMZM2G082487	GRMZM2G135277	GRMZM2G134367	GRMZM2G314661	AC217401.3_FG003	GRMZM2G078275	GRMZM2G073943
GRMZM2G042782	GRMZM2G154223	GRMZM2G103662	GRMZM2G159285	GRMZM2G107521	GRMZM2G422090	GRMZM2G055834	GRMZM2G433557	GRMZM2G058414	GRMZM2G123188	GRMZM2G018876	GRMZM2G111214	GRMZM2G016264	GRMZM2G062045	GRMZM2G099944	GRMZM2G174427
GRMZM2G129781	GRMZM5G842686	GRMZM2G110381	GRMZM2G149952	GRMZM5G850027	GRMZM2G097289	GRMZM2G340257	GRMZM2G329181	GRMZM2G058760	GRMZM2G419606	GRMZM2G099183	GRMZM2G004422	GRMZM2G044423	GRMZM2G004106	GRMZM5G815323	GRMZM5G829554
GRMZM2G072337	GRMZM2G087059	GRMZM5G838435	GRMZM2G011373	GRMZM2G113662	GRMZM2G111138	GRMZM2G142097	GRMZM2G174210	GRMZM2G433557	GRMZM2G037574	GRMZM2G022413	GRMZM2G086604	GRMZM2G165695	GRMZM5G800853	GRMZM2G421491	GRMZM2G049892
GRMZM2G125476	GRMZM2G373849	GRMZM2G011746	GRMZM2G016671	GRMZM2G113682	GRMZM2G347623	GRMZM2G156459	GRMZM2G049547	GRMZM2G174136	GRMZM2G091588	GRMZM2G165836	GRMZM2G457178	GRMZM5G805685	GRMZM2G126032	GRMZM2G164249	GRMZM2G122330
GRMZM2G069370	GRMZM5G848945	GRMZM2G011136	GRMZM2G099944	AC203985.4_FG001	GRMZM2G549348	GRMZM2G366681	GRMZM2G006047	GRMZM2G049547	GRMZM2G005486	GRMZM2G119975	GRMZM2G007347	GRMZM2G156506	GRMZM2G155738	GRMZM2G074158	AC214266.3_FG002
GRMZM2G096695	GRMZM2G154010	GRMZM2G083347	GRMZM2G146000	GRMZM2G085845	GRMZM2G432335	GRMZM2G053299	GRMZM2G005991	GRMZM2G006047	GRMZM2G090603	GRMZM2G022637	GRMZM5G863656	GRMZM2G001904	GRMZM2G059981	GRMZM2G047759	GRMZM2G058081
GRMZM2G007120	GRMZM2G024933	GRMZM2G081541	GRMZM2G177928	GRMZM2G016254	GRMZM2G068350	GRMZM5G883969	GRMZM2G074404	GRMZM2G005991	GRMZM2G077718	GRMZM2G325131	GRMZM2G035217	GRMZM5G803992	GRMZM5G862643	GRMZM5G892361	GRMZM2G149943
GRMZM2G169516	GRMZM2G062421	GRMZM2G152757	GRMZM2G083677	GRMZM2G060054	GRMZM2G000710	AC217358.3_FG011	GRMZM2G448927	GRMZM2G178341	GRMZM2G475185	GRMZM2G114523	GRMZM2G005435	GRMZM2G076593	GRMZM2G149576	GRMZM2G307252	GRMZM2G328908
GRMZM2G173865	GRMZM2G351023	GRMZM2G399183	GRMZM2G123714	GRMZM2G101875	GRMZM2G330635	GRMZM2G056393	GRMZM2G015892	GRMZM2G074404	GRMZM2G123972	GRMZM2G065073	GRMZM2G301885	GRMZM2G160279	GRMZM2G101460	GRMZM2G306024	GRMZM2G093451
GRMZM2G034882	GRMZM2G060942	AC198699.3_FG004	GRMZM2G008072	GRMZM5G837151	GRMZM2G446108	GRMZM2G323261	GRMZM2G046163	GRMZM2G053023	GRMZM2G009344	GRMZM2G065157	GRMZM2G376074	GRMZM5G838435	GRMZM2G137891	GRMZM2G108865	AC200225.5_FG001
GRMZM2G039536	GRMZM2G177721	GRMZM2G090626	GRMZM5G892361	GRMZM5G851490	GRMZM2G119116	GRMZM2G024267	GRMZM2G049687	GRMZM2G047223	GRMZM2G081529	GRMZM2G065171	GRMZM2G091543	GRMZM2G106622	AC233878.1_FG004	GRMZM2G353114	GRMZM2G434549
GRMZM2G070111	GRMZM2G450273	GRMZM2G040968	GRMZM2G307252	GRMZM2G109062	GRMZM2G084547	GRMZM2G011923	GRMZM2G137358	GRMZM2G081943	GRMZM2G022162	GRMZM2G071996	GRMZM2G015804	GRMZM2G083347	GRMZM2G481184	GRMZM2G376661	GRMZM2G365319
GRMZM2G125452	GRMZM2G152079	GRMZM2G001500	GRMZM2G400714	GRMZM2G325332	GRMZM2G009189	GRMZM2G422671	GRMZM2G474798	GRMZM2G004511	GRMZM2G168693	GRMZM2G092107	GRMZM2G094444	GRMZM2G000332	GRMZM2G164088	GRMZM2G165619	GRMZM2G126471
GRMZM2G099729	GRMZM2G050131	GRMZM2G536768	GRMZM2G164493	GRMZM5G848692	GRMZM2G037725	GRMZM2G138053	GRMZM2G454176	GRMZM2G127404	GRMZM2G003947	GRMZM2G053985	GRMZM2G098667	GRMZM2G021706	GRMZM2G009895	GRMZM2G313536	GRMZM2G311316
GRMZM2G160473	GRMZM2G147491	GRMZM2G121625	GRMZM2G028286	GRMZM2G063492	GRMZM2G589821	GRMZM2G434173	GRMZM2G062377	GRMZM2G128663	GRMZM2G159926	GRMZM5G896728	GRMZM2G472693	GRMZM2G088689	GRMZM2G128564	GRMZM2G072744	GRMZM2G167018
GRMZM5G810727	GRMZM2G001524	GRMZM2G082167	GRMZM2G176940	GRMZM2G063592	GRMZM2G086702	GRMZM2G415077	GRMZM2G081943	GRMZM2G061897	GRMZM2G365374	GRMZM2G028640	GRMZM2G173067	GRMZM2G091891	GRMZM2G100084	GRMZM2G072806	GRMZM2G119305
AC206901.3_FG005	GRMZM2G111143	GRMZM2G171006	GRMZM2G165619	AC188000.3_FG003	GRMZM2G085892	GRMZM2G109674	GRMZM2G123794	GRMZM2G093776	GRMZM2G150319	GRMZM2G031331	GRMZM2G099628	GRMZM2G127386	GRMZM2G146000	GRMZM2G463726	GRMZM2G478370
GRMZM2G046782	GRMZM2G133716	GRMZM2G087655	GRMZM2G122139	GRMZM2G174671	GRMZM2G331861	GRMZM2G089565	GRMZM2G004511	GRMZM2G124805	GRMZM2G178968	GRMZM2G099144	GRMZM2G163154	GRMZM2G439860	GRMZM2G177928	GRMZM2G392076	GRMZM2G339545
GRMZM2G046952	GRMZM2G177005	GRMZM2G088539	GRMZM2G163296	GRMZM2G381691	GRMZM2G381483	GRMZM2G129907	GRMZM2G077079	GRMZM2G129620	GRMZM2G178182	GRMZM2G082149	GRMZM5G891739	GRMZM2G136563	GRMZM2G398275	GRMZM2G017290	GRMZM2G119867
GRMZM2G132218	GRMZM2G132968	GRMZM2G122330	GRMZM2G461332	GRMZM2G174736	GRMZM2G128319	GRMZM2G180205	GRMZM2G134227	GRMZM2G055834	GRMZM2G080295	GRMZM2G047512	GRMZM2G411653	GRMZM2G169261	GRMZM2G143204	GRMZM2G100208	GRMZM2G391639
GRMZM2G046841	GRMZM2G006765	GRMZM2G002483	GRMZM2G152921	GRMZM2G084729	GRMZM2G149204	GRMZM2G099067	GRMZM2G179133	GRMZM2G473906	GRMZM2G050305	GRMZM2G368698	GRMZM2G128613	GRMZM2G181227	GRMZM2G146015	GRMZM2G100212	GRMZM2G431030
GRMZM2G040803	GRMZM2G403562	GRMZM2G371345	GRMZM2G069772	GRMZM2G575954	GRMZM2G329119	GRMZM2G427014	GRMZM2G347056	GRMZM2G156848	GRMZM2G108991	GRMZM2G044132	GRMZM2G397754	GRMZM2G431157	GRMZM2G039278	GRMZM2G058734	GRMZM2G008209
GRMZM2G155543	GRMZM2G173035	GRMZM2G146951	GRMZM2G361220	GRMZM2G053008	GRMZM2G129781	GRMZM5G822449	GRMZM2G009598	GRMZM2G123876	GRMZM2G315902	GRMZM2G044681	GRMZM2G099860	GRMZM2G001500	GRMZM2G351582	GRMZM2G174210	GRMZM2G122941
GRMZM2G027173	GRMZM2G115658	GRMZM2G101900	GRMZM2G519210	GRMZM5G846048	GRMZM2G330424	GRMZM2G037064	GRMZM2G072584	GRMZM2G122045	GRMZM2G103840	GRMZM2G098128	GRMZM2G153611	GRMZM2G011141	GRMZM2G050512	GRMZM2G141473	GRMZM2G442458
GRMZM2G026983	GRMZM2G314707	GRMZM2G149236	GRMZM2G040145	GRMZM2G379686	GRMZM2G125476	GRMZM5G819919	GRMZM2G151967	GRMZM2G156739	GRMZM2G013777	GRMZM2G091124	GRMZM2G122543	GRMZM2G304915	GRMZM2G400714	GRMZM2G422259	GRMZM2G141136
GRMZM2G018027	GRMZM2G155437	GRMZM2G126471	GRMZM2G141473	GRMZM2G167868	GRMZM2G392168	GRMZM2G004412	GRMZM2G139250	GRMZM2G156543	GRMZM2G180283	GRMZM2G134235	GRMZM2G012501	GRMZM2G571844	GRMZM2G117016	GRMZM2G006047	GRMZM2G039824
GRMZM2G322634	GRMZM2G416684	GRMZM5G812144	GRMZM2G049547	GRMZM2G037335	GRMZM2G143590	GRMZM2G314661	AC225147.4_FG002	GRMZM2G156459	GRMZM2G498656	GRMZM2G089507	GRMZM2G118497	GRMZM2G149580	GRMZM2G174638	GRMZM2G005991	GRMZM2G022359
AC233979.1_FG006	GRMZM2G070284	GRMZM2G311316	GRMZM2G005991	GRMZM2G547542	GRMZM2G301246	GRMZM2G050774	GRMZM2G017470	GRMZM2G366681	GRMZM2G179459	GRMZM2G154223	GRMZM2G116902	GRMZM2G406108	GRMZM5G843914	GRMZM2G068952	GRMZM2G106974
GRMZM2G086403	GRMZM2G180704	GRMZM2G175401	GRMZM2G046430	AC231747.1_FG001	GRMZM2G169516	GRMZM2G464328	GRMZM2G093776	GRMZM2G053299	GRMZM2G479045	GRMZM2G087059	GRMZM2G167138	GRMZM2G042089	GRMZM2G407626	GRMZM2G376757	GRMZM2G042895
GRMZM5G894619	GRMZM2G010363	GRMZM2G007140	GRMZM2G019446	GRMZM2G159675	GRMZM2G006948	GRMZM2G065804	GRMZM2G366688	GRMZM2G113158	GRMZM2G475265	GRMZM2G079658	GRMZM2G031102	GRMZM5G815171	GRMZM2G055054	GRMZM5G862413	GRMZM2G171187
GRMZM2G006212	AC217842.3_FG001	GRMZM2G143568	GRMZM2G046163	GRMZM2G153215	GRMZM2G024466	GRMZM2G057753	GRMZM2G177438	AC217358.3_FG009	GRMZM2G021610	AC177924.2_FG003	GRMZM2G152390	GRMZM2G171518	AC194072.3_FG005	GRMZM2G397190	GRMZM2G171229
GRMZM2G391286	GRMZM2G065344	GRMZM2G163923	GRMZM2G053023	GRMZM2G021802	GRMZM2G050882	AC202107.3_FG001	GRMZM2G123876	GRMZM2G155935	GRMZM2G060011	GRMZM2G086925	GRMZM2G157177	GRMZM2G022283	GRMZM2G461332	GRMZM2G166931	GRMZM2G110145
GRMZM2G095892	GRMZM2G065258	GRMZM2G478382	GRMZM2G176662	GRMZM2G178906	GRMZM2G031628	AC187843.3_FG006	GRMZM2G122045	GRMZM2G056393	GRMZM2G022242	GRMZM2G069523	GRMZM2G055052	GRMZM2G012176	GRMZM2G013248	GRMZM2G137358	GRMZM2G305582
GRMZM2G119383	GRMZM2G095576	GRMZM2G073077	GRMZM2G176774	GRMZM2G128399	GRMZM2G096090	GRMZM2G465833	AC191575.2_FG001	GRMZM2G016774	GRMZM2G022266	GRMZM2G060942	GRMZM2G099528	GRMZM2G368486	GRMZM2G058496	GRMZM2G151266	GRMZM2G446895
GRMZM2G129147	GRMZM2G066710	GRMZM2G140612	GRMZM2G454176	GRMZM2G055437	GRMZM2G046952	GRMZM2G472449	GRMZM5G882418	GRMZM2G024389	GRMZM2G024708	GRMZM2G015859	GRMZM2G085427	GRMZM2G114119	GRMZM2G058584	GRMZM2G347056	GRMZM2G134756
GRMZM2G120940	GRMZM2G048762	GRMZM2G155357	GRMZM2G022662	GRMZM2G042782	GRMZM2G040803	GRMZM2G093950	GRMZM2G156729	GRMZM2G022269	GRMZM2G403800	GRMZM2G084863	GRMZM5G818431	GRMZM5G812144	GRMZM2G040145	GRMZM2G072584	GRMZM5G832300
GRMZM2G018462	GRMZM2G363715	GRMZM2G066539	GRMZM2G041368	GRMZM2G072337	GRMZM2G168976	GRMZM2G103740	GRMZM2G458549	GRMZM2G422649	GRMZM2G454474	GRMZM2G148751	GRMZM2G147942	GRMZM2G143568	GRMZM2G049547	GRMZM2G152011	GRMZM5G828229
GRMZM2G022926	GRMZM2G548817	GRMZM2G431030	GRMZM2G077079	GRMZM2G009888	GRMZM2G155543	GRMZM2G103662	GRMZM2G156565	GRMZM2G138053	GRMZM2G102138	GRMZM2G361151	GRMZM2G077942	GRMZM2G052328	GRMZM2G120657	GRMZM2G151967	GRMZM2G003765
GRMZM2G354834	GRMZM2G028353	GRMZM2G138997	GRMZM2G134227	GRMZM2G045280	GRMZM2G123719	GRMZM2G014397	GRMZM2G156543	GRMZM5G896082	GRMZM2G043579	GRMZM2G464363	GRMZM2G165926	GRMZM2G029552	GRMZM2G178341	GRMZM2G151873	GRMZM2G306105
GRMZM2G354864	GRMZM2G346865	GRMZM2G106590	GRMZM2G417217	GRMZM2G158140	GRMZM2G123450	GRMZM2G110381	GRMZM2G119755	GRMZM2G434219	GRMZM2G066343	GRMZM2G119081	GRMZM2G346861	GRMZM2G159002	GRMZM2G448927	AC225147.4_FG002	GRMZM2G393742
GRMZM2G023387	GRMZM2G091857	GRMZM2G072621	GRMZM2G179133	GRMZM2G069370	GRMZM2G134517	GRMZM5G838435	GRMZM2G114692	GRMZM2G135199	GRMZM5G879278	GRMZM2G010356	GRMZM2G448368	GRMZM2G155357	GRMZM2G019446	GRMZM2G155565	GRMZM2G148884
GRMZM2G177412	GRMZM2G039900	GRMZM2G122941	GRMZM2G072584	GRMZM2G075676	GRMZM2G018631	GRMZM2G083347	AC217358.3_FG008	GRMZM2G434173	GRMZM2G162781	GRMZM2G312543	GRMZM2G149636	GRMZM2G097736	GRMZM2G015436	GRMZM2G457467	GRMZM2G125977
GRMZM2G136895	GRMZM2G347743	GRMZM2G438602	GRMZM2G031523	GRMZM2G044382	GRMZM2G105855	GRMZM2G081541	AC217358.3_FG009	GRMZM2G381441	GRMZM2G139284	GRMZM2G108597	GRMZM2G110023	GRMZM2G314593	GRMZM2G053023	GRMZM2G148370	GRMZM2G126007
GRMZM2G114325	GRMZM2G046961	GRMZM2G145123	AC225147.4_FG003	GRMZM2G134604	GRMZM2G424112	GRMZM2G399183	GRMZM2G352415	GRMZM2G387394	GRMZM2G141551	AC235540.1_FG001	GRMZM2G089812	GRMZM2G072621	GRMZM2G049687	GRMZM2G473906	GRMZM2G455749
GRMZM2G003190	GRMZM2G150806	GRMZM2G171187	GRMZM2G155525	AC203841.3_FG009	GRMZM5G884137	GRMZM2G181251	GRMZM2G155935	GRMZM2G007948	GRMZM2G375310	GRMZM2G001524	GRMZM2G097788	GRMZM2G107616	GRMZM2G176630	GRMZM2G177438	GRMZM2G028014
GRMZM2G421033	GRMZM2G051752	GRMZM2G030659	GRMZM2G129620	GRMZM2G128731	GRMZM2G133018	GRMZM2G091891	GRMZM2G016084	GRMZM2G415077	GRMZM2G021129	GRMZM2G020704	GRMZM2G019260	GRMZM2G141152	GRMZM2G047223	GRMZM2G138382	GRMZM2G107388
GRMZM2G073465	GRMZM2G057011	GRMZM2G305582	GRMZM2G068244	GRMZM2G066163	GRMZM2G344476	GRMZM2G136563	GRMZM2G016290	GRMZM5G884466	GRMZM2G159166	GRMZM2G118759	GRMZM2G138103	GRMZM2G030659	GRMZM2G022662	AC191575.2_FG001	GRMZM2G059517
GRMZM2G106376	GRMZM2G036783	GRMZM2G044306	GRMZM2G142097	GRMZM2G410191	GRMZM2G391272	GRMZM2G451231	GRMZM2G016892	GRMZM2G089565	GRMZM2G327686	GRMZM2G028179	GRMZM2G377647	GRMZM2G309933	GRMZM2G081943	GRMZM5G882418	GRMZM2G089484
GRMZM2G107557	GRMZM2G057852	GRMZM2G086496	GRMZM2G458549	GRMZM2G070111	GRMZM2G095892	GRMZM2G054393	GRMZM2G134054	GRMZM2G430745	GRMZM2G030646	GRMZM2G127418	GRMZM2G174236	GRMZM5G821482	GRMZM2G092758	GRMZM2G127309	GRMZM2G088795
GRMZM2G179523	GRMZM2G005146	GRMZM2G172642	GRMZM2G119755	GRMZM2G125452	GRMZM2G017647	GRMZM2G050394	GRMZM2G123901	GRMZM2G129907	GRMZM2G062019	GRMZM2G076415	GRMZM2G030422	GRMZM2G372475	GRMZM2G363545	GRMZM2G458533	GRMZM2G424651
GRMZM2G164591	GRMZM2G063775	GRMZM2G077317	GRMZM2G053803	GRMZM2G098577	GRMZM2G159389	GRMZM2G130724	GRMZM2G022269	GRMZM2G180205	GRMZM2G026715	GRMZM2G141081	GRMZM2G164562	GRMZM2G070555	GRMZM2G179133	GRMZM2G156565	GRMZM2G110567
GRMZM2G464137	GRMZM2G323504	GRMZM2G070555	GRMZM2G053299	GRMZM2G335521	GRMZM2G458283	GRMZM2G171006	GRMZM2G417843	GRMZM2G099005	GRMZM2G172101	GRMZM2G039969	GRMZM2G001696	GRMZM2G123410	GRMZM2G087612	GRMZM2G053299	AC199571.3_FG004
GRMZM2G149932	GRMZM2G123764	GRMZM2G054397	AC217358.3_FG003	GRMZM5G896832	GRMZM2G120940	GRMZM2G105229	GRMZM2G167031	GRMZM2G050774	GRMZM2G056329	GRMZM5G874578	GRMZM2G060148	GRMZM2G108892	GRMZM2G155317	GRMZM2G559098	GRMZM2G079944
GRMZM2G150014	GRMZM2G040933	GRMZM2G021864	AC217358.3_FG011	GRMZM2G352023	GRMZM2G128914	GRMZM2G466931	GRMZM2G363229	GRMZM2G016264	GRMZM2G130379	GRMZM2G094589	GRMZM5G884432	GRMZM2G032684	GRMZM2G012280	GRMZM2G170137	GRMZM2G103841
GRMZM2G043903	GRMZM2G137477	GRMZM2G070780	GRMZM2G155935	GRMZM2G031660	GRMZM2G456547	GRMZM2G174427	GRMZM2G434219	GRMZM2G113228	GRMZM2G410567	GRMZM2G155437	GRMZM2G408305	GRMZM2G060054	GRMZM2G124805	AC217358.3_FG007	GRMZM2G148441
GRMZM2G142718	AC204539.4_FG002	GRMZM5G828229	GRMZM2G016892	GRMZM2G072107	GRMZM2G155837	GRMZM5G829554	GRMZM2G135199	GRMZM2G365770	GRMZM2G023328	GRMZM2G056546	GRMZM2G066120	GRMZM2G103785	GRMZM2G368886	AC217358.3_FG008	GRMZM2G116520
GRMZM2G074787	GRMZM2G417583	GRMZM2G032684	GRMZM2G323261	GRMZM2G046841	GRMZM2G101675	GRMZM2G122330	GRMZM2G387394	GRMZM2G131120	GRMZM2G064475	GRMZM2G146378	GRMZM2G100620	GRMZM2G148909	GRMZM2G093210	GRMZM2G426200	GRMZM2G075315
GRMZM2G074759	GRMZM2G058095	GRMZM2G148909	GRMZM2G024389	GRMZM2G468756	GRMZM2G145175	GRMZM2G002483	GRMZM2G377487	GRMZM5G805685	GRMZM2G367348	GRMZM2G139900	GRMZM2G161337	GRMZM2G394500	GRMZM2G156848	GRMZM2G056393	GRMZM2G093022
GRMZM2G074107	GRMZM2G047971	GRMZM2G061135	GRMZM2G024267	GRMZM2G155341	GRMZM2G028902	GRMZM2G117836	GRMZM2G430745	GRMZM2G144051	GRMZM2G074664	GRMZM2G073928	GRMZM2G093305	GRMZM2G006727	GRMZM2G340257	GRMZM2G123901	GRMZM5G806289
GRMZM2G001934	GRMZM2G174430	GRMZM2G109175	GRMZM2G422649	GRMZM2G027173	GRMZM2G097841	GRMZM2G101900	GRMZM2G129907	AC187843.3_FG006	GRMZM2G007028	GRMZM2G163724	GRMZM2G049041	GRMZM5G803275	GRMZM2G458549	GRMZM2G024267	GRMZM2G007721
GRMZM5G836471	GRMZM2G150541	GRMZM2G107388	AC203966.5_FG002	GRMZM2G026983	GRMZM2G143071	GRMZM2G112278	GRMZM2G138659	GRMZM2G156506	GRMZM2G345622	GRMZM2G042807	GRMZM2G397002	GRMZM2G039857	GRMZM2G156543	GRMZM2G022269	GRMZM2G177077
GRMZM2G178025	AC199782.5_FG002	GRMZM5G803275	GRMZM2G167031	GRMZM2G092599	GRMZM2G114325	GRMZM5G812144	GRMZM2G151903	GRMZM2G156490	GRMZM5G884280	GRMZM2G095576	GRMZM2G012566	AC203570.4_FG005	GRMZM2G119755	GRMZM2G058568	GRMZM2G363926
GRMZM2G058948	GRMZM2G703309	GRMZM2G059517	GRMZM2G434219	AC233979.1_FG008	GRMZM2G027056	GRMZM2G311316	GRMZM2G151977	GRMZM2G001904	GRMZM2G001388	GRMZM2G352855	GRMZM2G481529	GRMZM2G072632	GRMZM2G114692	GRMZM2G115372	GRMZM2G068071
AC190792.2_FG006	GRMZM2G034260	GRMZM2G089484	GRMZM2G434173	GRMZM5G894619	GRMZM2G143499	GRMZM2G012761	GRMZM2G127416	GRMZM2G118286	GRMZM2G001444	GRMZM2G548817	GRMZM2G306732	GRMZM2G089296	GRMZM2G113158	GRMZM2G422649	GRMZM2G122550
GRMZM2G160702	GRMZM5G873455	GRMZM2G063575	GRMZM2G077535	GRMZM2G301485	GRMZM2G143389	GRMZM2G079777	GRMZM2G036918	GRMZM2G118214	GRMZM2G152287	GRMZM2G173809	GRMZM2G306806	GRMZM2G158141	AC217358.3_FG009	GRMZM2G176612	GRMZM2G122532
GRMZM2G150098	GRMZM2G133282	AC203570.4_FG005	GRMZM5G884466	GRMZM2G007899	GRMZM2G101179	GRMZM2G006083	GRMZM2G058595	GRMZM2G093950	AC217293.3_FG007	GRMZM2G475257	GRMZM2G160428	GRMZM2G149698	GRMZM2G352415	GRMZM5G896082	GRMZM2G336718
GRMZM2G084928	GRMZM2G078114	GRMZM2G103841	GRMZM2G109674	GRMZM2G097618	GRMZM5G885867	GRMZM2G007140	GRMZM2G005207	GRMZM2G103662	AC214602.3_FG012	GRMZM2G047713	GRMZM2G141799	GRMZM5G852877	GRMZM5G898915	GRMZM2G434219	AC204711.3_FG002
GRMZM2G343317	GRMZM2G085199	GRMZM2G000710	GRMZM2G089565	AC208110.2_FG007	GRMZM2G477491	GRMZM2G163923	GRMZM2G441029	GRMZM2G076593	GRMZM2G412503	GRMZM2G346757	GRMZM2G078164	GRMZM2G338493	GRMZM2G016290	GRMZM2G135199	GRMZM5G815353
GRMZM2G145816	GRMZM2G371695	GRMZM2G116520	GRMZM2G430745	GRMZM2G129169	GRMZM2G008611	GRMZM2G052328	GRMZM2G441031	GRMZM2G004060	GRMZM5G871297	GRMZM2G402417	GRMZM2G049159	GRMZM2G001265	GRMZM2G123843	GRMZM2G077183	GRMZM2G126496
GRMZM2G017654	GRMZM2G164263	GRMZM2G075315	GRMZM2G129907	GRMZM2G129147	GRMZM2G179523	GRMZM2G368902	GRMZM2G129775	GRMZM5G838435	GRMZM5G856071	GRMZM2G145895	GRMZM2G160906	GRMZM2G085998	AC203966.5_FG002	GRMZM2G152007	GRMZM2G323754
GRMZM2G020043	GRMZM2G087870	GRMZM2G093022	GRMZM2G099067	GRMZM2G018462	GRMZM2G043903	GRMZM2G478382	GRMZM2G702437	GRMZM2G011136	GRMZM2G087714	GRMZM2G146685	GRMZM2G157329	GRMZM2G126586	GRMZM2G167031	GRMZM2G037064	GRMZM2G148508
GRMZM2G040017	GRMZM2G001820	GRMZM2G177077	GRMZM2G151903	GRMZM2G155949	GRMZM5G857930	GRMZM2G073077	GRMZM2G361968	GRMZM2G106622	GRMZM2G123540	GRMZM2G346863	GRMZM2G119886	GRMZM2G139407	GRMZM2G387394	GRMZM2G036918	GRMZM2G399530
GRMZM2G386525	GRMZM2G144180	GRMZM2G347693	GRMZM2G151977	GRMZM2G354834	GRMZM2G142802	GRMZM2G155357	GRMZM2G113228	GRMZM2G083347	GRMZM2G153181	GRMZM2G346865	GRMZM2G078052	GRMZM2G091168	GRMZM2G109674	GRMZM2G088320	GRMZM2G097106
GRMZM2G395114	GRMZM2G104410	GRMZM2G415579	GRMZM2G127416	GRMZM2G029242	GRMZM2G104882	GRMZM2G119867	GRMZM2G104310	GRMZM2G021706	GRMZM2G012861	GRMZM2G091857	GRMZM2G044237	GRMZM2G313756	GRMZM2G066142	GRMZM2G058481	GRMZM2G001805
GRMZM2G160523	GRMZM2G099270	GRMZM2G166141	GRMZM2G058595	GRMZM2G096107	GRMZM5G800751	GRMZM2G090594	GRMZM2G365770	GRMZM2G173669	AC205574.3_FG006	GRMZM2G051752	GRMZM2G150729	GRMZM2G059965	GRMZM2G089565	GRMZM5G873586	GRMZM2G079538
GRMZM2G174917	GRMZM2G327406	GRMZM2G120740	GRMZM2G005207	GRMZM2G122897	GRMZM2G178025	GRMZM2G091373	GRMZM2G167999	GRMZM2G081541	GRMZM2G386608	GRMZM2G350165	GRMZM2G150697	GRMZM2G130351	GRMZM2G098596	GRMZM2G125001	GRMZM2G123807
GRMZM2G372074	GRMZM5G887752	GRMZM2G701585	GRMZM2G441031	GRMZM2G148492	GRMZM2G457621	GRMZM2G103250	GRMZM2G468799	GRMZM2G152757	GRMZM2G093405	GRMZM2G088440	GRMZM2G401769	GRMZM2G159720	GRMZM2G176546	GRMZM2G156150	GRMZM2G149543
GRMZM2G072264	GRMZM2G351417	GRMZM2G001265	GRMZM2G088313	GRMZM2G023387	GRMZM2G160702	GRMZM2G128907	GRMZM2G001904	GRMZM5G838054	GRMZM2G166603	GRMZM2G002523	GRMZM2G096424	GRMZM2G002921	GRMZM2G430745	GRMZM2G004445	GRMZM2G451716
GRMZM2G305007	GRMZM2G115817	GRMZM2G126586	GRMZM2G464328	GRMZM2G003190	GRMZM2G149940	GRMZM2G106590	GRMZM2G118214	GRMZM2G090626	GRMZM2G353444	GRMZM2G002569	GRMZM2G428096	GRMZM2G425798	GRMZM2G129907	GRMZM2G050730	GRMZM2G027241
GRMZM2G339117	GRMZM2G016106	GRMZM2G009346	GRMZM2G113228	GRMZM2G064831	GRMZM2G084928	GRMZM2G438602	GRMZM2G388776	GRMZM2G169261	GRMZM2G151444	GRMZM2G117412	GRMZM2G136268	GRMZM2G168166	GRMZM2G104655	GRMZM2G104310	GRMZM2G045844
GRMZM2G138782	GRMZM2G128072	GRMZM2G104649	GRMZM2G144051	GRMZM2G073465	GRMZM2G105330	GRMZM2G171229	GRMZM2G475197	GRMZM2G106177	GRMZM2G305900	GRMZM5G820822	GRMZM5G873286	GRMZM2G125923	GRMZM2G180205	GRMZM2G057753	GRMZM2G060720
GRMZM2G106578	GRMZM2G056467	GRMZM2G097106	AC187843.3_FG006	GRMZM2G400109	GRMZM2G040115	GRMZM2G033862	GRMZM2G076593	GRMZM2G431157	GRMZM2G138750	GRMZM2G134502	GRMZM2G073628	GRMZM2G414225	GRMZM2G099067	GRMZM2G031656	GRMZM2G059110
GRMZM2G010892	GRMZM2G473533	GRMZM2G059965	GRMZM2G465833	GRMZM2G427603	GRMZM2G040513	GRMZM2G172642	GRMZM2G106622	GRMZM2G015886	GRMZM2G150962	GRMZM2G002131	GRMZM2G107838	GRMZM2G164663	GRMZM2G151903	AC187843.3_FG006	GRMZM2G117633
GRMZM2G164400	GRMZM2G128771	GRMZM2G079538	GRMZM2G167999	GRMZM2G084576	GRMZM2G078033	GRMZM2G077317	GRMZM5G862959	GRMZM2G011141	GRMZM2G021410	GRMZM2G168163	GRMZM2G007080	GRMZM2G049681	GRMZM5G819919	GRMZM2G156490	GRMZM2G316925
GRMZM2G121070	GRMZM2G044175	GRMZM2G123807	GRMZM2G118214	GRMZM2G028492	GRMZM2G078541	GRMZM2G446895	GRMZM2G088689	GRMZM2G153206	GRMZM2G048022	GRMZM2G040933	GRMZM2G032047	GRMZM2G059132	GRMZM2G304965	GRMZM2G465833	GRMZM2G158097
GRMZM2G301389	GRMZM2G092877	GRMZM2G149543	GRMZM2G320023	GRMZM2G124495	GRMZM2G010435	GRMZM2G134756	GRMZM2G152757	GRMZM5G883764	GRMZM2G003096	GRMZM2G048008	GRMZM2G029543	GRMZM2G010323	GRMZM2G424625	GRMZM2G167999	GRMZM2G346839
GRMZM2G000052	GRMZM2G068715	GRMZM2G023194	GRMZM2G132273	GRMZM2G033375	GRMZM2G702889	GRMZM2G032684	GRMZM2G009048	GRMZM2G406108	GRMZM5G862219	GRMZM5G899512	GRMZM2G144224	GRMZM2G143168	GRMZM2G434170	GRMZM2G388776	GRMZM2G092325
GRMZM2G300500	GRMZM2G035356	GRMZM2G168166	GRMZM5G803992	GRMZM2G179507	AC190750.2_FG014	GRMZM2G060054	GRMZM2G009448	GRMZM2G102683	GRMZM2G067530	GRMZM2G090865	GRMZM2G153450	GRMZM2G135655	GRMZM2G044377	GRMZM2G381429	GRMZM2G300238
GRMZM2G084181	GRMZM2G049347	GRMZM2G125923	GRMZM2G106622	GRMZM2G164591	GRMZM2G070389	GRMZM2G125977	GRMZM2G127386	GRMZM2G095323	GRMZM2G026355	GRMZM2G047971	GRMZM2G010909	GRMZM2G080575	GRMZM2G113228	GRMZM2G103740	GRMZM2G097499
GRMZM2G089282	GRMZM2G008623	GRMZM2G164663	GRMZM2G181251	GRMZM2G475882	GRMZM2G119773	GRMZM2G060798	GRMZM2G439860	GRMZM2G010406	GRMZM2G451327	AC211164.5_FG003	GRMZM2G010545	GRMZM2G361569	GRMZM2G131120	GRMZM2G014397	GRMZM5G848550
GRMZM2G337532	GRMZM2G008095	GRMZM2G059132	GRMZM2G009048	GRMZM2G406553	GRMZM2G047474	GRMZM2G394500	GRMZM2G090626	GRMZM2G173209	GRMZM2G099340	GRMZM2G178917	GRMZM2G122965	GRMZM2G133016	AC202107.3_FG001	GRMZM2G011746	GRMZM2G453978
GRMZM2G008060	GRMZM2G350773	GRMZM2G063844	GRMZM2G028307	GRMZM2G173636	GRMZM2G062420	GRMZM2G109175	GRMZM2G181227	GRMZM5G816432	GRMZM2G003794	GRMZM2G022212	GRMZM2G013783	GRMZM2G111462	GRMZM2G472449	GRMZM2G447297	GRMZM2G087824
GRMZM2G007914	GRMZM2G327635	GRMZM2G043737	GRMZM2G009448	GRMZM2G074787	GRMZM2G017654	GRMZM2G536584	AC199058.2_FG001	GRMZM2G149943	GRMZM2G121747	GRMZM2G164956	GRMZM2G124785	GRMZM2G306094	GRMZM2G118286	GRMZM2G310674	AC225176.2_FG003
GRMZM2G045849	GRMZM2G077632	GRMZM2G332918	GRMZM2G439860	GRMZM2G074759	GRMZM2G391746	GRMZM2G097605	GRMZM2G431157	GRMZM2G459370	GRMZM2G026643	GRMZM2G172826	GRMZM2G056373	GRMZM2G167280	GRMZM2G118214	GRMZM2G028307	GRMZM2G107299
GRMZM2G093526	GRMZM2G474468	GRMZM2G158069	GRMZM2G068382	GRMZM2G406119	GRMZM2G086489	GRMZM2G405519	GRMZM2G304915	GRMZM2G178817	GRMZM2G351810	GRMZM2G113618	GRMZM2G121960	GRMZM2G437481	GRMZM5G856076	GRMZM2G090626	GRMZM2G064159
GRMZM5G870080	GRMZM2G474462	GRMZM2G450863	GRMZM2G068316	GRMZM2G406099	GRMZM2G086801	AC203570.4_FG005	GRMZM2G036407	GRMZM2G142620	GRMZM2G112598	GRMZM2G162284	GRMZM5G835810	GRMZM2G125635	AC233898.1_FG004	GRMZM2G454594	GRMZM2G064311
GRMZM2G140328	AC208892.3_FG005	GRMZM2G024811	GRMZM2G431157	GRMZM2G104658	GRMZM2G082097	GRMZM2G072632	GRMZM2G036427	GRMZM2G006083	GRMZM2G163956	AC233910.1_FG005	GRMZM2G070849	GRMZM2G101393	GRMZM2G320023	GRMZM2G015886	GRMZM2G065292
GRMZM2G463280	GRMZM2G010991	GRMZM2G132875	GRMZM2G304915	GRMZM2G104918	GRMZM2G023239	GRMZM2G171716	GRMZM2G121625	GRMZM2G007140	GRMZM2G108847	GRMZM2G371695	GRMZM2G174284	GRMZM2G154725	GRMZM2G103546	GRMZM2G036407	GRMZM2G058525
GRMZM5G886913	GRMZM2G031125	GRMZM2G097499	GRMZM2G036427	AC234201.1_FG003	GRMZM5G892758	GRMZM2G103841	GRMZM2G073860	GRMZM2G052328	EF517601.1_FG023	GRMZM2G172917	GRMZM2G009060	GRMZM2G028883	GRMZM2G432050	GRMZM2G036427	GRMZM2G461557
GRMZM2G090279	GRMZM2G003409	GRMZM5G848550	GRMZM2G153206	GRMZM2G046590	GRMZM2G372074	GRMZM2G000710	GRMZM2G406108	GRMZM2G009353	GRMZM2G019810	GRMZM2G157126	GRMZM2G033570	GRMZM2G043813	GRMZM2G011136	GRMZM2G451231	GRMZM2G047370
GRMZM2G024517	GRMZM2G402262	GRMZM2G143168	GRMZM2G149580	GRMZM2G086876	GRMZM5G824964	GRMZM5G852877	GRMZM2G073943	GRMZM2G029552	GRMZM5G801307	GRMZM2G034794	GRMZM2G174696	GRMZM2G166903	GRMZM2G173669	GRMZM2G149534	GRMZM5G850786
GRMZM2G014009	GRMZM2G142437	GRMZM2G064159	GRMZM2G130724	GRMZM2G051917	GRMZM5G899080	GRMZM2G177077	GRMZM2G009443	GRMZM2G019744	GRMZM2G130366	GRMZM2G457003	GRMZM2G145008	GRMZM5G844316	GRMZM2G040389	GRMZM2G130724	GRMZM2G006428
GRMZM2G146847	GRMZM2G011575	GRMZM2G064311	GRMZM5G883764	GRMZM2G348959	GRMZM2G115716	GRMZM2G122532	GRMZM2G095323	GRMZM2G020054	GRMZM2G154078	GRMZM2G179476	GRMZM2G145024	GRMZM2G131969	GRMZM2G152757	GRMZM2G171006	AC233888.1_FG001
GRMZM2G076844	GRMZM2G072339	GRMZM2G428924	GRMZM2G073860	AC190792.2_FG006	GRMZM2G121070	GRMZM2G159811	AC214266.3_FG002	GRMZM2G043749	GRMZM2G396767	GRMZM2G179452	GRMZM2G030272	GRMZM2G468661	GRMZM5G838054	GRMZM2G105229	GRMZM2G149994
GRMZM2G164413	GRMZM5G843434	GRMZM2G367768	GRMZM2G102683	GRMZM2G145816	GRMZM2G073861	GRMZM2G415579	GRMZM2G058081	GRMZM2G097736	GRMZM2G066870	GRMZM2G127714	GRMZM2G107463	GRMZM2G033746	GRMZM2G009448	GRMZM2G060183	GRMZM2G071518
GRMZM2G318956	GRMZM2G033937	GRMZM2G065292	GRMZM2G073943	GRMZM2G452142	GRMZM2G443445	GRMZM2G001265	GRMZM5G816432	GRMZM2G178807	GRMZM2G029479	GRMZM2G169539	GRMZM2G031001	GRMZM2G038394	GRMZM2G068382	GRMZM2G102683	GRMZM2G414503
GRMZM2G077811	GRMZM2G369445	GRMZM2G058525	GRMZM5G829554	GRMZM2G078274	GRMZM2G031536	GRMZM5G815353	GRMZM2G328908	GRMZM2G138997	GRMZM2G045534	GRMZM5G895534	GRMZM2G124209	GRMZM2G429237	GRMZM2G068316	GRMZM2G014844	GRMZM2G377641
GRMZM2G132777	GRMZM2G015933	GRMZM2G359735	GRMZM2G171518	GRMZM2G077541	GRMZM2G007914	GRMZM2G148508	GRMZM2G459370	GRMZM2G438602	GRMZM2G434506	GRMZM2G125487	GRMZM2G008501	GRMZM2G427097	GRMZM2G106177	GRMZM2G479834	GRMZM2G175140
GRMZM2G139463	GRMZM2G414114	GRMZM2G175313	GRMZM2G009443	GRMZM2G107187	GRMZM2G098214	GRMZM2G028945	GRMZM2G149236	GRMZM2G099352	AC200298.4_FG001	GRMZM2G125507	GRMZM2G312661	GRMZM2G322582	GRMZM2G152143	GRMZM2G009443	GRMZM5G828581
GRMZM2G346982	GRMZM2G064366	GRMZM2G018281	GRMZM2G022283	GRMZM2G010257	GRMZM2G111232	GRMZM2G097106	GRMZM2G126471	GRMZM2G171187	AC220972.3_FG001	GRMZM2G175874	GRMZM2G106408	GRMZM2G072121	GRMZM2G040968	GRMZM2G095323	GRMZM2G132301
GRMZM2G328781	GRMZM2G408768	AC233888.1_FG001	GRMZM2G010406	GRMZM2G070287	GRMZM2G102088	GRMZM2G059965	GRMZM2G118063	GRMZM2G171229	GRMZM2G080320	GRMZM2G046474	GRMZM2G031825	AC233979.1_FG010	GRMZM2G097820	GRMZM2G010406	GRMZM2G063827
GRMZM2G055180	GRMZM2G139813	GRMZM2G149994	AC214266.3_FG002	GRMZM2G035370	GRMZM2G156638	GRMZM2G159732	GRMZM2G175401	GRMZM2G078906	GRMZM2G113391	GRMZM2G144180	GRMZM2G320325	GRMZM2G413796	GRMZM2G153206	GRMZM2G074818	GRMZM2G017815
GRMZM2G016649	GRMZM2G135354	GRMZM2G175269	GRMZM2G058081	GRMZM2G047018	GRMZM2G076204	GRMZM2G159720	GRMZM2G052036	GRMZM2G044306	GRMZM2G117030	GRMZM2G142927	GRMZM2G019991	GRMZM2G169642	GRMZM2G054393	GRMZM2G371345	GRMZM2G040902
GRMZM2G168917	GRMZM2G135314	GRMZM2G071518	GRMZM5G816432	GRMZM2G062354	GRMZM2G361049	GRMZM2G122437	GRMZM2G143568	GRMZM5G828229	GRMZM2G074517	GRMZM2G402804	GRMZM2G075245	GRMZM2G162640	GRMZM2G050394	GRMZM2G101900	GRMZM2G425072
GRMZM5G825909	GRMZM2G116461	GRMZM2G109668	GRMZM2G328908	GRMZM2G056572	GRMZM2G090271	GRMZM2G155962	GRMZM2G478370	GRMZM2G032684	GRMZM2G123815	GRMZM2G042660	GRMZM2G318780	GRMZM2G305146	GRMZM5G883764	GRMZM2G112278	GRMZM2G054615
GRMZM2G122937	GRMZM2G302233	GRMZM2G031721	GRMZM2G459370	GRMZM2G045049	GRMZM2G322817	GRMZM2G002863	GRMZM2G029552	GRMZM2G149786	GRMZM2G017809	GRMZM2G032042	GRMZM2G073969	GRMZM2G017414	GRMZM2G082167	GRMZM2G178817	GRMZM2G098442
GRMZM2G136486	GRMZM5G843555	GRMZM2G320135	GRMZM2G117836	GRMZM2G020043	GRMZM2G066489	GRMZM2G002921	GRMZM2G019744	GRMZM2G093858	GRMZM2G096008	GRMZM2G062244	GRMZM2G073755	AC209206.3_FG004	GRMZM2G073860	GRMZM5G851266	GRMZM2G126665
GRMZM2G078526	GRMZM2G025014	GRMZM2G164649	GRMZM2G149216	GRMZM2G039961	GRMZM2G120717	GRMZM2G149543	GRMZM2G020254	GRMZM2G060054	GRMZM2G001426	GRMZM5G824534	GRMZM5G849959	GRMZM2G003124	GRMZM2G466931	GRMZM2G006083	GRMZM2G016939
GRMZM2G033379	GRMZM2G156110	GRMZM2G164743	GRMZM2G112278	GRMZM2G040017	GRMZM2G050216	GRMZM2G168166	GRMZM2G020054	GRMZM2G429163	GRMZM2G391794	GRMZM2G016106	GRMZM2G042074	GRMZM2G061287	AC203972.3_FG001	GRMZM2G007140	GRMZM2G017789
GRMZM2G123122	GRMZM2G080222	GRMZM2G040902	GRMZM2G006083	GRMZM2G095308	GRMZM2G164413	GRMZM2G164663	GRMZM2G339545	GRMZM2G148909	GRMZM2G080503	GRMZM2G036752	GRMZM2G075502	GRMZM2G105801	GRMZM2G088539	GRMZM2G109515	GRMZM2G031453
GRMZM2G362413	GRMZM2G117226	GRMZM2G168953	GRMZM2G478370	GRMZM2G395114	GRMZM2G556131	GRMZM2G060720	GRMZM2G159002	GRMZM5G845163	GRMZM2G157873	GRMZM2G143173	GRMZM2G097843	GRMZM2G124965	GRMZM2G173209	GRMZM2G368902	AC233979.1_FG009
GRMZM2G079683	GRMZM2G170896	GRMZM2G169005	GRMZM2G020054	GRMZM2G055752	GRMZM2G318956	GRMZM2G059042	GRMZM2G097736	GRMZM2G125977	GRMZM2G108509	GRMZM2G128072	GRMZM2G052206	GRMZM2G128057	GRMZM2G041055	GRMZM2G046861	AC233979.1_FG011
GRMZM2G118345	GRMZM2G037614	GRMZM2G057084	GRMZM2G159002	GRMZM2G400965	GRMZM2G176647	GRMZM2G349709	GRMZM2G314593	GRMZM2G101926	GRMZM2G081363	GRMZM2G148194	GRMZM2G378907	GRMZM2G091303	GRMZM2G056756	GRMZM2G073077	GRMZM2G113800
GRMZM2G441347	GRMZM2G012546	GRMZM2G425072	GRMZM2G090594	GRMZM2G023163	GRMZM2G175504	GRMZM2G046583	GRMZM2G178807	GRMZM2G060798	GRMZM2G122481	GRMZM2G092877	GRMZM2G144995	GRMZM2G091331	GRMZM5G816432	GRMZM2G019744	GRMZM2G413774
GRMZM2G089767	GRMZM2G409771	GRMZM5G800975	GRMZM2G103250	GRMZM2G071310	GRMZM2G036996	GRMZM2G332922	GRMZM2G138997	GRMZM2G006727	GRMZM2G155073	GRMZM2G119745	GRMZM2G090788	GRMZM2G057698	GRMZM2G002483	GRMZM2G020254	GRMZM2G098676
GRMZM2G030275	GRMZM2G173721	GRMZM2G396527	GRMZM2G123654	GRMZM5G848138	GRMZM2G077811	GRMZM2G332918	GRMZM2G008209	GRMZM2G050829	GRMZM2G326116	GRMZM2G035356	GRMZM2G402584	GRMZM2G031586	GRMZM2G076128	GRMZM2G043749	GRMZM5G856306
GRMZM2G049541	GRMZM2G008058	GRMZM2G127821	GRMZM2G106974	GRMZM2G431783	GRMZM2G084062	GRMZM2G010323	GRMZM2G106974	GRMZM2G061447	GRMZM2G422175	GRMZM2G137724	GRMZM2G101744	GRMZM2G354855	GRMZM2G146951	GRMZM2G140612	GRMZM2G084491
GRMZM2G347361	GRMZM2G015136	GRMZM2G126665	GRMZM2G171229	GRMZM2G138782	GRMZM2G129300	GRMZM2G010797	GRMZM2G099352	GRMZM2G455749	GRMZM2G338160	GRMZM2G474462	GRMZM2G102548	GRMZM2G145460	GRMZM2G146981	GRMZM2G091373	GRMZM2G360519
GRMZM2G082581	GRMZM2G160527	AC233979.1_FG009	GRMZM2G003715	GRMZM2G063519	GRMZM2G139463	GRMZM2G158097	GRMZM2G171187	GRMZM2G107388	AC213398.3_FG004	GRMZM2G123486	GRMZM2G115975	GRMZM2G029039	GRMZM2G459370	GRMZM2G103250	GRMZM2G090652
GRMZM2G039988	GRMZM2G064870	GRMZM2G413796	GRMZM2G309933	GRMZM2G010962	GRMZM2G016649	GRMZM2G092747	GRMZM2G305582	GRMZM5G803275	GRMZM2G024827	AC208892.3_FG005	GRMZM2G115921	GRMZM2G396856	GRMZM2G117836	GRMZM2G023422	GRMZM5G843302
GRMZM2G135277	GRMZM2G047321	GRMZM2G113800	GRMZM2G372475	GRMZM2G122590	GRMZM2G104166	GRMZM2G132875	GRMZM2G003715	GRMZM2G060987	GRMZM2G089638	GRMZM2G494026	GRMZM2G382569	GRMZM2G396846	GRMZM2G149236	GRMZM2G106590	GRMZM2G126555
GRMZM2G130109	GRMZM2G039588	GRMZM2G155776	GRMZM2G003897	GRMZM2G000052	GRMZM5G810061	GRMZM2G097499	GRMZM2G044306	GRMZM2G158141	GRMZM5G832175	GRMZM2G005103	GRMZM2G156827	GRMZM2G148495	GRMZM2G012761	GRMZM2G055070	GRMZM2G150107
GRMZM2G022229	GRMZM2G076212	GRMZM2G142832	GRMZM2G306105	GRMZM2G089282	GRMZM5G836429	GRMZM2G087824	GRMZM2G372475	AC199571.3_FG004	GRMZM2G057413	GRMZM2G387383	GRMZM2G108416	GRMZM2G148633	GRMZM2G079777	GRMZM2G343080	GRMZM2G109753
GRMZM2G135387	GRMZM2G086920	GRMZM2G084491	GRMZM2G093744	GRMZM2G337532	GRMZM2G033379	GRMZM2G143168	GRMZM2G070555	GRMZM2G142680	GRMZM2G146475	GRMZM2G140970	GRMZM2G108530	GRMZM2G180471	GRMZM2G163923	GRMZM2G369260	GRMZM2G140924
GRMZM2G062488	GRMZM5G810191	GRMZM2G105801	GRMZM2G022793	GRMZM2G045849	AC218093.3_FG005	GRMZM2G039723	GRMZM2G123410	GRMZM2G000710	GRMZM5G847377	GRMZM2G140908	GRMZM2G109221	GRMZM2G143102	GRMZM2G151567	GRMZM2G099352	GRMZM2G032282
GRMZM2G121700	GRMZM2G174784	AF466202.2_FG008	GRMZM5G845163	GRMZM2G093526	GRMZM2G376731	GRMZM2G162845	GRMZM2G021864	GRMZM2G056799	GRMZM2G158625	GRMZM2G068220	GRMZM2G015902	GRMZM2G037461	GRMZM2G009353	GRMZM2G079908	GRMZM2G031354
GRMZM2G177070	GRMZM2G174926	GRMZM5G843302	GRMZM2G125977	GRMZM2G121063	GRMZM2G176677	GRMZM2G064159	GRMZM2G108892	GRMZM2G455413	GRMZM2G366607	GRMZM2G127134	GRMZM2G004298	GRMZM2G143356	GRMZM2G478382	GRMZM2G145123	GRMZM2G025243
GRMZM2G384979	GRMZM5G892758	GRMZM2G124965	GRMZM2G060798	GRMZM2G068982	GRMZM2G062179	GRMZM2G065292	GRMZM2G070780	GRMZM2G063042	GRMZM2G018022	GRMZM2G071720	GRMZM2G152877	GRMZM2G098279	GRMZM2G020054	GRMZM2G001551	GRMZM2G030009
GRMZM2G009948	GRMZM2G071119	GRMZM2G126555	GRMZM2G455749	GRMZM5G870080	GRMZM2G145095	GRMZM2G111482	GRMZM2G306105	AC204711.3_FG002	GRMZM2G132509	GRMZM2G072493	GRMZM2G107499	GRMZM2G368908	GRMZM2G420789	GRMZM2G003715	GRMZM2G058098
GRMZM2G065171	GRMZM2G010474	GRMZM2G109753	GRMZM2G123029	GRMZM2G072518	GRMZM2G118950	GRMZM2G306094	GRMZM2G093858	GRMZM2G009346	GRMZM2G145840	GRMZM2G124820	GRMZM2G107495	GRMZM2G124466	GRMZM2G481531	GRMZM2G532939	GRMZM2G150901
GRMZM2G071704	GRMZM5G886765	GRMZM2G094051	GRMZM2G060987	GRMZM2G392125	GRMZM2G137751	GRMZM2G018441	GRMZM2G093744	GRMZM2G104649	GRMZM2G126367	GRMZM2G057237	GRMZM2G382717	GRMZM2G405662	GRMZM2G178807	GRMZM2G123886	GRMZM2G123014
GRMZM2G015844	GRMZM2G159161	GRMZM2G456644	GRMZM2G072632	GRMZM2G156348	GRMZM2G056036	GRMZM2G006428	GRMZM2G148884	GRMZM2G028945	GRMZM2G125216	GRMZM2G401511	GRMZM2G003530	GRMZM5G835039	GRMZM2G090594	GRMZM2G070780	GRMZM2G143035
GRMZM2G015610	GRMZM2G106413	GRMZM2G156004	GRMZM2G089296	GRMZM5G856943	GRMZM2G178365	AC233888.1_FG001	GRMZM2G004957	GRMZM2G399530	GRMZM2G060116	GRMZM2G154735	GRMZM2G077897	GRMZM2G138870	GRMZM2G066539	GRMZM2G149786	GRMZM2G445575
GRMZM2G399383	GRMZM2G106393	GRMZM2G108125	GRMZM2G158141	GRMZM2G176225	GRMZM2G135277	GRMZM2G149994	GRMZM2G101926	GRMZM2G426275	GRMZM2G173534	GRMZM2G015933	GRMZM2G031591	GRMZM2G142757	GRMZM2G138997	GRMZM2G178942	GRMZM2G177373
GRMZM2G021459	GRMZM2G379758	GRMZM2G354867	GRMZM2G149698	GRMZM2G463280	GRMZM2G112483	GRMZM2G071518	GRMZM2G061135	GRMZM2G159720	GRMZM2G031528	GRMZM2G408768	GRMZM2G117513	GRMZM2G106836	GRMZM2G144407	GRMZM2G093858	GRMZM2G177491
GRMZM2G021831	GRMZM2G012628	GRMZM2G126957	AC199571.3_FG004	GRMZM2G038722	GRMZM2G093720	GRMZM2G071360	GRMZM2G028104	GRMZM2G002921	GRMZM2G056702	GRMZM2G405804	GRMZM2G524711	AC214046.4_FG005	GRMZM2G045507	GRMZM2G093744	GRMZM2G566484
GRMZM2G068510	GRMZM2G102346	GRMZM2G396856	GRMZM2G103825	GRMZM2G016705	GRMZM2G022229	GRMZM2G071264	GRMZM2G062541	GRMZM2G049681	GRMZM2G331522	GRMZM2G135314	GRMZM2G142390	GRMZM2G038013	GRMZM2G438602	GRMZM2G022793	AC204437.3_FG004
GRMZM2G106099	GRMZM2G005107	GRMZM2G326066	GRMZM2G455413	AC217385.3_FG009	GRMZM2G022413	GRMZM2G061537	GRMZM2G107388	GRMZM2G045844	GRMZM2G139617	GRMZM2G083599	GRMZM5G862467	GRMZM2G066049	GRMZM2G178014	GRMZM5G845163	GRMZM2G076602
GRMZM2G179827	GRMZM2G040493	GRMZM2G058098	GRMZM2G338493	GRMZM2G101383	GRMZM2G062488	GRMZM2G109668	GRMZM2G060987	GRMZM2G046583	GRMZM2G164475	GRMZM2G066394	GRMZM2G382774	GRMZM2G048067	GRMZM5G813804	GRMZM2G139157	GRMZM2G153017
GRMZM2G335703	GRMZM5G863846	GRMZM5G838853	GRMZM2G442425	GRMZM2G132777	GRMZM5G897480	GRMZM2G175140	GRMZM2G089296	GRMZM2G043737	GRMZM2G366142	GRMZM2G004521	AC177908.3_FG002	GRMZM2G068745	GRMZM2G044306	GRMZM2G101926	GRMZM2G104294
GRMZM2G113629	GRMZM5G868433	GRMZM2G000620	GRMZM5G815353	GRMZM2G044752	GRMZM2G121700	GRMZM2G013264	GRMZM2G424651	GRMZM2G371017	GRMZM2G141638	GRMZM2G145930	GRMZM2G470442	GRMZM2G003732	GRMZM2G086496	GRMZM2G060798	GRMZM2G384255
GRMZM2G035948	GRMZM2G156581	GRMZM2G016097	GRMZM2G085998	GRMZM2G086648	GRMZM2G362368	GRMZM2G166903	GRMZM2G149698	GRMZM2G450863	GRMZM5G815449	GRMZM2G145916	GRMZM2G104983	GRMZM2G014282	GRMZM2G172642	GRMZM2G060721	GRMZM2G368898
GRMZM2G142111	GRMZM2G539821	GRMZM2G445575	GRMZM2G126496	GRMZM2G021035	GRMZM2G119975	GRMZM2G446737	AC199571.3_FG004	GRMZM2G346839	GRMZM2G080917	GRMZM2G144635	GRMZM2G171022	GRMZM2G050709	GRMZM2G077317	GRMZM2G050829	GRMZM2G008730
GRMZM2G044681	GRMZM2G342039	GRMZM2G136970	GRMZM2G323754	GRMZM2G168917	GRMZM2G408963	GRMZM2G320135	GRMZM2G056799	GRMZM2G092325	GRMZM2G081077	GRMZM2G041549	GRMZM2G030805	GRMZM5G881649	GRMZM2G096422	GRMZM2G061135	GRMZM2G155111
GRMZM2G113513	GRMZM2G106881	GRMZM2G076602	GRMZM2G029641	GRMZM2G122937	GRMZM2G012404	GRMZM2G164649	GRMZM2G455413	GRMZM2G092747	GRMZM2G167637	GRMZM2G452669	GRMZM2G479340	GRMZM2G366264	GRMZM2G054397	GRMZM2G155503	GRMZM2G124502
GRMZM2G016749	GRMZM2G080992	GRMZM2G428119	GRMZM2G034313	GRMZM2G177937	GRMZM2G065171	GRMZM2G017815	GRMZM2G338493	GRMZM2G300238	GRMZM2G078500	GRMZM5G843555	GRMZM2G058528	GRMZM2G057753	GRMZM2G021864	GRMZM2G122943	GRMZM2G092571
GRMZM2G093826	GRMZM2G099130	GRMZM2G067176	GRMZM2G426275	GRMZM2G026656	GRMZM2G071704	GRMZM2G168953	GRMZM2G085998	GRMZM2G136344	GRMZM2G120814	GRMZM2G025014	GRMZM2G396640	AC187891.3_FG006	GRMZM2G003897	GRMZM2G041454	GRMZM2G008714
GRMZM2G012127	GRMZM2G132774	GRMZM5G866734	GRMZM2G021725	GRMZM2G160175	GRMZM2G092107	GRMZM2G038394	GRMZM2G126586	AC225176.2_FG003	GRMZM2G150859	GRMZM2G135002	GRMZM2G045090	GRMZM2G052515	GRMZM2G124744	GRMZM2G097605	GRMZM2G440259
GRMZM2G436533	GRMZM2G458974	GRMZM2G124502	GRMZM2G147327	GRMZM2G108228	GRMZM2G417770	GRMZM2G425072	GRMZM2G104649	GRMZM2G080575	GRMZM2G097789	GRMZM2G083000	AC194389.3_FG001	GRMZM2G033680	GRMZM2G061447	GRMZM2G042164	GRMZM2G173413
GRMZM2G097747	GRMZM2G121275	GRMZM2G107620	GRMZM2G027241	GRMZM2G403576	GRMZM2G171277	GRMZM2G429237	GRMZM2G029641	GRMZM2G107299	GRMZM2G074248	GRMZM2G082886	GRMZM2G131853	GRMZM2G301124	GRMZM2G028104	GRMZM5G871827	GRMZM2G406074
GRMZM2G025294	GRMZM2G021530	GRMZM2G179518	GRMZM2G060720	GRMZM5G827171	GRMZM2G015610	GRMZM2G126665	GRMZM2G099696	GRMZM2G064159	GRMZM2G154958	GRMZM2G018992	GRMZM2G133943	GRMZM2G438176	GRMZM2G123029	GRMZM2G142680	GRMZM2G177224
GRMZM2G086267	GRMZM2G078409	GRMZM2G164584	GRMZM2G050647	GRMZM5G817182	GRMZM2G103050	AC233979.1_FG009	GRMZM2G034313	GRMZM2G364839	GRMZM2G046436	GRMZM2G037614	GRMZM2G132690	GRMZM2G142019	GRMZM2G109175	GRMZM2G171716	GRMZM2G177072
AC177924.2_FG003	GRMZM2G108153	GRMZM2G092571	GRMZM2G046583	GRMZM2G123122	GRMZM2G399383	GRMZM2G413796	GRMZM2G001805	GRMZM2G064311	GRMZM2G429982	GRMZM2G022206	GRMZM2G162251	AC233898.1_FG003	GRMZM2G536584	GRMZM2G164538	GRMZM2G110932
GRMZM2G096048	GRMZM2G031360	GRMZM5G892522	GRMZM2G117619	GRMZM2G114153	GRMZM2G131321	GRMZM2G173429	GRMZM2G426275	GRMZM2G065292	GRMZM5G804618	GRMZM2G139467	GRMZM2G506660	GRMZM2G433162	GRMZM2G060987	GRMZM2G098697	GRMZM5G813783
GRMZM2G029531	GRMZM2G177273	GRMZM2G138870	GRMZM2G010323	GRMZM2G306741	GRMZM2G021459	GRMZM2G397684	GRMZM2G152661	GRMZM2G111462	GRMZM2G326933	GRMZM2G173721	GRMZM5G867121	GRMZM2G015869	GRMZM2G138252	GRMZM2G566307	GRMZM5G885706
GRMZM2G086925	GRMZM2G008892	GRMZM2G001905	GRMZM2G010797	GRMZM2G138701	GRMZM2G112039	GRMZM2G098676	GRMZM2G425798	GRMZM2G359735	GRMZM2G023279	GRMZM2G103955	GRMZM2G312693	GRMZM2G011355	GRMZM2G066044	GRMZM2G074585	GRMZM2G066165
GRMZM2G026793	GRMZM5G831795	GRMZM2G104613	GRMZM2G158097	GRMZM2G006964	GRMZM2G335703	GRMZM2G414915	GRMZM2G023194	GRMZM2G306094	GRMZM2G032958	GRMZM2G015136	GRMZM2G028302	GRMZM2G130127	GRMZM2G176737	GRMZM2G347635	GRMZM2G073840
GRMZM2G115805	GRMZM2G150295	GRMZM2G110932	GRMZM2G092325	GRMZM2G089767	GRMZM2G053111	GRMZM5G845601	GRMZM2G021725	GRMZM2G437481	GRMZM2G399218	GRMZM2G119759	GRMZM2G097249	GRMZM2G145578	GRMZM2G023023	GRMZM2G166141	GRMZM2G098603
GRMZM5G806387	GRMZM2G052078	GRMZM2G057441	GRMZM2G136344	GRMZM2G049541	GRMZM2G135935	GRMZM2G010290	GRMZM2G103847	AC233888.1_FG002	GRMZM2G330153	GRMZM2G386564	GRMZM2G303007	GRMZM5G879536	GRMZM2G103825	GRMZM2G120740	GRMZM2G129954
GRMZM2G045473	GRMZM2G366065	GRMZM2G098603	GRMZM2G087824	GRMZM2G082581	GRMZM2G057006	GRMZM2G155762	GRMZM2G147327	GRMZM2G007481	GRMZM2G158328	GRMZM2G084327	GRMZM2G057768	GRMZM2G109582	GRMZM2G000710	GRMZM2G701585	GRMZM2G130062
GRMZM2G021849	GRMZM2G097573	GRMZM2G180244	GRMZM2G039723	GRMZM2G052142	GRMZM2G078650	GRMZM2G142832	GRMZM2G027241	GRMZM2G071264	GRMZM2G043115	GRMZM2G149905	GRMZM2G136769	GRMZM2G075283	GRMZM2G056799	GRMZM2G009346	GRMZM2G104620
GRMZM2G069773	GRMZM2G064467	GRMZM2G180254	GRMZM2G162845	GRMZM2G100263	GRMZM2G134235	GRMZM2G112057	GRMZM2G059132	GRMZM2G061537	GRMZM2G139691	GRMZM2G077744	GRMZM2G077562	GRMZM2G013478	AC204271.3_FG003	GRMZM2G010599	GRMZM2G473138
GRMZM2G158147	GRMZM2G155177	AC152495.1_FG017	GRMZM2G181453	GRMZM2G147884	GRMZM2G016749	AF466202.2_FG008	GRMZM2G050647	GRMZM2G101393	GRMZM2G402092	GRMZM2G102450	GRMZM2G175134	GRMZM2G571844	GRMZM2G177203	GRMZM2G327099	GRMZM2G129804
GRMZM2G513103	GRMZM2G139022	GRMZM2G473138	GRMZM2G529530	GRMZM2G129493	GRMZM2G055854	GRMZM2G109753	GRMZM2G043737	GRMZM2G077458	GRMZM5G859099	GRMZM2G043992	GRMZM2G453832	GRMZM2G056270	GRMZM2G119127	GRMZM2G099696	GRMZM5G898755
GRMZM2G312543	GRMZM2G009892	GRMZM2G129804	GRMZM2G132994	GRMZM2G027571	GRMZM2G412441	GRMZM2G438202	GRMZM2G117619	GRMZM2G109668	AC204515.4_FG006	GRMZM2G119916	GRMZM2G127168	GRMZM2G054564	GRMZM2G063042	GRMZM2G426243	GRMZM2G387760
GRMZM2G104013	GRMZM2G010238	GRMZM2G361968	GRMZM2G461557	GRMZM2G370507	GRMZM2G071219	GRMZM2G032282	GRMZM2G117633	GRMZM2G175140	GRMZM2G116632	GRMZM2G009413	GRMZM2G132144	GRMZM2G401561	GRMZM2G415579	GRMZM2G159732	GRMZM2G054481
GRMZM2G003692	GRMZM2G083888	GRMZM2G054481	GRMZM2G306094	GRMZM2G050435	GRMZM2G027219	GRMZM2G025243	GRMZM2G450863	GRMZM2G154725	AC194425.3_FG005	GRMZM2G042599	GRMZM2G117804	GRMZM5G827286	GRMZM2G442425	GRMZM2G122437	GRMZM2G036685
GRMZM2G108597	GRMZM2G044322	GRMZM2G036685	GRMZM5G802115	GRMZM2G029001	GRMZM2G052268	GRMZM2G108125	GRMZM2G092325	GRMZM2G028883	GRMZM2G702103	AC210003.2_FG015	GRMZM2G458718	GRMZM2G088487	GRMZM5G801531	GRMZM2G023194	GRMZM2G159179
GRMZM2G466743	GRMZM2G018275	GRMZM2G031261	GRMZM2G018441	AC197340.3_FG003	GRMZM2G177721	GRMZM2G126957	GRMZM2G092429	GRMZM2G043813	GRMZM2G162768	GRMZM2G076212	GRMZM2G373341	GRMZM2G360615	AC215690.3_FG002	GRMZM2G147327	GRMZM2G338454
GRMZM5G877316	GRMZM5G843141	GRMZM2G148411	GRMZM2G105004	GRMZM2G015844	GRMZM2G450273	GRMZM2G121612	GRMZM2G024811	GRMZM5G896859	GRMZM2G394973	GRMZM2G081886	GRMZM2G107741	GRMZM2G056697	GRMZM2G104649	GRMZM2G059042	GRMZM2G066496
GRMZM2G416491	GRMZM2G160994	GRMZM2G057753	AC233888.1_FG002	GRMZM2G408038	GRMZM2G392672	GRMZM2G396856	GRMZM2G079490	GRMZM2G164649	GRMZM2G409430	GRMZM2G174784	GRMZM2G089121	GRMZM2G148078	GRMZM2G028945	GRMZM2G050647	GRMZM2G148411
GRMZM2G094699	GRMZM2G345238	GRMZM2G163998	GRMZM2G125635	GRMZM2G082149	GRMZM2G099580	GRMZM2G396846	GRMZM2G136344	GRMZM2G033746	GRMZM2G021704	GRMZM2G071119	GRMZM5G806839	GRMZM2G038950	GRMZM2G029641	GRMZM2G349709	GRMZM2G180596
GRMZM5G854138	GRMZM2G015637	GRMZM2G033680	GRMZM2G124396	GRMZM2G179827	GRMZM2G120833	GRMZM2G326066	GRMZM2G079342	GRMZM2G038394	GRMZM2G177940	GRMZM5G866678	GRMZM2G033478	GRMZM2G092363	GRMZM2G034313	GRMZM2G063844	GRMZM2G007680
GRMZM2G113033	GRMZM2G047681	GRMZM2G301122	GRMZM2G074689	GRMZM2G115395	GRMZM2G165613	GRMZM2G058098	GRMZM5G870446	GRMZM2G072121	GRMZM5G856653	GRMZM2G363470	GRMZM2G021621	GRMZM2G071390	GRMZM2G426275	GRMZM5G800211	GRMZM2G301122
GRMZM2G424491	GRMZM2G329885	GRMZM2G142019	GRMZM2G061537	GRMZM2G161932	GRMZM2G312543	GRMZM2G150901	AC225176.2_FG003	GRMZM2G413796	GRMZM2G159105	GRMZM2G042055	GRMZM2G161459	GRMZM2G087111	GRMZM2G152661	GRMZM2G054632	GRMZM2G136910
GRMZM2G039969	GRMZM2G391511	GRMZM2G068710	GRMZM2G077458	GRMZM2G047512	GRMZM2G147491	GRMZM2G097854	GRMZM2G107299	GRMZM2G169690	GRMZM2G014499	GRMZM2G114861	GRMZM2G392477	GRMZM2G181192	GRMZM2G151041	GRMZM2G117619	GRMZM2G419806
GRMZM5G816552	GRMZM2G147667	GRMZM2G093895	GRMZM2G377641	GRMZM2G013283	GRMZM5G877316	GRMZM5G895313	GRMZM2G057437	GRMZM2G162640	GRMZM2G171426	GRMZM5G876898	GRMZM2G058149	GRMZM2G005938	GRMZM2G153232	GRMZM2G039399	GRMZM2G347226
GRMZM2G007283	GRMZM2G135727	GRMZM2G103662	GRMZM2G175140	GRMZM2G155626	GRMZM2G087105	GRMZM2G016097	GRMZM2G133016	GRMZM2G094860	GRMZM2G380088	GRMZM2G165007	GRMZM2G180916	GRMZM2G172904	GRMZM2G138355	GRMZM2G332922	GRMZM2G103662
GRMZM2G069602	GRMZM2G414140	GRMZM2G433162	GRMZM2G013264	GRMZM2G074546	GRMZM2G472770	GRMZM2G480171	GRMZM2G461557	GRMZM2G116542	GRMZM2G008764	GRMZM2G007791	GRMZM2G070943	GRMZM2G568979	GRMZM2G103847	GRMZM2G332918	GRMZM2G157168
GRMZM2G166245	GRMZM2G062574	GRMZM2G392513	GRMZM2G028883	GRMZM2G109677	GRMZM2G043226	GRMZM2G086030	GRMZM2G047370	GRMZM2G455128	GRMZM2G157317	GRMZM2G007157	GRMZM2G550995	GRMZM2G151580	GRMZM5G831009	GRMZM5G839976	GRMZM2G059214
GRMZM2G102985	GRMZM2G102160	GRMZM2G413943	GRMZM2G043813	GRMZM2G142111	GRMZM2G057078	GRMZM2G124045	GRMZM2G702229	GRMZM2G142832	GRMZM2G122223	GRMZM2G093603	AC194914.3_FG002	GRMZM2G155729	GRMZM2G046583	GRMZM2G092429	GRMZM2G006042
GRMZM2G150404	AC196489.3_FG002	GRMZM2G125985	GRMZM2G166903	GRMZM2G044132	GRMZM2G028183	GRMZM2G009323	GRMZM5G802115	GRMZM2G084491	GRMZM2G056388	GRMZM2G049487	GRMZM2G121128	GRMZM2G173321	GRMZM2G043737	GRMZM2G092747	GRMZM2G009795
GRMZM2G466560	GRMZM2G015889	GRMZM2G125931	GRMZM2G166985	GRMZM2G113513	GRMZM2G116812	GRMZM2G428119	GRMZM2G175313	GRMZM2G061287	GRMZM2G083629	GRMZM2G180160	GRMZM2G047781	GRMZM2G539054	GRMZM2G371017	GRMZM2G024811	GRMZM2G115579
GRMZM2G352855	GRMZM2G142863	GRMZM2G011355	GRMZM2G131969	GRMZM2G023946	GRMZM2G403562	GRMZM2G067176	AC233888.1_FG002	GRMZM2G124965	GRMZM2G142207	GRMZM2G054130	GRMZM2G053079	GRMZM2G074489	GRMZM2G136508	GRMZM2G000268	GRMZM2G169240
GRMZM5G872070	AC235541.1_FG002	GRMZM2G348992	GRMZM2G468693	GRMZM2G329737	GRMZM2G076415	GRMZM2G008730	GRMZM2G125635	GRMZM2G392040	GRMZM2G024144	GRMZM2G120724	GRMZM2G158976	GRMZM2G442195	GRMZM2G010797	GRMZM2G132875	AC199058.2_FG001
GRMZM2G340408	GRMZM2G334680	GRMZM2G109582	GRMZM2G468855	GRMZM2G012127	GRMZM2G131793	GRMZM2G179518	GRMZM2G175269	GRMZM2G125656	GRMZM2G046458	GRMZM2G076771	GRMZM2G057690	GRMZM2G155392	GRMZM2G158069	GRMZM2G079490	GRMZM2G064818
GRMZM2G050885	GRMZM2G042893	GRMZM2G536768	GRMZM2G033746	GRMZM2G373849	GRMZM2G173035	GRMZM2G149979	GRMZM2G414503	GRMZM2G128057	GRMZM2G344848	GRMZM2G106881	GRMZM5G866843	GRMZM2G364748	GRMZM2G450863	GRMZM2G079342	GRMZM2G103909
GRMZM2G357112	GRMZM2G013765	GRMZM2G161212	GRMZM2G038394	GRMZM2G123940	GRMZM2G115658	GRMZM2G092571	GRMZM2G077458	AC208110.2_FG001	GRMZM5G822563	GRMZM2G068128	GRMZM2G025303	GRMZM2G087395	GRMZM2G136344	GRMZM2G017426	GRMZM2G139085
GRMZM2G145895	GRMZM2G492768	GRMZM2G054250	GRMZM2G098442	GRMZM2G097747	GRMZM2G025024	GRMZM2G343149	GRMZM2G028883	GRMZM2G109753	GRMZM2G160971	GRMZM2G170516	GRMZM5G868757	GRMZM2G055059	GRMZM2G069905	GRMZM2G125233	GRMZM2G058612
GRMZM2G176977	GRMZM2G114945	GRMZM2G037378	GRMZM2G429237	GRMZM5G848945	GRMZM2G175008	GRMZM2G142757	GRMZM2G051866	GRMZM2G140924	GRMZM2G305439	GRMZM2G123373	GRMZM5G873519	GRMZM2G531052	GRMZM5G870446	GRMZM2G032143	GRMZM2G536768
GRMZM2G019119	GRMZM2G056500	GRMZM2G458581	GRMZM2G427087	AC177924.2_FG003	GRMZM5G874578	GRMZM2G173413	GRMZM2G166985	GRMZM2G091331	GRMZM2G099382	GRMZM2G109262	GRMZM2G457147	GRMZM2G022506	GRMZM2G134539	GRMZM2G057437	GRMZM2G161212
GRMZM2G096792	GRMZM2G303993	GRMZM2G316665	GRMZM2G427097	GRMZM2G086925	GRMZM2G056546	GRMZM2G011743	GRMZM5G844316	GRMZM2G031586	GRMZM2G364528	GRMZM2G133854	GRMZM2G128641	GRMZM2G133512	GRMZM2G181453	GRMZM2G364839	GRMZM2G174830
GRMZM2G000601	GRMZM2G172686	GRMZM2G365888	GRMZM2G072121	GRMZM2G161087	GRMZM2G070284	GRMZM2G074718	GRMZM5G828581	GRMZM2G114182	GRMZM2G180732	GRMZM2G178998	GRMZM2G394403	GRMZM2G468615	GRMZM2G428924	GRMZM2G019621	GRMZM5G895459
GRMZM2G179120	GRMZM2G022876	GRMZM2G084463	GRMZM2G173429	GRMZM2G422367	GRMZM2G010363	GRMZM2G001905	GRMZM2G164743	GRMZM2G354855	GRMZM2G057733	GRMZM2G157207	GRMZM2G306104	GRMZM2G113662	GRMZM2G367768	GRMZM2G180716	GRMZM2G014376
GRMZM2G150616	GRMZM2G325749	GRMZM2G115424	GRMZM5G845601	GRMZM2G027307	GRMZM2G173419	AC214046.4_FG005	GRMZM2G131969	GRMZM2G145460	GRMZM2G176903	GRMZM5G803490	GRMZM2G321940	GRMZM2G078292	GRMZM2G132994	GRMZM2G702229	GRMZM2G458581
GRMZM2G340933	GRMZM2G060067	GRMZM2G027431	GRMZM2G455128	GRMZM2G115805	GRMZM2G703214	GRMZM2G040843	GRMZM2G132301	GRMZM2G030009	GRMZM2G160151	GRMZM2G081957	GRMZM2G159992	GRMZM2G180168	GRMZM2G066815	GRMZM2G018281	GRMZM2G316665
GRMZM2G416216	GRMZM2G168382	GRMZM5G827286	GRMZM2G003124	GRMZM5G806387	GRMZM2G052935	GRMZM2G057525	GRMZM2G468661	GRMZM2G396846	GRMZM2G114380	AC212859.3_FG008	GRMZM2G036567	GRMZM5G806309	GRMZM2G026580	GRMZM2G105004	GRMZM2G365888
GRMZM2G040840	GRMZM2G318681	GRMZM2G119465	GRMZM2G360519	GRMZM2G178486	GRMZM5G845339	GRMZM2G147266	GRMZM2G468855	GRMZM2G021822	GRMZM2G130305	GRMZM2G178709	GRMZM2G172098	GRMZM2G086496	GRMZM2G359735	GRMZM2G070448	GRMZM2G052606
GRMZM2G350165	GRMZM2G342744	GRMZM2G325643	GRMZM2G112057	GRMZM5G871600	GRMZM2G088261	GRMZM2G073840	GRMZM2G098442	GRMZM2G123014	AC217499.3_FG002	GRMZM2G059365	GRMZM2G038973	GRMZM2G063322	GRMZM2G306348	AC233888.1_FG002	GRMZM2G124974
GRMZM2G051955	GRMZM2G148270	GRMZM2G088140	GRMZM2G379540	GRMZM2G077863	GRMZM2G065258	GRMZM2G098603	GRMZM2G396527	GRMZM5G895313	GRMZM2G071021	GRMZM2G052688	GRMZM2G129413	GRMZM2G154328	GRMZM5G802115	GRMZM2G175269	GRMZM2G425986
GRMZM2G336456	GRMZM2G146472	GRMZM2G128648	GRMZM2G119370	GRMZM2G045473	GRMZM2G703231	GRMZM2G129954	GRMZM2G427097	GRMZM5G838853	GRMZM2G077836	GRMZM2G082670	GRMZM2G109814	GRMZM2G572013	GRMZM2G175313	GRMZM2G007481	GRMZM2G027431
GRMZM2G061184	GRMZM2G168829	GRMZM2G012756	GRMZM2G140924	GRMZM2G361151	GRMZM2G085939	GRMZM2G130062	GRMZM2G016819	GRMZM2G016097	GRMZM2G163574	GRMZM2G032694	GRMZM2G063024	GRMZM2G170291	GRMZM2G006216	GRMZM2G071360	GRMZM2G088140
GRMZM2G002523	GRMZM2G348866	GRMZM2G088487	GRMZM2G091331	GRMZM2G036708	GRMZM2G087444	GRMZM2G104620	GRMZM2G072121	GRMZM2G143102	GRMZM2G034943	GRMZM5G823673	GRMZM2G009655	AC205413.4_FG001	GRMZM2G405071	GRMZM2G074689	GRMZM2G069606
GRMZM2G100333	GRMZM2G101867	GRMZM2G360615	GRMZM2G438202	GRMZM2G021849	GRMZM2G036902	GRMZM2G104730	GRMZM2G113800	GRMZM2G480171	GRMZM2G002568	GRMZM2G083253	GRMZM2G029519	GRMZM2G155512	GRMZM2G071264	GRMZM2G061537	GRMZM2G128876
GRMZM2G117412	GRMZM2G064984	GRMZM2G128876	GRMZM2G032282	GRMZM2G513103	GRMZM2G048762	GRMZM2G043150	GRMZM2G077036	AC204437.3_FG004	GRMZM2G481362	GRMZM2G158083	GRMZM2G172581	GRMZM5G848692	GRMZM2G013264	GRMZM2G077458	GRMZM2G371316
GRMZM5G820822	GRMZM2G015080	GRMZM2G094352	GRMZM2G031586	GRMZM2G480356	GRMZM2G018356	GRMZM2G180244	GRMZM2G155776	GRMZM2G153017	GRMZM2G368498	GRMZM2G164036	GRMZM2G421493	GRMZM2G151553	GRMZM2G051866	GRMZM2G109668	GRMZM2G146978
GRMZM2G134430	AC233966.1_FG003	GRMZM2G158616	GRMZM5G800407	GRMZM2G058300	GRMZM2G352855	GRMZM2G180254	GRMZM2G455128	GRMZM2G009323	AC197555.3_FG008	GRMZM2G703002	GRMZM2G018929	GRMZM2G422090	GRMZM2G166985	AC199705.3_FG008	GRMZM2G062585
GRMZM2G134761	GRMZM2G411159	GRMZM2G094452	GRMZM2G150901	GRMZM2G165629	AC191107.4_FG002	GRMZM2G181546	GRMZM2G003124	GRMZM2G098279	GRMZM2G498613	GRMZM2G022974	GRMZM2G046658	GRMZM2G303105	GRMZM2G446737	GRMZM2G072107	GRMZM2G094352
GRMZM2G002131	GRMZM2G146267	GRMZM2G181192	GRMZM2G148621	GRMZM2G108597	GRMZM2G322661	GRMZM2G470974	GRMZM2G360519	GRMZM2G384255	GRMZM2G344903	GRMZM2G112530	GRMZM2G019673	GRMZM2G089163	GRMZM2G320135	GRMZM2G018760	GRMZM2G137715
GRMZM2G063723	GRMZM2G313812	GRMZM2G005938	GRMZM2G148633	GRMZM2G466743	GRMZM2G340408	GRMZM2G127393	GRMZM5G843302	GRMZM2G067176	GRMZM2G467123	GRMZM2G364597	GRMZM2G019673	GRMZM2G025939	GRMZM2G164649	GRMZM2G043887	GRMZM2G361718
GRMZM2G063747	GRMZM2G180697	GRMZM2G368861	GRMZM2G180471	GRMZM2G031802	GRMZM2G001668	GRMZM2G320305	GRMZM2G124965	GRMZM5G866734	GRMZM2G166745	GRMZM2G178236	GRMZM2G371462	GRMZM2G174736	GRMZM2G468693	GRMZM2G306643	GRMZM2G003979
AC198353.5_FG001	GRMZM2G313944	GRMZM2G173321	GRMZM2G023387	GRMZM2G036048	GRMZM2G028353	AC152495.1_FG002	GRMZM2G379540	GRMZM2G405662	GRMZM2G075884	GRMZM2G023204	GRMZM2G116638	GRMZM2G021170	GRMZM2G169690	GRMZM2G146809	GRMZM2G142565
GRMZM2G048008	GRMZM5G863076	GRMZM2G442195	GRMZM5G893216	GRMZM2G039359	GRMZM2G130052	GRMZM2G443939	GRMZM2G150107	GRMZM2G179518	GRMZM2G458888	AC193754.3_FG005	GRMZM5G876022	GRMZM5G864065	GRMZM2G173429	GRMZM2G164743	GRMZM2G402881
GRMZM2G080466	GRMZM2G009626	GRMZM2G149894	GRMZM5G831843	GRMZM2G052323	GRMZM2G357112	GRMZM2G473138	GRMZM5G887345	GRMZM2G149979	GRMZM5G887594	GRMZM2G130230	GRMZM2G153594	GRMZM2G159393	GRMZM2G397684	GRMZM2G046755	GRMZM2G485905
GRMZM2G134334	GRMZM2G175576	GRMZM2G066538	GRMZM2G143102	GRMZM2G458035	GRMZM2G176977	GRMZM2G467576	GRMZM2G140924	GRMZM2G069389	GRMZM2G092021	GRMZM2G093557	GRMZM2G159587	GRMZM2G157354	GRMZM2G094860	GRMZM2G168953	GRMZM2G029307
GRMZM2G446050	GRMZM2G162739	GRMZM2G084496	GRMZM2G480171	GRMZM2G460465	GRMZM2G019119	GRMZM2G361968	GRMZM2G091331	GRMZM2G043776	GRMZM2G107839	GRMZM2G100815	GRMZM2G053531	GRMZM2G096610	GRMZM2G155776	GRMZM2G057084	GRMZM2G038967
GRMZM2G051891	GRMZM2G150608	GRMZM2G049641	GRMZM2G153017	GRMZM2G055973	GRMZM2G446872	GRMZM2G059582	GRMZM2G031354	GRMZM2G011513	GRMZM2G061005	GRMZM5G828887	GRMZM2G045668	GRMZM2G134044	AF466202.2_FG008	GRMZM5G800975	GRMZM2G149894
GRMZM2G090865	GRMZM2G060872	GRMZM2G531052	GRMZM2G009323	GRMZM2G424491	GRMZM2G096792	GRMZM2G003750	GRMZM2G114182	GRMZM2G074718	GRMZM2G026868	GRMZM2G301194	GRMZM2G107406	GRMZM2G053008	GRMZM2G091581	GRMZM2G396527	GRMZM2G097739
AC211164.5_FG003	GRMZM2G142502	GRMZM2G407495	GRMZM2G143402	GRMZM2G115628	GRMZM2G346865	GRMZM2G004534	GRMZM2G033724	GRMZM2G177340	GRMZM2G085705	GRMZM2G179253	GRMZM2G173404	GRMZM2G589821	GRMZM2G379540	GRMZM2G127821	GRMZM2G121096
GRMZM2G178917	GRMZM2G047727	GRMZM2G113662	GRMZM2G143352	GRMZM2G007283	GRMZM2G062416	GRMZM2G164113	GRMZM2G145480	GRMZM2G106836	GRMZM2G093278	GRMZM2G029356	GRMZM2G039214	GRMZM2G178537	GRMZM2G303768	GRMZM2G048567	GRMZM2G119783
GRMZM2G023293	GRMZM2G466543	GRMZM2G042992	GRMZM2G104294	GRMZM2G094589	GRMZM2G163418	GRMZM2G020446	GRMZM2G145460	GRMZM2G001905	GRMZM2G397759	GRMZM2G032905	GRMZM2G156608	GRMZM2G126545	GRMZM2G119370	GRMZM2G427087	GRMZM2G091316
GRMZM2G150503	GRMZM2G321767	GRMZM2G171236	GRMZM2G104260	GRMZM2G444808	GRMZM2G347743	GRMZM2G113073	GRMZM2G148633	AC214046.4_FG005	GRMZM2G115834	GRMZM2G470882	GRMZM2G420723	GRMZM2G119823	GRMZM5G887345	GRMZM2G016819	GRMZM2G112782
GRMZM2G004188	GRMZM2G173926	GRMZM2G001530	GRMZM2G098279	GRMZM2G146378	GRMZM2G098076	GRMZM2G449197	GRMZM2G180471	GRMZM2G039011	GRMZM2G099461	GRMZM2G160994	GRMZM2G126656	GRMZM2G037335	GRMZM2G094051	GRMZM2G063972	GRMZM5G857786
GRMZM2G073942	GRMZM2G100484	GRMZM2G023073	GRMZM2G384255	GRMZM2G073175	GRMZM2G139903	GRMZM2G148411	GRMZM2G366270	GRMZM2G110932	AC206350.3_FG005	GRMZM2G361100	GRMZM2G147724	GRMZM2G159675	GRMZM2G438202	GRMZM2G077036	GRMZM2G023275
GRMZM2G017961	GRMZM2G130790	GRMZM2G471335	GRMZM2G368908	GRMZM2G102829	GRMZM2G416216	GRMZM2G180596	GRMZM2G037461	GRMZM2G038013	GRMZM2G045392	GRMZM2G003565	GRMZM2G006704	GRMZM2G153215	GRMZM2G028676	GRMZM5G845601	AC196202.3_FG007
GRMZM2G459854	GRMZM2G140078	GRMZM5G806309	GRMZM2G124466	GRMZM2G466560	GRMZM2G040840	GRMZM2G001272	GRMZM2G120136	GRMZM2G104620	GRMZM2G161154	GRMZM2G410831	GRMZM2G044354	GRMZM2G137451	GRMZM2G108125	GRMZM2G010290	GRMZM5G850027
GRMZM2G037875	GRMZM2G110412	GRMZM2G032564	GRMZM2G179532	GRMZM2G044472	GRMZM2G127810	GRMZM5G810047	GRMZM2G153017	GRMZM2G104730	GRMZM2G413897	GRMZM5G806108	GRMZM2G057820	GRMZM2G178906	GRMZM2G126957	GRMZM2G155762	GRMZM2G407495
AC190788.2_FG005	GRMZM2G527891	AC203985.4_FG005	GRMZM2G092427	GRMZM5G872070	GRMZM2G336456	GRMZM2G419806	GRMZM2G143352	AC197146.3_FG001	GRMZM2G132678	GRMZM2G050861	GRMZM2G048883	GRMZM2G147424	GRMZM2G042920	GRMZM2G455128	GRMZM2G055125
GRMZM2G173162	GRMZM2G043501	GRMZM2G309126	GRMZM2G323024	GRMZM2G363715	GRMZM2G341405	GRMZM2G068710	GRMZM2G104294	GRMZM2G127393	GRMZM2G178769	GRMZM2G391511	GRMZM2G166166	GRMZM2G095725	GRMZM2G326066	GRMZM2G142832	GRMZM2G037768
GRMZM2G180272	GRMZM2G059106	GRMZM2G016254	GRMZM2G343149	GRMZM2G333478	GRMZM2G005146	GRMZM2G132286	GRMZM2G104260	GRMZM2G127379	GRMZM2G309897	GRMZM2G546593	GRMZM2G130332	GRMZM2G014022	GRMZM2G021822	GRMZM2G112057	GRMZM2G042992
GRMZM2G457003	GRMZM2G083759	GRMZM2G170291	GRMZM2G043776	GRMZM2G050885	GRMZM2G117412	GRMZM2G402493	GRMZM2G101264	GRMZM2G068745	GRMZM2G086272	AC233967.1_FG001	GRMZM2G130149	GRMZM2G072337	GRMZM2G448051	GRMZM2G112129	GRMZM2G177621
GRMZM2G064655	GRMZM2G342401	GRMZM2G155836	GRMZM2G142743	GRMZM2G162374	GRMZM5G820822	GRMZM2G103662	GRMZM2G368908	AC152495.1_FG017	GRMZM2G121066	GRMZM5G807267	GRMZM2G092652	GRMZM2G437119	GRMZM2G023387	GRMZM2G105775	GRMZM2G123308
GRMZM2G470075	GRMZM2G100372	GRMZM2G099002	GRMZM2G142757	GRMZM2G145895	GRMZM2G703281	GRMZM2G157168	GRMZM2G368898	GRMZM2G387760	GRMZM2G011523	GRMZM2G074914	GRMZM2G074393	GRMZM2G096365	GRMZM2G366270	GRMZM2G125656	GRMZM2G026884
GRMZM2G169539	GRMZM2G091588	GRMZM2G109142	GRMZM2G177340	GRMZM2G149022	GRMZM2G162177	GRMZM2G063394	GRMZM2G124502	GRMZM2G014282	GRMZM2G054050	GRMZM2G062544	GRMZM2G076911	GRMZM2G069370	GRMZM2G000650	AC208110.2_FG001	GRMZM2G325907
GRMZM2G026672	GRMZM2G366101	GRMZM2G016462	GRMZM2G177224	GRMZM2G179120	GRMZM2G063775	GRMZM2G174560	GRMZM2G124466	GRMZM2G050709	GRMZM2G055999	GRMZM2G102160	GRMZM2G002138	GRMZM2G435824	GRMZM5G818977	AC208110.2_FG006	GRMZM5G856084
GRMZM5G804323	GRMZM2G026095	GRMZM2G350693	AC214046.4_FG005	GRMZM5G869532	GRMZM2G041127	GRMZM2G125985	GRMZM2G092427	GRMZM2G159193	GRMZM2G061758	GRMZM2G136624	GRMZM2G480451	GRMZM2G096695	GRMZM2G480171	GRMZM2G456644	GRMZM2G005126
GRMZM2G030713	GRMZM2G015409	GRMZM2G422090	GRMZM2G110908	GRMZM2G167245	GRMZM2G137477	GRMZM2G011355	GRMZM2G323024	GRMZM2G159179	GRMZM5G883759	GRMZM2G556667	GRMZM2G429807	GRMZM2G453963	GRMZM2G136970	GRMZM2G156004	GRMZM2G006727
GRMZM2G089159	GRMZM2G137532	GRMZM2G097289	GRMZM2G038013	GRMZM2G340933	GRMZM2G058862	GRMZM2G006042	GRMZM2G138920	GRMZM2G366264	GRMZM2G112629	GRMZM2G096717	GRMZM5G878732	GRMZM2G125424	GRMZM2G136960	GRMZM2G438178	GRMZM5G837151
GRMZM2G032154	GRMZM2G009406	GRMZM2G303105	GRMZM2G057525	GRMZM5G869299	AC204539.4_FG002	GRMZM2G000339	GRMZM2G142743	GRMZM2G180596	GRMZM2G122656	GRMZM2G145407	GRMZM2G060690	GRMZM2G135470	GRMZM2G086030	GRMZM2G114182	GRMZM2G022828
GRMZM2G113476	GRMZM2G009478	GRMZM2G111138	GRMZM2G147266	GRMZM2G327890	GRMZM2G058095	GRMZM2G088974	GRMZM2G177340	GRMZM2G301124	GRMZM2G028010	GRMZM2G025042	GRMZM2G137293	GRMZM2G134604	GRMZM2G002430	GRMZM2G033724	AC205413.4_FG003
GRMZM2G062156	GRMZM2G159926	GRMZM2G089163	GRMZM2G430780	GRMZM2G327459	GRMZM2G158884	GRMZM2G130127	GRMZM2G106792	GRMZM2G036534	GRMZM2G026182	AC197056.3_FG005	GRMZM2G329655	GRMZM2G301246	GRMZM2G143402	GRMZM2G145480	GRMZM2G325332
GRMZM2G130773	GRMZM2G305864	GRMZM2G116704	GRMZM2G181546	GRMZM2G061184	GRMZM2G388297	GRMZM2G082271	GRMZM2G104613	GRMZM2G063394	GRMZM2G040069	GRMZM2G309188	GRMZM2G127739	AC203841.3_FG009	GRMZM5G866734	GRMZM2G121612	GRMZM2G041454
GRMZM2G431309	GRMZM2G013892	GRMZM2G549348	GRMZM2G127393	GRMZM2G036783	AC211164.5_FG003	GRMZM2G005947	GRMZM2G011590	GRMZM2G011355	GRMZM2G144648	GRMZM2G174092	GRMZM2G142660	GRMZM2G006948	GRMZM2G124476	GRMZM2G403111	GRMZM2G337143
GRMZM2G014400	GRMZM2G102878	GRMZM2G171716	GRMZM2G127379	GRMZM2G019901	GRMZM2G099780	AC199058.2_FG001	GRMZM5G813783	GRMZM2G015238	GRMZM2G105085	GRMZM2G042893	GRMZM2G038922	GRMZM2G410191	GRMZM2G179518	GRMZM2G148621	GRMZM2G097289
GRMZM2G105207	GRMZM2G090176	GRMZM2G131611	GRMZM5G862857	GRMZM2G444393	GRMZM2G164956	GRMZM2G331368	GRMZM2G057557	GRMZM2G169240	GRMZM2G123407	GRMZM2G118697	GRMZM2G130034	GRMZM2G058525	GRMZM2G038384	GRMZM2G097854	GRMZM2G063592
GRMZM2G090493	GRMZM2G038880	GRMZM2G432335	GRMZM2G003750	GRMZM2G066672	GRMZM2G703309	GRMZM5G868647	GRMZM2G012062	GRMZM2G059010	GRMZM2G119894	GRMZM2G152100	GRMZM2G097116	GRMZM2G005865	GRMZM2G092607	GRMZM5G895313	GRMZM2G332423
GRMZM5G824534	GRMZM2G170253	GRMZM5G858454	GRMZM2G003762	GRMZM2G134430	GRMZM2G004188	GRMZM2G056270	GRMZM2G104638	GRMZM2G064818	GRMZM2G170388	GRMZM2G022876	GRMZM2G322090	GRMZM2G179097	GRMZM2G008622	GRMZM5G838853	GRMZM2G166694
GRMZM2G180947	GRMZM2G172826	GRMZM5G864065	GRMZM2G159179	GRMZM2G134761	GRMZM2G155337	GRMZM2G014376	GRMZM2G180262	GRMZM2G149410	GRMZM2G051153	GRMZM2G058591	GRMZM2G049088	GRMZM2G000245	GRMZM2G011743	GRMZM2G016097	GRMZM2G089721
GRMZM2G111614	GRMZM2G114107	GRMZM2G084729	GRMZM2G164113	GRMZM2G366130	GRMZM2G034260	GRMZM2G316665	GRMZM2G127379	GRMZM2G009196	GRMZM2G368662	GRMZM2G365736	GRMZM2G035444	GRMZM2G160473	GRMZM2G074718	GRMZM2G136964	GRMZM2G306237
GRMZM2G101142	GRMZM2G004619	GRMZM2G177182	GRMZM2G020446	GRMZM2G001973	GRMZM2G017961	GRMZM2G365888	GRMZM5G862857	GRMZM2G161212	GRMZM5G891343	GRMZM2G131597	GRMZM5G852177	GRMZM2G005859	GRMZM2G014043	GRMZM2G427031	GRMZM2G038846
GRMZM2G075744	GRMZM2G057885	GRMZM2G157354	GRMZM2G449197	GRMZM2G063723	GRMZM2G433854	GRMZM2G027298	GRMZM2G083258	GRMZM2G174830	GRMZM2G409309	GRMZM2G129208	GRMZM2G107984	AC206901.3_FG005	GRMZM2G177340	GRMZM2G127668	GRMZM2G140448
GRMZM2G053833	GRMZM2G114322	GRMZM2G004211	GRMZM2G419806	GRMZM2G063747	GRMZM2G140116	GRMZM2G124974	GRMZM2G101928	GRMZM2G056270	AC199526.5_FG001	GRMZM2G319445	GRMZM2G003635	GRMZM2G155387	GRMZM2G106792	GRMZM2G120136	AC188000.3_FG003
GRMZM2G119675	GRMZM2G146761	GRMZM2G159330	GRMZM2G347226	GRMZM2G323504	AC233910.1_FG005	GRMZM2G003090	GRMZM2G054481	GRMZM2G054250	GRMZM2G088653	GRMZM2G163079	GRMZM5G818213	GRMZM2G001035	GRMZM2G001905	GRMZM2G124045	GRMZM2G176998
GRMZM2G119745	GRMZM2G105869	GRMZM2G081585	GRMZM2G093950	GRMZM2G076017	GRMZM5G887647	GRMZM2G088140	GRMZM2G036685	GRMZM2G054564	GRMZM2G025222	GRMZM2G444138	GRMZM2G083284	GRMZM2G421212	GRMZM2G104613	GRMZM2G527256	GRMZM2G174671
GRMZM2G060109	GRMZM2G097089	GRMZM2G589821	GRMZM2G132286	GRMZM2G081676	GRMZM2G004784	GRMZM2G128648	GRMZM2G003762	GRMZM2G037378	GRMZM2G701566	GRMZM2G041493	GRMZM2G088565	GRMZM2G092599	GRMZM2G136525	GRMZM2G004924	GRMZM2G401883
GRMZM2G035985	GRMZM2G158191	GRMZM2G007229	GRMZM2G026231	AC198353.5_FG004	GRMZM2G137944	GRMZM2G012756	GRMZM2G031261	GRMZM2G027298	GRMZM2G061655	GRMZM2G342744	GRMZM2G099542	GRMZM2G097848	GRMZM2G110908	GRMZM2G009323	GRMZM2G131611
GRMZM2G166971	GRMZM5G871936	GRMZM2G032293	GRMZM5G813470	AC198353.5_FG001	GRMZM2G164263	GRMZM2G371316	GRMZM2G057753	GRMZM2G087692	GRMZM2G400223	GRMZM2G162056	GRMZM2G164672	GRMZM2G454399	GRMZM2G135536	GRMZM2G143480	GRMZM2G407650
GRMZM2G131467	GRMZM2G113779	AC231747.1_FG001	GRMZM2G157168	GRMZM2G112165	GRMZM5G868679	GRMZM2G570790	GRMZM2G024499	GRMZM2G425986	GRMZM2G029537	GRMZM2G002748	GRMZM2G028700	GRMZM2G105855	GRMZM2G057557	GRMZM2G101264	GRMZM2G134694
GRMZM2G308752	GRMZM2G426556	GRMZM2G467640	GRMZM2G036534	GRMZM2G080466	GRMZM2G180272	GRMZM2G306597	GRMZM2G443495	GRMZM2G088487	GRMZM2G317731	GRMZM2G056828	GRMZM2G028900	GRMZM2G134703	GRMZM2G430780	GRMZM2G428119	GRMZM2G330635
GRMZM2G151983	GRMZM2G046933	GRMZM2G022180	GRMZM2G063394	GRMZM2G417597	GRMZM2G179476	GRMZM2G094352	GRMZM2G433162	GRMZM2G128876	GRMZM2G120962	GRMZM2G147152	GRMZM2G091278	GRMZM2G006212	GRMZM2G104730	GRMZM2G067424	GRMZM2G069784
GRMZM2G128109	GRMZM2G067520	GRMZM2G368047	GRMZM2G015869	GRMZM2G041633	GRMZM2G336962	GRMZM2G094452	GRMZM2G413943	GRMZM2G056697	GRMZM2G042855	GRMZM2G087105	GRMZM2G018030	GRMZM2G344476	GRMZM2G043150	GRMZM2G067176	GRMZM2G173040
GRMZM2G129209	GRMZM2G448715	GRMZM2G149204	GRMZM2G303655	GRMZM2G014313	GRMZM2G470075	GRMZM5G840762	GRMZM2G036534	GRMZM2G148078	GRMZM2G156813	GRMZM2G162286	GRMZM2G022365	GRMZM2G128092	GRMZM5G886363	GRMZM2G107620	GRMZM2G035282
GRMZM2G140970	GRMZM2G021610	GRMZM2G055437	GRMZM2G006042	GRMZM2G047971	GRMZM2G026672	GRMZM5G862119	GRMZM2G015869	GRMZM2G102156	GRMZM2G384695	GRMZM2G052277	GRMZM2G014709	GRMZM2G119383	GRMZM2G180254	GRMZM2G179532	GRMZM2G004211
GRMZM2G169681	GRMZM2G099239	GRMZM2G329119	GRMZM2G145578	GRMZM2G014341	GRMZM2G125495	GRMZM2G172904	GRMZM5G831224	GRMZM2G094352	GRMZM2G061732	GRMZM2G460472	GRMZM2G042313	GRMZM2G120940	GRMZM2G180262	GRMZM2G164584	GRMZM2G084547
GRMZM2G127134	AC194970.5_FG002	GRMZM2G420870	GRMZM2G082271	GRMZM2G125688	GRMZM2G125507	GRMZM2G485905	GRMZM2G009795	GRMZM2G092363	AC203865.3_FG001	GRMZM2G145666	GRMZM2G115972	GRMZM2G128914	AC197146.3_FG001	GRMZM2G149979	GRMZM2G035899
GRMZM2G121948	AC194970.5_FG005	GRMZM2G476555	GRMZM2G015238	GRMZM2G178917	GRMZM2G010941	GRMZM2G368861	GRMZM2G115579	GRMZM2G158616	GRMZM2G154317	GRMZM2G537291	AC203989.4_FG001	GRMZM2G057567	GRMZM2G127379	GRMZM2G092365	GRMZM5G846048
GRMZM2G011315	GRMZM2G146292	GRMZM2G072513	GRMZM2G115579	GRMZM2G179049	GRMZM2G151826	GRMZM2G029307	GRMZM2G084005	GRMZM2G003979	GRMZM2G178102	GRMZM2G470535	GRMZM2G449274	GRMZM2G156013	GRMZM2G320305	GRMZM2G069389	GRMZM2G032293
GRMZM2G124820	GRMZM2G021567	GRMZM2G353213	GRMZM2G005947	GRMZM5G848608	GRMZM2G402804	GRMZM2G315767	GRMZM2G109582	GRMZM2G009681	GRMZM2G076499	GRMZM2G064984	GRMZM2G094742	GRMZM2G031529	GRMZM2G431714	GRMZM2G043776	GRMZM2G032547
GRMZM2G057159	GRMZM2G124919	GRMZM2G139419	GRMZM2G331368	AC199782.5_FG002	GRMZM2G104410	GRMZM2G539054	GRMZM2G103909	GRMZM2G071390	GRMZM2G097651	GRMZM2G389362	GRMZM2G136372	GRMZM2G354834	GRMZM2G068465	GRMZM2G138920	GRMZM2G119881
GRMZM2G116634	GRMZM2G358987	GRMZM2G096365	GRMZM2G103909	GRMZM2G422644	GRMZM2G099463	GRMZM2G074489	GRMZM2G139085	GRMZM2G049930	GRMZM2G139786	GRMZM2G022892	GRMZM2G080603	GRMZM2G155837	AC152495.1_FG002	GRMZM2G142667	GRMZM2G547542
GRMZM2G172369	GRMZM2G064630	GRMZM2G392224	GRMZM2G139085	GRMZM5G873455	GRMZM2G089159	GRMZM2G442195	GRMZM2G033822	GRMZM2G012530	GRMZM2G102580	GRMZM2G102242	GRMZM2G131254	GRMZM2G054537	AC152495.1_FG012	GRMZM2G142743	GRMZM2G016926
GRMZM5G875676	GRMZM2G147196	GRMZM2G097504	GRMZM2G058612	GRMZM2G365644	GRMZM5G887752	GRMZM2G155392	GRMZM2G013478	GRMZM2G402881	GRMZM2G701738	GRMZM2G064163	GRMZM2G067028	GRMZM2G145175	AC152495.1_FG017	GRMZM2G011513	GRMZM2G519761
GRMZM2G322844	GRMZM2G075148	GRMZM2G057554	GRMZM2G056270	GRMZM2G133282	GRMZM2G703348	GRMZM2G317098	GRMZM2G176472	GRMZM2G029307	GRMZM2G136262	GRMZM2G107956	GRMZM2G059029	GRMZM2G028902	GRMZM2G059582	GRMZM2G039011	GRMZM2G166956
GRMZM2G169095	GRMZM5G873779	GRMZM2G301246	GRMZM2G124974	GRMZM2G078114	GRMZM5G824534	GRMZM2G066538	GRMZM2G054564	GRMZM2G118610	GRMZM2G175761	GRMZM2G150754	GRMZM2G007381	GRMZM2G021885	GRMZM2G044736	GRMZM2G136283	GRMZM5G845175
GRMZM2G057056	GRMZM2G141258	GRMZM2G169648	GRMZM2G058498	AC233910.1_FG002	AC233952.1_FG006	GRMZM2G103287	GRMZM2G037378	GRMZM2G074489	GRMZM2G163514	GRMZM2G050150	GRMZM2G085474	GRMZM2G148594	GRMZM2G004414	GRMZM2G011590	GRMZM2G022180
GRMZM5G857814	GRMZM2G493903	GRMZM2G128731	GRMZM2G523064	GRMZM2G002948	GRMZM2G016106	GRMZM2G023275	GRMZM2G458581	GRMZM2G364748	GRMZM2G422210	GRMZM2G124103	GRMZM2G475897	GRMZM2G037226	GRMZM2G031317	GRMZM2G040843	GRMZM2G147390
GRMZM2G124555	GRMZM2G131554	GRMZM2G066163	GRMZM2G137715	GRMZM2G081774	GRMZM2G457889	GRMZM2G531052	GRMZM2G401561	GRMZM2G063566	GRMZM2G535911	GRMZM2G086418	GRMZM2G108135	GRMZM2G177412	GRMZM2G031033	GRMZM2G057525	GRMZM2G128399
GRMZM2G144635	GRMZM2G005493	GRMZM2G025054	GRMZM2G003979	GRMZM2G037875	GRMZM2G017351	GRMZM2G407393	GRMZM2G084463	GRMZM2G084496	GRMZM2G006753	GRMZM2G136042	GRMZM2G310947	GRMZM2G114325	GRMZM2G159193	GRMZM2G057441	GRMZM2G055437
GRMZM2G091956	GRMZM2G009876	GRMZM2G025366	GRMZM2G009681	GRMZM2G081571	GRMZM2G040618	GRMZM2G022506	GRMZM2G087692	GRMZM2G103287	GRMZM2G360698	GRMZM5G874167	GRMZM2G151236	GRMZM2G426242	GRMZM2G465444	GRMZM2G147266	GRMZM2G461465
GRMZM2G124921	GRMZM2G010136	GRMZM2G039600	GRMZM2G172904	GRMZM2G085199	GRMZM2G111614	GRMZM2G133512	GRMZM2G088487	GRMZM2G102231	AC195980.2_FG004	GRMZM2G088014	GRMZM2G098494	GRMZM2G101179	GRMZM2G020446	GRMZM2G012062	GRMZM2G129781
GRMZM2G152258	GRMZM2G030646	AC219061.2_FG007	GRMZM2G002391	GRMZM2G097170	GRMZM2G066388	GRMZM2G176355	GRMZM2G360615	GRMZM2G049641	GRMZM2G179465	GRMZM2G093492	GRMZM2G023847	GRMZM2G368908	GRMZM2G113093	GRMZM2G104638	GRMZM2G330424
GRMZM2G156127	GRMZM2G067915	GRMZM2G000245	GRMZM2G155729	GRMZM5G854185	GRMZM2G473533	GRMZM2G042992	GRMZM2G058498	GRMZM2G087395	GRMZM2G136635	GRMZM2G037150	GRMZM2G023791	GRMZM2G125149	GRMZM2G024499	GRMZM2G180150	GRMZM2G307262
GRMZM2G703415	GRMZM2G048680	AC226227.2_FG005	GRMZM2G029307	GRMZM2G158248	GRMZM2G128771	GRMZM2G171236	GRMZM2G102156	AC196202.3_FG007	GRMZM2G428168	GRMZM2G006678	GRMZM2G023313	GRMZM2G423861	GRMZM2G031278	GRMZM2G180244	GRMZM2G045280
GRMZM2G703417	GRMZM2G011404	GRMZM2G031660	GRMZM2G356897	GRMZM2G087870	GRMZM2G092877	GRMZM2G001530	GRMZM2G336813	GRMZM2G027750	GRMZM2G125012	GRMZM2G139994	GRMZM2G110143	GRMZM2G164569	GRMZM2G001272	GRMZM2G152016	GRMZM2G139419
GRMZM2G082886	GRMZM2G056335	GRMZM2G055178	GRMZM2G038967	GRMZM2G169615	GRMZM2G119745	GRMZM2G474769	GRMZM2G092363	GRMZM2G133512	GRMZM2G392932	GRMZM2G140078	GRMZM2G110135	GRMZM2G340065	GRMZM2G028432	GRMZM2G127393	GRMZM2G158140
GRMZM2G340130	GRMZM2G023328	GRMZM2G063827	GRMZM2G121096	GRMZM2G026576	GRMZM2G049347	GRMZM2G175265	GRMZM2G158616	GRMZM2G176355	AC203535.4_FG006	GRMZM2G034848	AC186606.4_FG003	GRMZM2G150262	GRMZM2G443495	GRMZM2G443939	GRMZM2G125476
GRMZM2G022206	GRMZM2G455945	GRMZM2G155387	GRMZM2G063566	GRMZM2G087662	GRMZM2G022947	AC203985.4_FG005	GRMZM2G004732	GRMZM2G113662	GRMZM5G878561	GRMZM2G110358	GRMZM2G475495	GRMZM2G172930	GRMZM2G068710	GRMZM2G349565	GRMZM2G446201
GRMZM5G877941	GRMZM2G064475	GRMZM2G000973	GRMZM2G103287	GRMZM2G046474	GRMZM2G327595	GRMZM2G086496	GRMZM2G009681	GRMZM2G068808	GRMZM2G085420	GRMZM2G059106	GRMZM2G005840	GRMZM2G351577	GRMZM2G093895	GRMZM2G005134	GRMZM2G392168
GRMZM2G139467	GRMZM2G074664	GRMZM2G127776	GRMZM2G107595	GRMZM2G046468	GRMZM2G159041	GRMZM2G154328	GRMZM2G568979	GRMZM2G123308	GRMZM2G105531	GRMZM2G001750	GRMZM2G113196	GRMZM2G392116	GRMZM2G402493	GRMZM2G101928	GRMZM2G075676
GRMZM2G096016	GRMZM5G884280	GRMZM2G018631	GRMZM2G022506	GRMZM2G099622	GRMZM2G166971	GRMZM2G304010	GRMZM2G151580	GRMZM2G180168	GRMZM2G044460	GRMZM2G140160	GRMZM2G080652	GRMZM2G142820	GRMZM2G005848	GRMZM2G361968	GRMZM2G097504
GRMZM5G873015	GRMZM2G158279	GRMZM2G097848	GRMZM2G165757	GRMZM2G327406	GRMZM2G340359	GRMZM2G572013	GRMZM2G155729	AC203985.4_FG001	GRMZM2G149837	GRMZM2G005954	GRMZM2G080912	GRMZM2G173636	GRMZM5G813470	GRMZM2G424628	GRMZM2G007120
GRMZM2G378515	GRMZM2G158175	GRMZM2G031280	GRMZM2G068808	GRMZM2G113396	GRMZM2G137724	GRMZM2G005126	GRMZM2G118610	GRMZM2G086117	GRMZM2G413711	GRMZM2G130440	GRMZM2G129058	GRMZM2G074759	GRMZM2G102662	GRMZM2G003762	GRMZM5G858456
GRMZM2G016236	GRMZM2G000652	AC233979.1_FG008	GRMZM2G078292	GRMZM5G807835	GRMZM2G327635	GRMZM2G136341	GRMZM2G173321	GRMZM2G304010	GRMZM2G044584	GRMZM2G134497	GRMZM2G391288	GRMZM2G106781	GRMZM2G063394	GRMZM2G004534	GRMZM2G044382
GRMZM2G459874	GRMZM2G022763	GRMZM2G454399	GRMZM2G177621	AC194970.5_FG009	GRMZM2G077632	GRMZM2G101926	GRMZM2G149894	GRMZM2G572013	GRMZM2G015923	GRMZM2G110107	GRMZM2G132607	GRMZM2G106647	GRMZM2G174560	GRMZM2G031261	GRMZM2G425920
GRMZM2G084958	GRMZM2G022403	GRMZM2G105855	GRMZM2G175265	GRMZM2G022213	GRMZM2G171068	GRMZM2G022740	GRMZM2G364748	GRMZM2G001824	GRMZM2G392683	GRMZM2G366101	GRMZM5G854901	GRMZM2G038050	GRMZM2G125931	GRMZM2G164113	GRMZM5G893284
GRMZM2G084819	AC217814.2_FG006	GRMZM2G134703	AC203985.4_FG001	GRMZM2G062156	GRMZM2G057448	AC205413.4_FG003	GRMZM2G700828	GRMZM2G022740	GRMZM5G807064	GRMZM2G026095	AC234203.1_FG004	GRMZM5G800751	GRMZM2G348992	GRMZM2G113073	GRMZM2G107306
GRMZM2G039996	GRMZM2G360494	GRMZM2G018018	GRMZM2G063322	GRMZM2G112954	GRMZM2G009571	GRMZM2G061728	GRMZM2G102231	GRMZM2G326222	GRMZM5G813651	GRMZM2G703290	GRMZM2G115442	GRMZM2G046590	GRMZM2G088974	AC207755.3_FG005	GRMZM2G057554
GRMZM2G040736	GRMZM2G115112	AC235534.1_FG001	GRMZM2G077486	GRMZM2G128072	GRMZM2G001297	GRMZM2G155512	GRMZM2G087395	AC205413.4_FG002	GRMZM2G110085	GRMZM2G009478	GRMZM2G022499	GRMZM2G058966	GRMZM2G082271	GRMZM2G449197	GRMZM2G169516
GRMZM2G145825	GRMZM2G066902	GRMZM2G301485	GRMZM2G032684	GRMZM2G056467	GRMZM2G308752	GRMZM2G099002	GRMZM2G384439	AC205413.4_FG003	GRMZM2G060255	GRMZM2G081017	GRMZM2G124638	GRMZM2G348959	GRMZM2G015238	GRMZM2G163998	GRMZM2G021482
GRMZM2G102450	AC148152.3_FG008	GRMZM2G003057	GRMZM2G063363	GRMZM2G169087	GRMZM2G494026	GRMZM2G109142	GRMZM2G107595	GRMZM2G109062	GRMZM2G135706	GRMZM2G008374	GRMZM2G141784	GRMZM2G018595	GRMZM2G084005	GRMZM2G153409	GRMZM2G025366
GRMZM2G043862	AC148152.3_FG005	GRMZM2G133018	GRMZM2G304010	GRMZM2G044175	GRMZM2G003409	GRMZM2G016312	GRMZM2G141133	GRMZM2G151553	GRMZM2G074229	GRMZM2G083504	GRMZM2G179366	GRMZM2G084252	GRMZM2G059010	GRMZM5G851140	GRMZM2G041513
GRMZM2G371944	GRMZM2G105652	GRMZM2G037792	GRMZM2G005126	GRMZM2G075744	GRMZM2G395244	GRMZM2G303105	GRMZM2G027750	GRMZM2G016462	GRMZM2G127117	GRMZM2G102878	GRMZM2G703858	GRMZM2G449094	GRMZM2G149410	GRMZM2G132286	GRMZM2G039600
GRMZM2G071034	GRMZM2G008919	GRMZM2G004709	GRMZM2G136341	GRMZM2G075461	GRMZM2G402262	GRMZM2G339820	GRMZM2G165757	GRMZM2G337143	GRMZM5G837822	GRMZM2G035098	GRMZM2G114816	GRMZM2G149996	GRMZM2G176472	GRMZM2G026231	GRMZM2G070111
GRMZM2G348909	GRMZM2G082931	GRMZM2G555422	GRMZM2G155512	GRMZM2G053833	GRMZM2G140970	GRMZM2G332423	GRMZM2G006736	GRMZM2G422090	GRMZM2G127949	GRMZM2G034113	GRMZM2G407249	GRMZM2G137574	GRMZM2G009196	GRMZM2G392513	GRMZM2G330526
GRMZM2G061745	GRMZM2G082853	GRMZM2G364060	GRMZM2G015605	GRMZM2G068715	GRMZM5G843434	GRMZM2G166694	GRMZM2G068808	GRMZM2G332423	GRMZM2G047851	GRMZM2G379563	GRMZM2G083725	GRMZM2G084928	AC203972.3_FG003	GRMZM2G036534	GRMZM2G410083
GRMZM2G042599	GRMZM2G322641	GRMZM2G129169	GRMZM5G848692	GRMZM2G008623	GRMZM2G124820	GRMZM2G089163	GRMZM2G078292	GRMZM2G089163	GRMZM2G177518	GRMZM2G433847	GRMZM2G068657	GRMZM2G040513	GRMZM2G087692	GRMZM2G082508	GRMZM2G050882
GRMZM2G039532	GRMZM2G018197	GRMZM2G128914	GRMZM2G016312	GRMZM2G082448	GRMZM2G155849	GRMZM2G116626	GRMZM2G153416	GRMZM2G089721	GRMZM2G116114	GRMZM2G459847	GRMZM5G872204	GRMZM2G040627	GRMZM2G325643	GRMZM2G118714	GRMZM2G352023
GRMZM2G032977	GRMZM2G176347	GRMZM2G057567	GRMZM2G337143	GRMZM2G327703	GRMZM2G408768	GRMZM2G116704	GRMZM5G806309	GRMZM2G140448	GRMZM2G165192	GRMZM2G158679	GRMZM2G030494	GRMZM2G078174	GRMZM2G153383	GRMZM2G006493	GRMZM2G031660
GRMZM2G023037	GRMZM2G469477	GRMZM2G156145	AC188000.3_FG003	GRMZM2G035985	GRMZM2G057056	GRMZM2G025939	GRMZM2G032564	AC188000.3_FG003	GRMZM2G449033	GRMZM2G048551	GRMZM2G069594	GRMZM2G102471	GRMZM2G003090	GRMZM2G303655	GRMZM2G051866
GRMZM2G022563	GRMZM5G822237	GRMZM2G456547	GRMZM2G347623	GRMZM2G474468	GRMZM2G139813	GRMZM5G863097	GRMZM2G063322	GRMZM2G347623	GRMZM2G006763	GRMZM2G146761	GRMZM2G019050	GRMZM2G047474	GRMZM2G128648	GRMZM2G426486	GRMZM2G164714
GRMZM5G824964	GRMZM2G021921	GRMZM2G156013	GRMZM2G025939	GRMZM2G010551	GRMZM2G135354	GRMZM5G818631	GRMZM2G032684	GRMZM2G174671	GRMZM2G126077	GRMZM2G105869	GRMZM2G472671	GRMZM2G047018	GRMZM2G012756	GRMZM2G000339	GRMZM2G046952
GRMZM2G004590	GRMZM5G805105	GRMZM2G147408	GRMZM2G174671	GRMZM5G836628	GRMZM2G066902	GRMZM2G166899	GRMZM2G170291	GRMZM2G154509	GRMZM2G006229	GRMZM2G135111	GRMZM2G175396	GRMZM2G045049	GRMZM2G058498	GRMZM2G140737	GRMZM2G132218
GRMZM2G042055	GRMZM5G856071	GRMZM2G028929	GRMZM2G068350	GRMZM2G129209	GRMZM2G070444	GRMZM2G174773	GRMZM2G015605	GRMZM5G858454	GRMZM2G141350	GRMZM2G417715	GRMZM2G175856	GRMZM2G040017	GRMZM2G094452	GRMZM2G319262	GRMZM2G155543
GRMZM2G122581	GRMZM5G840582	GRMZM2G119802	GRMZM2G174736	GRMZM2G140908	GRMZM5G843555	GRMZM2G011928	GRMZM2G337143	GRMZM2G134694	GRMZM2G014979	GRMZM2G172442	GRMZM2G164909	GRMZM2G086573	GRMZM2G146115	GRMZM2G005947	GRMZM2G054418
GRMZM2G076539	GRMZM2G173882	GRMZM2G327234	GRMZM2G000710	GRMZM2G137546	GRMZM2G310548	GRMZM2G131611	GRMZM2G089721	GRMZM2G436448	GRMZM2G014945	GRMZM2G311187	GRMZM2G076723	GRMZM2G086577	GRMZM2G002391	GRMZM2G331368	GRMZM2G123450
AC188831.3_FG005	GRMZM2G309152	GRMZM2G126858	GRMZM2G128651	GRMZM2G077256	GRMZM2G025014	GRMZM2G128651	GRMZM5G831308	GRMZM2G330635	GRMZM2G035726	GRMZM2G099295	GRMZM2G141634	GRMZM2G386525	GRMZM2G368861	GRMZM2G113815	GRMZM2G134517
GRMZM2G388051	GRMZM2G123558	GRMZM2G155837	GRMZM2G157812	GRMZM2G129268	GRMZM2G080222	GRMZM2G134694	GRMZM2G401883	GRMZM2G021170	GRMZM5G846140	AC194970.5_FG001	GRMZM2G117378	GRMZM2G032022	GRMZM2G317098	GRMZM2G033822	GRMZM2G026983
GRMZM2G098187	GRMZM2G083749	GRMZM2G071924	GRMZM2G436448	GRMZM2G426932	GRMZM2G362718	GRMZM2G021170	GRMZM2G154509	GRMZM5G864065	GRMZM2G344630	AC194970.5_FG005	GRMZM2G349749	GRMZM2G160523	GRMZM2G103287	GRMZM5G868647	GRMZM2G018631
GRMZM2G177263	GRMZM2G061018	GRMZM2G445617	GRMZM2G143725	GRMZM2G412911	GRMZM2G423636	GRMZM5G864065	GRMZM2G157812	GRMZM2G089958	GRMZM2G036099	GRMZM2G414002	GRMZM2G436593	GRMZM2G096577	GRMZM2G141133	GRMZM2G300965	GRMZM2G031280
GRMZM2G102069	GRMZM2G400938	GRMZM2G029242	GRMZM2G019246	GRMZM2G172101	GRMZM2G173721	GRMZM2G177182	GRMZM5G858454	GRMZM2G034155	AC213654.3_FG006	GRMZM2G042981	GRMZM2G157772	GRMZM2G174784	GRMZM2G039671	GRMZM2G054250	GRMZM2G031326
GRMZM2G175362	AC205574.3_FG006	GRMZM2G096107	GRMZM2G455476	GRMZM5G875676	GRMZM2G402239	GRMZM2G157354	GRMZM2G436448	GRMZM2G159393	GRMZM2G047384	GRMZM5G849499	GRMZM2G004079	GRMZM2G066169	GRMZM2G027750	GRMZM2G037378	AC233979.1_FG008
GRMZM2G120724	GRMZM2G386608	GRMZM2G150950	GRMZM2G017164	GRMZM2G056103	GRMZM5G876379	GRMZM2G017164	GRMZM2G143725	GRMZM2G019246	GRMZM2G046431	GRMZM2G021567	GRMZM2G419024	GRMZM5G824964	GRMZM2G176355	GRMZM2G084463	GRMZM2G086541
GRMZM2G129450	GRMZM2G133121	GRMZM2G148594	GRMZM2G084547	GRMZM2G322844	GRMZM2G165535	GRMZM2G134044	GRMZM2G019246	GRMZM2G134044	AC190560.2_FG002	GRMZM2G040349	GRMZM2G115750	GRMZM2G072264	GRMZM2G175265	GRMZM2G027298	GRMZM5G894619
GRMZM2G153378	GRMZM2G068352	GRMZM5G854604	GRMZM2G134044	GRMZM2G166674	GRMZM2G348956	GRMZM2G035899	GRMZM2G173040	GRMZM2G086702	GRMZM2G138800	GRMZM5G873635	GRMZM2G017045	GRMZM2G106578	GRMZM2G085845	GRMZM2G115424	GRMZM2G424112
GRMZM2G164340	GRMZM2G077981	GRMZM2G037226	GRMZM2G035899	GRMZM2G414114	GRMZM2G147854	GRMZM2G081585	GRMZM2G455476	GRMZM2G126545	GRMZM2G062342	GRMZM2G056564	GRMZM2G318803	GRMZM2G115598	GRMZM2G096367	GRMZM2G119465	GRMZM2G301485
GRMZM2G068128	GRMZM2G132116	GRMZM2G117531	GRMZM2G359298	GRMZM2G301399	GRMZM2G019500	GRMZM2G126545	GRMZM2G096610	GRMZM2G032293	GRMZM2G436856	GRMZM2G056612	GRMZM2G328309	GRMZM2G121074	GRMZM2G060054	GRMZM2G010095	GRMZM2G090616
GRMZM2G081032	GRMZM2G104081	GRMZM2G104199	GRMZM2G053008	GRMZM2G458075	GRMZM2G084327	GRMZM2G032293	GRMZM2G004211	GRMZM2G016926	AC190623.3_FG002	GRMZM2G075148	GRMZM2G129513	GRMZM2G121070	GRMZM2G136341	GRMZM2G102156	GRMZM2G091534
GRMZM2G129261	GRMZM2G176506	GRMZM2G101179	GRMZM2G139512	GRMZM2G457381	GRMZM2G160527	GRMZM2G119881	GRMZM2G159330	AC231747.1_FG001	GRMZM2G052365	GRMZM2G323828	GRMZM2G106928	GRMZM2G454511	GRMZM2G101926	GRMZM2G145909	GRMZM2G004709
GRMZM5G825321	GRMZM2G115574	GRMZM2G066981	GRMZM2G016926	GRMZM2G066394	GRMZM2G436199	GRMZM2G119823	GRMZM2G359298	GRMZM2G159675	GRMZM2G089944	GRMZM2G322618	GRMZM5G804575	GRMZM2G073743	GRMZM2G101875	GRMZM2G135286	GRMZM2G017647
GRMZM2G170516	GRMZM2G028637	GRMZM2G368908	GRMZM2G175188	GRMZM2G165173	GRMZM2G068177	GRMZM2G139512	GRMZM2G007229	GRMZM2G149590	GRMZM2G377589	GRMZM2G075387	AC234528.1_FG006	GRMZM2G073861	GRMZM2G001824	GRMZM2G158616	GRMZM2G129169
GRMZM2G077002	GRMZM5G830695	GRMZM2G066469	GRMZM2G159675	GRMZM2G145930	GRMZM2G040300	GRMZM2G097662	GRMZM2G079913	GRMZM2G021802	GRMZM2G409970	GRMZM2G053434	GRMZM2G357804	GRMZM2G443445	GRMZM2G155836	GRMZM2G004732	GRMZM2G128934
GRMZM2G425211	GRMZM2G169929	GRMZM2G008611	GRMZM2G153215	GRMZM5G857814	GRMZM2G371944	GRMZM2G016926	GRMZM2G123922	GRMZM2G022180	GRMZM2G163407	GRMZM2G005493	GRMZM2G057608	GRMZM2G002559	GRMZM2G177792	GRMZM2G009681	GRMZM2G155991
GRMZM2G131982	GRMZM2G116053	GRMZM2G442000	GRMZM2G137451	GRMZM2G116461	GRMZM2G119916	GRMZM2G022308	GRMZM2G022180	GRMZM2G147424	GRMZM2G324705	GRMZM2G474451	GRMZM2G022866	GRMZM2G080041	GRMZM2G099002	GRMZM2G049930	GRMZM2G022926
GRMZM2G109244	GRMZM2G102196	GRMZM2G464157	GRMZM2G123922	GRMZM2G041549	GRMZM2G009413	GRMZM2G439668	GRMZM2G368047	GRMZM2G055437	GRMZM2G027976	GRMZM2G010136	GRMZM2G144982	GRMZM2G337532	GRMZM5G851490	GRMZM2G012530	GRMZM2G327234
GRMZM2G062471	GRMZM2G445261	GRMZM2G172930	GRMZM5G845175	GRMZM2G053239	GRMZM2G042599	GRMZM2G175188	GRMZM2G443509	GRMZM2G329119	GRMZM2G123277	GRMZM2G473709	GRMZM2G319345	GRMZM2G306374	GRMZM2G109062	GRMZM2G118610	GRMZM2G101675
GRMZM2G354909	GRMZM2G065471	GRMZM2G040876	GRMZM2G443509	GRMZM2G302233	GRMZM2G056513	AC225363.3_FG004	GRMZM2G147390	GRMZM2G407740	GRMZM2G176912	GRMZM2G176327	GRMZM2G158479	GRMZM2G068982	GRMZM2G015605	GRMZM2G315767	GRMZM2G445617
GRMZM5G803490	GRMZM2G378717	GRMZM5G857930	GRMZM2G147390	GRMZM2G152258	GRMZM2G039588	GRMZM2G467640	GRMZM2G147424	GRMZM2G476555	GRMZM2G079904	GRMZM2G097277	GRMZM2G158437	GRMZM2G401339	GRMZM2G111138	GRMZM2G066538	GRMZM2G042867
GRMZM2G138190	AC215260.3_FG004	GRMZM2G008287	GRMZM2G147424	GRMZM2G180172	GRMZM2G076212	GRMZM2G137451	GRMZM2G157120	GRMZM2G069370	GRMZM2G054221	GRMZM2G095593	GRMZM2G149442	GRMZM2G140328	GRMZM2G039381	GRMZM2G063566	GRMZM2G148492
GRMZM2G113990	AC215260.3_FG001	GRMZM2G142820	GRMZM2G157120	GRMZM2G149841	GRMZM2G033219	GRMZM5G845175	GRMZM2G072513	GRMZM2G446201	GRMZM2G054115	GRMZM2G018146	GRMZM2G180575	GRMZM2G072518	GRMZM2G116626	GRMZM2G700828	GRMZM2G324781
GRMZM2G474883	GRMZM2G166064	GRMZM2G406119	GRMZM2G478430	GRMZM2G149847	GRMZM2G096546	GRMZM2G095725	GRMZM2G139419	GRMZM2G075676	GRMZM2G070348	GRMZM5G830632	GRMZM2G046005	GRMZM2G071832	GRMZM2G347623	GRMZM2G145870	GRMZM2G443819
GRMZM2G008792	GRMZM2G384090	GRMZM2G406099	GRMZM2G075517	GRMZM2G144890	GRMZM5G810191	GRMZM2G478430	GRMZM2G437119	GRMZM2G044382	GRMZM2G070356	GRMZM2G175882	GRMZM2G049057	GRMZM2G392125	GRMZM2G174699	GRMZM2G102231	GRMZM2G085236
GRMZM2G178681	GRMZM2G034534	GRMZM2G104658	GRMZM2G461465	GRMZM2G170934	GRMZM5G892758	GRMZM2G014022	GRMZM2G392224	GRMZM2G069830	GRMZM2G126853	GRMZM2G107945	GRMZM2G122064	GRMZM2G053909	GRMZM5G863097	GRMZM2G049641	GRMZM2G027056
GRMZM2G122618	GRMZM2G013790	GRMZM5G824597	GRMZM2G045280	GRMZM2G022206	GRMZM2G054225	GRMZM2G052100	GRMZM2G097504	GRMZM2G125424	GRMZM2G019437	GRMZM2G008854	GRMZM2G101268	GRMZM2G374203	GRMZM5G831308	GRMZM2G384439	GRMZM2G064831
GRMZM2G032694	GRMZM2G098011	GRMZM2G086876	GRMZM2G437119	GRMZM5G877941	GRMZM2G138782	GRMZM2G420870	GRMZM2G007120	GRMZM5G893284	GRMZM2G346639	GRMZM2G135195	GRMZM2G050583	GRMZM2G076204	GRMZM5G818631	GRMZM2G165757	GRMZM2G104199
GRMZM2G342509	AC216891.3_FG004	GRMZM2G051917	GRMZM2G158140	GRMZM2G139467	GRMZM2G138782	GRMZM2G476555	GRMZM2G036186	GRMZM2G169726	GRMZM2G055585	GRMZM2G105570	GRMZM2G029527	GRMZM2G014276	GRMZM2G166899	GRMZM2G113682	GRMZM5G885867
GRMZM2G065899	GRMZM2G428905	GRMZM2G155877	GRMZM2G036186	GRMZM2G096814	GRMZM2G159161	GRMZM2G140726	GRMZM2G425920	GRMZM5G880300	GRMZM2G033576	GRMZM2G333448	GRMZM2G448185	GRMZM2G090279	GRMZM2G174773	GRMZM2G068808	GRMZM2G084576
GRMZM2G158083	GRMZM2G062245	GRMZM2G150004	GRMZM2G425920	GRMZM2G461569	GRMZM2G106105	GRMZM2G353213	GRMZM2G125424	GRMZM2G173649	GRMZM2G058655	GRMZM2G022403	GRMZM2G129879	GRMZM2G024517	GRMZM2G171716	GRMZM2G171236	GRMZM2G067421
GRMZM2G095598	AC183315.4_FG006	GRMZM2G137574	GRMZM2G125424	GRMZM2G016236	GRMZM2G115705	GRMZM2G096365	GRMZM2G171383	GRMZM2G111423	GRMZM2G067583	AC217814.2_FG006	GRMZM5G825854	GRMZM2G098099	GRMZM2G432335	GRMZM2G001530	GRMZM2G442000
GRMZM2G112530	GRMZM2G180605	GRMZM2G105330	GRMZM5G821433	GRMZM2G172529	GRMZM2G164277	GRMZM2G096695	GRMZM2G057554	GRMZM2G437481	GRMZM5G888620	GRMZM2G360494	GRMZM2G146948	GRMZM2G066489	GRMZM2G154509	GRMZM2G023073	GRMZM2G179523
GRMZM2G138770	GRMZM2G351810	GRMZM2G040115	GRMZM2G107306	GRMZM2G074530	GRMZM2G040397	GRMZM5G893284	GRMZM2G173865	AC219061.2_FG007	GRMZM2G160032	GRMZM2G115112	GRMZM2G131434	GRMZM2G017197	GRMZM2G157812	GRMZM2G474769	GRMZM2G179507
GRMZM2G051984	GRMZM2G013471	GRMZM2G040247	GRMZM2G135470	GRMZM2G119759	GRMZM2G007453	GRMZM5G821433	GRMZM2G173597	GRMZM2G300569	GRMZM2G480687	GRMZM2G066902	GRMZM2G429940	GRMZM2G318527	GRMZM2G436448	GRMZM2G032564	GRMZM2G464137
GRMZM2G135410	GRMZM2G169486	GRMZM2G020843	GRMZM2G134604	GRMZM2G068059	GRMZM2G007157	GRMZM2G107306	GRMZM2G025054	GRMZM2G125452	GRMZM2G079089	GRMZM2G395128	GRMZM2G067067	GRMZM2G050216	GRMZM2G446108	AC203985.4_FG001	GRMZM2G075630
GRMZM2G179253	GRMZM2G701405	GRMZM2G077541	GRMZM2G169726	GRMZM2G039996	GRMZM5G817886	GRMZM2G135470	GRMZM2G058525	AC226227.2_FG005	GRMZM2G108144	GRMZM2G469469	GRMZM2G160927	GRMZM2G045398	GRMZM2G089958	AC203985.4_FG005	GRMZM2G150286
GRMZM2G137161	GRMZM2G171400	GRMZM2G078541	GRMZM5G880300	GRMZM2G145775	GRMZM2G005107	GRMZM2G347322	GRMZM2G062390	GRMZM2G410083	GRMZM2G035134	GRMZM2G037923	GRMZM2G005955	GRMZM2G341089	GRMZM2G084729	GRMZM2G077486	GRMZM2G052339
GRMZM2G442546	GRMZM2G099960	GRMZM2G102349	AC203841.3_FG009	GRMZM2G104430	GRMZM2G046070	GRMZM2G169648	GRMZM2G000261	GRMZM2G160473	GRMZM2G394876	GRMZM5G822237	GRMZM2G152457	GRMZM2G114131	GRMZM2G019246	GRMZM2G032684	GRMZM2G406553
GRMZM2G167262	AC183319.3_FG001	GRMZM2G034748	GRMZM2G173649	GRMZM2G102450	GRMZM5G870342	GRMZM2G169726	GRMZM2G000245	GRMZM2G024466	GRMZM2G094418	GRMZM5G851654	GRMZM2G161245	GRMZM2G161913	GRMZM2G319138	GRMZM2G063363	GRMZM2G001934
GRMZM2G106108	GRMZM2G145449	GRMZM2G702889	GRMZM2G173597	GRMZM2G071034	GRMZM2G177263	GRMZM5G880300	AC226227.2_FG005	GRMZM2G031660	GRMZM2G369931	GRMZM2G097967	GRMZM2G108600	GRMZM2G039455	GRMZM2G017164	GRMZM2G304010	GRMZM2G104882
GRMZM2G017187	GRMZM2G022088	AC190750.2_FG014	GRMZM2G006948	GRMZM2G081886	GRMZM5G818347	GRMZM2G173649	GRMZM5G838754	GRMZM2G005859	GRMZM2G017086	GRMZM2G082974	GRMZM2G153184	GRMZM2G138886	GRMZM2G402987	GRMZM2G030181	GRMZM2G154437
GRMZM2G111603	GRMZM2G089949	GRMZM2G070389	GRMZM2G005865	GRMZM2G070881	GRMZM2G125728	GRMZM2G034882	GRMZM2G330526	AC206901.3_FG005	GRMZM2G368491	GRMZM2G083749	GRMZM2G082174	GRMZM2G082181	GRMZM2G037725	GRMZM2G022740	GRMZM2G049495
GRMZM2G050861	GRMZM2G078895	GRMZM2G071333	GRMZM2G179097	GRMZM2G023037	GRMZM2G342039	GRMZM2G025366	GRMZM2G099729	GRMZM2G046952	GRMZM2G044448	GRMZM2G060974	GRMZM2G536825	GRMZM2G019863	GRMZM2G086702	GRMZM2G326222	GRMZM2G457621
GRMZM2G056996	GRMZM2G130366	GRMZM2G035370	GRMZM2G070279	GRMZM5G866678	GRMZM2G031904	GRMZM2G039536	GRMZM2G051866	GRMZM2G155387	GRMZM2G181081	GRMZM2G400938	AC217050.4_FG004	GRMZM2G020500	GRMZM2G139512	AC205413.4_FG002	GRMZM2G160702
GRMZM2G146395	GRMZM2G130348	GRMZM2G119773	GRMZM2G062390	GRMZM5G886765	GRMZM2G164378	GRMZM2G039600	AC206901.3_FG005	GRMZM2G126742	GRMZM2G138441	GRMZM2G102770	GRMZM2G016189	GRMZM2G047347	AC231747.1_FG001	GRMZM2G061728	GRMZM2G150004
GRMZM2G074914	GRMZM2G066870	GRMZM2G119941	GRMZM2G098577	GRMZM2G131961	GRMZM2G106881	GRMZM2G005865	GRMZM2G034651	GRMZM2G421212	GRMZM2G353076	GRMZM2G133121	GRMZM2G167694	GRMZM2G120016	GRMZM2G085892	GRMZM2G127490	GRMZM2G149958
GRMZM2G157269	GRMZM2G327349	GRMZM2G062420	GRMZM2G000261	GRMZM2G122581	GRMZM2G086484	GRMZM2G179097	GRMZM2G000973	GRMZM2G031326	GRMZM2G313320	GRMZM2G068322	GRMZM2G169198	GRMZM2G139463	GRMZM2G126194	GRMZM2G016312	GRMZM2G137596
GRMZM2G432525	GRMZM2G133646	GRMZM2G062396	GRMZM2G335521	GRMZM2G302712	GRMZM2G080992	AC219061.2_FG007	GRMZM2G054418	AC233979.1_FG007	GRMZM2G000531	GRMZM2G413857	GRMZM2G015642	GRMZM2G328781	GRMZM2G467640	GRMZM2G016346	GRMZM2G105180
GRMZM2G069708	GRMZM2G058923	GRMZM2G150496	GRMZM2G013619	GRMZM2G383122	GRMZM2G081032	GRMZM2G070279	GRMZM2G421212	GRMZM2G040673	GRMZM5G843972	GRMZM5G853245	GRMZM2G093666	AC212835.3_FG002	GRMZM2G123922	GRMZM2G016462	GRMZM2G040247
GRMZM2G134668	GRMZM2G562970	GRMZM2G056572	GRMZM5G838754	GRMZM2G107711	GRMZM2G318956	GRMZM2G096705	GRMZM2G018027	GRMZM2G018018	GRMZM2G146192	GRMZM5G871126	GRMZM2G114093	AC212835.3_FG007	GRMZM2G149590	GRMZM2G350693	GRMZM2G107187
GRMZM2G032430	AC220972.3_FG001	GRMZM2G029113	GRMZM2G330526	GRMZM2G007791	GRMZM2G101408	GRMZM2G013619	GRMZM2G097848	GRMZM2G424112	GRMZM2G106377	GRMZM2G115574	GRMZM2G008226	GRMZM2G351318	GRMZM2G021802	GRMZM2G339820	GRMZM2G119773
GRMZM2G023020	GRMZM5G880102	GRMZM2G039345	GRMZM2G096090	GRMZM2G093603	GRMZM2G021530	GRMZM2G160473	GRMZM2G031280	GRMZM2G003057	GRMZM2G139872	GRMZM2G010693	GRMZM2G003304	GRMZM2G168917	GRMZM2G157448	GRMZM2G063492	GRMZM2G047590
GRMZM2G096717	GRMZM2G107228	GRMZM2G086801	GRMZM2G164714	GRMZM2G053890	GRMZM2G076950	GRMZM2G160069	GRMZM2G322634	GRMZM2G095892	GRMZM2G037472	GRMZM2G150928	GRMZM2G003426	GRMZM2G122937	GRMZM2G368047	GRMZM5G807276	GRMZM2G062354
GRMZM2G358051	GRMZM2G117030	GRMZM2G082097	GRMZM2G155341	GRMZM2G702932	GRMZM2G123387	GRMZM5G810727	AC233979.1_FG006	GRMZM2G007899	GRMZM2G140527	GRMZM2G452564	GRMZM2G066757	GRMZM2G033379	GRMZM2G138937	GRMZM2G116704	GRMZM2G061672
GRMZM5G826658	GRMZM2G381138	GRMZM2G166281	GRMZM2G123719	GRMZM2G156581	GRMZM2G051179	GRMZM2G055178	GRMZM2G454399	GRMZM2G080516	GRMZM2G165461	GRMZM2G151668	GRMZM2G146278	GRMZM2G160175	GRMZM2G158300	GRMZM2G549348	GRMZM2G029194
GRMZM2G412440	GRMZM2G416322	GRMZM2G055752	GRMZM2G054418	GRMZM2G149649	GRMZM2G429254	GRMZM2G005859	GRMZM2G006212	GRMZM2G128074	GRMZM5G833660	GRMZM2G445261	GRMZM2G146286	GRMZM2G403576	GRMZM2G128319	GRMZM2G011928	GRMZM2G150496
GRMZM2G112176	GRMZM5G816042	GRMZM5G882708	GRMZM2G123450	GRMZM2G129450	GRMZM2G078409	GRMZM5G801292	GRMZM2G001363	GRMZM2G128092	GRMZM5G811176	AC215260.3_FG001	GRMZM2G127396	AC212859.3_FG007	GRMZM2G098037	GRMZM2G068350	GRMZM2G056572
GRMZM2G019056	GRMZM2G110395	GRMZM2G131961	GRMZM2G421212	GRMZM2G080156	GRMZM2G108153	GRMZM2G164714	GRMZM2G455171	GRMZM2G097618	GRMZM2G445854	GRMZM2G100898	GRMZM2G045688	GRMZM2G357972	GRMZM2G052100	GRMZM2G128651	GRMZM2G020043
GRMZM2G351514	GRMZM2G062613	GRMZM2G422340	GRMZM2G092599	GRMZM2G086430	GRMZM2G383883	GRMZM2G046782	GRMZM2G072462	GRMZM2G104989	AC218998.2_FG011	GRMZM2G037134	GRMZM2G355233	AC199765.4_FG008	GRMZM2G407740	GRMZM5G858454	GRMZM2G086489
GRMZM2G108609	GRMZM5G878970	GRMZM2G122590	GRMZM2G031326	GRMZM2G081060	GRMZM2G113990	GRMZM2G132218	GRMZM2G076841	GRMZM2G128914	GRMZM2G133781	AC233872.1_FG003	GRMZM5G800112	GRMZM2G176881	GRMZM2G009888	GRMZM2G084054	GRMZM2G033430
GRMZM2G085243	GRMZM2G139472	GRMZM2G169013	GRMZM2G001363	GRMZM2G129261	GRMZM2G133012	GRMZM2G063827	GRMZM2G555422	GRMZM2G156145	GRMZM2G117942	GRMZM2G451939	GRMZM2G078022	GRMZM2G138125	GRMZM2G353213	GRMZM2G034155	GRMZM2G095308
GRMZM5G803404	GRMZM2G033521	GRMZM2G389135	GRMZM5G884137	GRMZM2G145968	GRMZM2G082670	GRMZM2G116538	GRMZM2G128078	GRMZM2G156013	GRMZM2G138907	GRMZM2G560440	GRMZM2G077068	GRMZM2G306741	GRMZM2G036186	GRMZM2G143725	GRMZM2G166281
GRMZM2G090675	GRMZM2G135322	GRMZM2G001289	GRMZM2G391272	GRMZM2G170522	GRMZM2G032694	GRMZM2G155387	GRMZM2G119383	GRMZM2G155991	GRMZM2G470653	GRMZM2G320549	GRMZM2G113742	GRMZM2G006964	GRMZM2G169726	GRMZM2G177182	GRMZM2G055752
GRMZM2G019681	GRMZM2G069758	GRMZM2G091302	GRMZM2G072462	GRMZM2G132774	GRMZM2G048295	GRMZM2G127776	GRMZM2G364060	GRMZM2G155949	GRMZM2G122160	GRMZM2G471517	GRMZM2G320269	GRMZM2G171372	GRMZM5G880300	GRMZM2G119116	GRMZM2G023239
GRMZM2G167613	GRMZM2G092223	GRMZM2G031536	GRMZM2G076841	GRMZM2G458974	GRMZM2G150295	GRMZM2G031326	GRMZM2G057567	GRMZM2G354834	GRMZM2G545336	GRMZM2G041352	GRMZM2G075247	GRMZM5G869984	GRMZM2G173649	GRMZM2G455476	GRMZM5G892758
GRMZM2G131912	GRMZM2G034511	GRMZM2G306374	GRMZM2G007899	GRMZM2G123373	GRMZM2G055420	AC233979.1_FG007	GRMZM2G028929	GRMZM2G354209	GRMZM2G173317	GRMZM2G062245	GRMZM2G075229	GRMZM2G136975	GRMZM2G173597	GRMZM2G159330	GRMZM2G372074
GRMZM2G077150	GRMZM2G033653	GRMZM2G045331	GRMZM2G128074	GRMZM2G003769	GRMZM2G342509	GRMZM2G086553	GRMZM2G022926	GRMZM2G071924	GRMZM2G305167	GRMZM2G336865	GRMZM2G025855	GRMZM2G049541	GRMZM2G034882	AC204711.3_FG003	GRMZM2G022192
GRMZM2G097827	GRMZM2G301663	GRMZM2G121063	GRMZM2G097618	GRMZM2G304745	GRMZM2G366065	GRMZM2G086403	GRMZM2G327234	GRMZM2G028902	GRMZM2G155058	GRMZM2G476699	GRMZM2G123791	GRMZM2G082581	GRMZM2G051852	GRMZM2G009189	GRMZM2G072850
GRMZM2G444138	GRMZM2G155073	GRMZM2G111232	GRMZM2G017647	GRMZM2G034668	GRMZM5G823673	GRMZM2G018018	GRMZM2G354864	GRMZM2G029242	GRMZM2G181422	GRMZM2G089365	GRMZM2G024145	GRMZM2G052078	GRMZM2G135629	GRMZM2G359298	GRMZM5G882427
GRMZM2G076394	GRMZM2G042143	GRMZM2G102088	GRMZM2G159389	GRMZM2G354909	GRMZM2G112594	AC235534.1_FG001	GRMZM2G029478	GRMZM2G029478	GRMZM2G031615	GRMZM2G504123	GRMZM2G067626	GRMZM2G018756	GRMZM2G437481	GRMZM2G081585	GRMZM2G131961
GRMZM2G147623	GRMZM2G034453	GRMZM2G071832	GRMZM2G458283	GRMZM2G027049	GRMZM2G139038	GRMZM2G003057	GRMZM2G448104	GRMZM2G148594	GRMZM2G107591	GRMZM2G169486	GRMZM2G073399	GRMZM2G045820	GRMZM2G300569	GRMZM2G007229	GRMZM2G106384
GRMZM2G444762	GRMZM2G005419	GRMZM2G156356	AC208110.2_FG007	GRMZM2G177812	GRMZM2G021619	GRMZM2G090616	GRMZM2G017474	GRMZM2G023387	GRMZM2G080168	AC226235.2_FG003	GRMZM2G345725	GRMZM2G056036	GRMZM2G070279	GRMZM2G379686	GRMZM2G106056
GRMZM2G008649	GRMZM2G084606	GRMZM2G000397	GRMZM2G128934	GRMZM2G157207	GRMZM2G100815	GRMZM2G037792	GRMZM2G177412	GRMZM2G143071	GRMZM2G408458	GRMZM2G171400	GRMZM2G002898	GRMZM2G321210	GRMZM2G096705	GRMZM2G167868	GRMZM2G063519
GRMZM2G506062	GRMZM2G168510	GRMZM5G856943	GRMZM2G155991	GRMZM2G031360	GRMZM2G447785	GRMZM2G004709	GRMZM2G427054	GRMZM2G064903	AC211652.4_FG001	GRMZM2G049895	GRMZM2G703918	GRMZM2G081689	GRMZM2G098577	GRMZM2G471186	GRMZM2G175258
GRMZM2G162056	GRMZM2G358050	GRMZM2G125679	GRMZM2G155949	GRMZM2G177273	GRMZM2G124096	GRMZM2G080516	GRMZM2G426242	GRMZM2G308365	GRMZM2G171394	GRMZM2G339866	GRMZM2G031572	GRMZM2G178365	AC226227.2_FG005	GRMZM2G097662	GRMZM5G829285
GRMZM2G096663	GRMZM2G171484	GRMZM2G176225	GRMZM2G349988	GRMZM2G039711	GRMZM5G869350	GRMZM2G128074	GRMZM2G104199	GRMZM2G101179	GRMZM2G147503	GRMZM2G099960	GRMZM2G063679	GRMZM2G112483	GRMZM2G075019	GRMZM2G022308	GRMZM2G302701
GRMZM2G162286	GRMZM2G701801	GRMZM2G162266	GRMZM2G054537	GRMZM2G474883	GRMZM2G029356	GRMZM2G128934	GRMZM2G067299	GRMZM5G885867	GRMZM2G161521	EF517601.1_FG012	GRMZM2G113062	GRMZM2G089596	GRMZM2G024466	GRMZM5G830436	GRMZM2G300500
GRMZM5G821024	GRMZM5G800344	GRMZM2G076204	GRMZM2G101675	GRMZM2G081930	GRMZM2G083888	GRMZM2G156145	GRMZM2G368908	GRMZM2G066981	GRMZM2G389937	GRMZM2G472231	GRMZM2G167787	GRMZM2G052142	GRMZM5G810727	GRMZM2G439668	GRMZM2G041518
GRMZM2G135446	GRMZM2G030902	GRMZM2G361049	GRMZM2G028902	GRMZM2G051952	GRMZM2G018275	GRMZM2G156013	GRMZM2G066469	GRMZM2G442000	GRMZM2G088169	GRMZM2G151671	GRMZM2G129266	GRMZM2G052142	GRMZM2G046782	GRMZM2G175188	GRMZM2G045331
GRMZM2G135990	GRMZM2G158609	GRMZM2G031981	GRMZM2G122897	GRMZM2G055957	GRMZM2G325139	GRMZM2G155991	GRMZM2G106376	GRMZM2G124495	GRMZM2G080387	GRMZM2G024733	GRMZM2G425863	GRMZM2G021107	GRMZM2G465208	GRMZM2G331861	GRMZM2G045849
GRMZM2G537291	GRMZM5G854625	GRMZM2G163067	GRMZM2G148492	GRMZM2G065899	GRMZM2G345238	GRMZM2G073581	GRMZM2G125149	GRMZM2G464157	GRMZM2G142685	GRMZM2G145449	GRMZM2G131769	GRMZM2G112072	GRMZM2G046841	GRMZM2G381483	GRMZM2G071771
GRMZM2G064896	GRMZM2G428987	GRMZM2G098099	GRMZM2G448104	GRMZM2G095598	GRMZM2G046402	GRMZM2G137009	GRMZM2G423861	GRMZM2G340065	GRMZM2G146862	GRMZM2G431251	GRMZM2G131591	GRMZM2G130109	GRMZM2G468756	GRMZM2G103725	GRMZM2G102088
GRMZM2G302876	GRMZM2G124911	GRMZM2G066489	GRMZM2G180471	GRMZM2G051571	GRMZM2G106108	GRMZM2G147408	GRMZM2G107557	GRMZM2G150248	GRMZM5G804816	GRMZM2G138097	GRMZM5G821828	GRMZM2G100872	GRMZM2G155341	GRMZM2G443509	GRMZM2G102000
GRMZM2G389362	GRMZM2G121123	GRMZM2G405064	GRMZM2G097841	GRMZM2G052142	AC202073.4_FG001	GRMZM2G031529	GRMZM2G464157	GRMZM2G150262	GRMZM2G073578	GRMZM2G430929	GRMZM2G350225	GRMZM2G163471	GRMZM2G123719	GRMZM2G478430	GRMZM2G091191
GRMZM2G164440	GRMZM2G030038	GRMZM2G479665	GRMZM2G017474	GRMZM2G057113	GRMZM2G047705	GRMZM2G119802	GRMZM2G464137	GRMZM2G150286	GRMZM2G444073	GRMZM2G404316	GRMZM2G009735	GRMZM2G062488	GRMZM2G181030	GRMZM2G042782	GRMZM2G456132
GRMZM2G064163	GRMZM5G852502	GRMZM2G120717	GRMZM2G143071	GRMZM2G142712	GRMZM2G329885	GRMZM2G349988	GRMZM2G075630	GRMZM2G351577	GRMZM2G055135	GRMZM2G078895	GRMZM5G861997	GRMZM2G147884	GRMZM2G322634	GRMZM2G329119	GRMZM5G856943
GRMZM2G166230	GRMZM2G086940	GRMZM2G050234	GRMZM2G427054	GRMZM2G107199	GRMZM2G391511	GRMZM2G126858	GRMZM2G149932	GRMZM2G392116	GRMZM2G080906	GRMZM2G327349	GRMZM2G449083	GRMZM2G362368	AC233979.1_FG007	GRMZM2G117632	GRMZM2G149556
GRMZM2G069005	GRMZM2G166548	GRMZM2G341089	GRMZM2G107226	GRMZM2G179253	GRMZM2G401062	GRMZM2G054537	GRMZM2G150014	GRMZM2G040876	GRMZM2G129585	GRMZM2G420055	GRMZM5G855891	GRMZM2G325131	GRMZM2G086553	GRMZM2G420870	GRMZM2G162266
GRMZM2G124103	AC234165.1_FG002	GRMZM2G114131	GRMZM2G400109	GRMZM2G032721	AC233967.1_FG001	GRMZM2G071924	GRMZM2G150248	GRMZM2G043903	GRMZM2G152631	GRMZM2G111593	GRMZM2G703928	GRMZM2G103116	GRMZM2G086403	GRMZM2G476555	GRMZM2G361049
GRMZM5G874167	GRMZM2G057823	GRMZM2G556131	GRMZM2G427603	GRMZM2G009892	GRMZM2G369742	GRMZM2G445617	GRMZM2G172930	GRMZM5G857930	GRMZM2G072350	GRMZM2G051256	AC208440.3_FG003	GRMZM2G446185	GRMZM2G040673	GRMZM2G072513	GRMZM2G035719
GRMZM2G335146	GRMZM2G113264	GRMZM2G161913	GRMZM2G084576	GRMZM2G137161	GRMZM2G048793	GRMZM2G150950	GRMZM2G142718	GRMZM2G074773	GRMZM2G123257	GRMZM2G038356	GRMZM2G147418	GRMZM2G065157	GRMZM2G018018	GRMZM2G140726	GRMZM5G886913
AC210204.3_FG002	GRMZM2G045433	GRMZM2G176647	GRMZM2G477491	GRMZM2G049549	GRMZM2G414140	GRMZM2G148594	GRMZM2G074107	GRMZM2G074107	GRMZM2G059325	GRMZM2G528319	GRMZM2G087651	GRMZM2G071768	AC235534.1_FG001	GRMZM2G432846	GRMZM2G131280
GRMZM2G142544	GRMZM2G115000	GRMZM2G082181	GRMZM2G067299	GRMZM2G145758	GRMZM5G807267	GRMZM2G180471	GRMZM5G824597	GRMZM2G106781	GRMZM2G388778	GRMZM2G044724	GRMZM5G871419	GRMZM2G442523	GRMZM5G884137	GRMZM2G043300	GRMZM2G300111
GRMZM2G098545	GRMZM2G136146	GRMZM2G109865	GRMZM2G028492	GRMZM2G347488	GRMZM2G056996	GRMZM5G854604	GRMZM5G836471	GRMZM2G106647	GRMZM2G117329	GRMZM2G180728	GRMZM2G057451	GRMZM2G171277	GRMZM2G003057	GRMZM2G087809	GRMZM2G031981
GRMZM2G067756	GRMZM2G149662	GRMZM2G019783	GRMZM2G124495	GRMZM2G127173	GRMZM2G062574	GRMZM2G000633	GRMZM2G058966	GRMZM2G136494	GRMZM2G120257	GRMZM2G035520	GRMZM2G346455	GRMZM2G028258	GRMZM2G037792	GRMZM2G069830	GRMZM2G024312
GRMZM2G029632	GRMZM5G854473	GRMZM2G019863	GRMZM2G125149	GRMZM2G131448	GRMZM2G149567	GRMZM2G037226	GRMZM2G058948	GRMZM2G058966	GRMZM2G425999	GRMZM5G878970	GRMZM2G160752	GRMZM2G068510	GRMZM2G076841	GRMZM2G171383	GRMZM2G322817
GRMZM2G474459	GRMZM2G127180	GRMZM2G047347	GRMZM2G033375	GRMZM2G019468	GRMZM2G157269	GRMZM2G117531	GRMZM2G018595	GRMZM2G051917	GRMZM2G053511	GRMZM2G045816	GRMZM2G157855	GRMZM2G031331	GRMZM2G555422	GRMZM2G135430	GRMZM2G163067
GRMZM2G419606	GRMZM2G099007	GRMZM2G171556	GRMZM2G150212	GRMZM2G028543	GRMZM2G069708	GRMZM2G421033	GRMZM2G084252	GRMZM2G150004	GRMZM2G081583	GRMZM2G125832	GRMZM2G113781	GRMZM2G016894	GRMZM2G097618	GRMZM2G347322	GRMZM2G014009
GRMZM2G045716	GRMZM5G856598	GRMZM2G084062	GRMZM2G150248	GRMZM2G017187	GRMZM2G373828	GRMZM2G107226	GRMZM2G449094	GRMZM2G137574	GRMZM2G104651	GRMZM2G008123	GRMZM2G404443	GRMZM2G053019	GRMZM2G097636	GRMZM2G169648	GRMZM2G014187
GRMZM2G114681	GRMZM2G014454	AC212835.3_FG007	GRMZM2G150286	GRMZM2G120517	GRMZM2G142863	GRMZM2G007477	GRMZM2G149958	GRMZM2G044096	GRMZM2G180547	AC198518.3_FG003	GRMZM2G069976	GRMZM2G018059	GRMZM2G159389	GRMZM2G128731	GRMZM2G479665
GRMZM2G470608	GRMZM2G049510	GRMZM2G351318	GRMZM2G392116	GRMZM2G131177	AC235541.1_FG002	GRMZM2G066981	GRMZM2G137596	GRMZM2G084928	GRMZM2G147756	GRMZM2G164868	GRMZM2G165963	GRMZM2G420280	GRMZM2G364060	GRMZM2G066163	GRMZM2G076844
GRMZM2G005954	GRMZM2G155954	AC234521.1_FG004	GRMZM2G142802	GRMZM2G107588	GRMZM2G143205	GRMZM2G164563	GRMZM2G436214	GRMZM2G105180	GRMZM2G376825	GRMZM2G151720	GRMZM2G415359	GRMZM2G091717	AC208110.2_FG007	GRMZM2G025054	GRMZM2G050234
GRMZM2G161291	GRMZM2G333726	GRMZM5G836429	GRMZM2G106647	GRMZM2G437912	GRMZM2G112176	GRMZM2G565856	GRMZM2G343317	GRMZM2G040513	GRMZM2G082180	GRMZM2G034511	GRMZM2G107629	GRMZM2G035948	GRMZM2G155949	GRMZM2G039536	GRMZM2G164413
GRMZM2G414252	GRMZM2G118441	GRMZM2G434557	GRMZM2G104882	GRMZM2G134668	GRMZM2G157027	GRMZM2G150212	GRMZM2G078174	GRMZM2G020843	GRMZM2G428098	GRMZM2G374405	GRMZM2G148323	GRMZM2G368698	GRMZM2G137009	AC219061.2_FG007	GRMZM2G142664
GRMZM2G081529	GRMZM2G068151	GRMZM5G827171	GRMZM5G800751	GRMZM2G171688	GRMZM2G090122	GRMZM2G150262	GRMZM2G102471	GRMZM2G145816	GRMZM2G168002	GRMZM2G447657	GRMZM2G164787	GRMZM2G098128	GRMZM2G119802	GRMZM2G070255	GRMZM2G101383
GRMZM2G171108	GRMZM2G069201	GRMZM5G817182	GRMZM2G058966	GRMZM2G136412	GRMZM2G042893	GRMZM2G150286	GRMZM2G071333	GRMZM2G452142	GRMZM2G132591	GRMZM2G043336	AC198361.3_FG004	GRMZM5G876638	GRMZM2G071924	GRMZM2G125452	GRMZM2G071253
GRMZM2G150319	GRMZM2G021881	AC218093.3_FG005	GRMZM2G049495	GRMZM5G886989	GRMZM2G007871	GRMZM2G351577	GRMZM2G018716	GRMZM2G078174	GRMZM2G168365	GRMZM2G323936	GRMZM2G001764	GRMZM2G154223	GRMZM2G096107	GRMZM2G000261	GRMZM2G162333
GRMZM2G083504	GRMZM2G009849	GRMZM2G357972	GRMZM2G348959	GRMZM2G179106	GRMZM2G085086	GRMZM2G392116	GRMZM2G047590	GRMZM2G077541	GRMZM5G807791	GRMZM2G052713	GRMZM2G001850	GRMZM2G087059	GRMZM2G448104	GRMZM2G335521	GRMZM2G132777
AC211164.5_FG004	GRMZM2G155285	GRMZM2G176881	GRMZM2G457621	AC202435.3_FG001	GRMZM2G013765	GRMZM2G040876	GRMZM2G062396	GRMZM2G010555	GRMZM2G147288	AC213398.3_FG007	GRMZM2G398198	GRMZM5G848945	GRMZM2G431504	GRMZM2G013619	GRMZM2G429035
GRMZM2G178182	GRMZM2G117022	GRMZM2G138125	GRMZM2G084252	GRMZM2G082207	GRMZM2G351514	GRMZM2G008287	GRMZM2G061672	GRMZM2G034748	GRMZM2G096171	GRMZM2G324157	GRMZM2G097640	GRMZM2G154010	GRMZM2G017474	GRMZM5G838754	GRMZM2G055180
GRMZM2G180847	GRMZM2G372477	GRMZM2G171372	GRMZM2G449094	AC197056.3_FG005	GRMZM2G176274	GRMZM2G142820	GRMZM2G029194	GRMZM2G702889	GRMZM2G153984	AC211478.3_FG004	GRMZM2G049766	GRMZM2G029531	GRMZM2G136895	GRMZM2G099729	GRMZM2G104166
GRMZM2G002807	GRMZM2G047021	GRMZM2G145095	GRMZM2G149958	GRMZM2G065839	GRMZM2G492768	GRMZM2G106647	GRMZM2G087201	AC190750.2_FG014	GRMZM2G128219	GRMZM2G152952	GRMZM2G163436	GRMZM2G071219	GRMZM2G117531	GRMZM2G166903	GRMZM2G109217
GRMZM2G573867	GRMZM2G085005	GRMZM2G564101	GRMZM2G137596	GRMZM2G117771	GRMZM2G083935	GRMZM2G001934	GRMZM2G039477	GRMZM2G070389	GRMZM2G069678	GRMZM2G122431	GRMZM2G170699	GRMZM2G026793	GRMZM2G064903	GRMZM2G096090	GRMZM5G825909
AC185415.3_FG005	GRMZM2G322723	GRMZM2G137751	GRMZM2G436214	GRMZM2G118697	GRMZM2G101250	GRMZM2G038050	GRMZM2G386525	GRMZM2G071333	GRMZM2G456422	GRMZM2G174479	GRMZM2G053764	GRMZM2G116693	GRMZM2G421033	GRMZM2G330035	GRMZM2G177923
AC233910.1_FG010	GRMZM2G057140	GRMZM2G136975	GRMZM2G044096	GRMZM2G028730	GRMZM2G108609	GRMZM5G864693	GRMZM2G033430	GRMZM2G119773	GRMZM2G008748	GRMZM2G171478	GRMZM2G001577	AC197056.3_FG002	AC234202.1_FG005	GRMZM2G034651	GRMZM2G078440
AC233910.1_FG008	GRMZM5G817173	GRMZM2G056036	GRMZM2G105180	GRMZM2G145370	GRMZM2G056500	GRMZM2G049495	GRMZM2G443903	GRMZM2G018716	GRMZM2G132682	GRMZM2G171430	GRMZM2G036765	GRMZM2G111912	GRMZM2G143499	GRMZM2G040803	GRMZM2G066820
GRMZM2G409213	GRMZM2G702103	GRMZM2G086486	GRMZM2G078174	GRMZM2G085243	GRMZM2G334336	GRMZM2G155877	GRMZM2G032022	GRMZM2G046968	GRMZM2G144674	GRMZM2G106945	GRMZM5G896540	GRMZM2G076351	GRMZM2G143389	GRMZM2G168976	GRMZM2G026656
GRMZM2G056606	GRMZM2G454081	GRMZM2G157061	GRMZM2G107187	GRMZM2G150122	GRMZM2G149708	GRMZM2G150098	GRMZM2G160523	GRMZM2G062396	GRMZM2G044882	GRMZM2G075943	GRMZM2G008290	GRMZM2G168447	GRMZM2G308365	GRMZM2G116538	GRMZM2G108228
GRMZM2G062268	GRMZM2G162768	GRMZM2G075145	GRMZM2G010555	GRMZM2G152100	GRMZM2G137984	GRMZM2G150004	GRMZM2G400961	GRMZM2G150496	GRMZM2G062009	GRMZM2G030814	GRMZM2G115988	GRMZM2G161087	GRMZM2G007477	GRMZM2G000973	GRMZM5G817182
GRMZM2G133421	GRMZM2G056120	GRMZM2G134951	GRMZM2G102471	GRMZM5G803404	GRMZM2G097674	GRMZM2G137574	GRMZM2G174784	GRMZM2G087201	GRMZM2G702613	GRMZM2G116554	GRMZM2G038898	GRMZM2G052268	GRMZM2G477491	GRMZM2G127776	GRMZM2G127591
GRMZM2G417715	GRMZM5G856653	GRMZM2G089596	GRMZM2G070287	GRMZM2G019681	GRMZM2G325749	GRMZM2G044096	GRMZM2G174917	GRMZM2G029113	GRMZM2G458659	GRMZM2G125032	GRMZM2G164018	GRMZM2G177721	GRMZM2G067299	GRMZM2G126742	GRMZM2G176677
GRMZM2G172442	GRMZM5G818186	GRMZM2G100263	GRMZM2G018716	GRMZM2G400655	GRMZM2G077150	GRMZM2G105180	GRMZM2G066169	GRMZM2G020043	GRMZM2G143669	GRMZM2G065585	GRMZM2G068328	GRMZM2G177755	GRMZM2G066981	GRMZM2G027173	GRMZM2G413887
GRMZM2G026309	GRMZM5G879882	GRMZM2G311756	GRMZM2G047590	GRMZM5G877108	GRMZM2G129208	GRMZM2G040247	GRMZM2G072264	GRMZM2G039961	GRMZM2G072589	GRMZM5G854625	GRMZM2G040387	GRMZM2G353548	GRMZM2G008611	GRMZM2G018485	GRMZM2G062179
GRMZM5G821027	GRMZM5G886883	GRMZM5G897480	GRMZM2G047018	GRMZM2G140299	GRMZM2G076474	GRMZM2G020843	GRMZM2G004305	GRMZM2G395114	GRMZM2G496770	GRMZM2G169884	GRMZM2G071268	GRMZM2G096281	GRMZM2G106376	GRMZM2G018027	GRMZM2G138701
GRMZM2G063263	AC207628.4_FG011	GRMZM2G151434	GRMZM2G062354	GRMZM2G433927	GRMZM2G160184	GRMZM2G010555	GRMZM2G305007	GRMZM2G160523	GRMZM2G065021	GRMZM2G428987	GRMZM2G115772	GRMZM2G000114	GRMZM2G028492	AC233979.1_FG006	GRMZM2G079683
GRMZM2G045732	AC195154.3_FG004	GRMZM2G119975	GRMZM2G061672	GRMZM2G081745	GRMZM2G467338	GRMZM2G102349	GRMZM2G106056	GRMZM2G166281	GRMZM2G138407	GRMZM2G121123	GRMZM2G104024	GRMZM2G152089	GRMZM2G033375	GRMZM2G016477	GRMZM2G145059
GRMZM2G142922	GRMZM2G331720	GRMZM2G060712	GRMZM2G029194	GRMZM2G167008	GRMZM2G076798	GRMZM2G034748	GRMZM2G115598	GRMZM2G400965	GRMZM2G124566	GRMZM5G898668	GRMZM2G125762	GRMZM2G036708	GRMZM2G164591	GRMZM2G090230	GRMZM2G137751
GRMZM2G418415	GRMZM2G091494	GRMZM2G022699	GRMZM2G045049	GRMZM2G039029	GRMZM2G162286	GRMZM2G025536	GRMZM2G010892	GRMZM2G066169	GRMZM2G081037	GRMZM2G448834	AC199175.2_FG006	GRMZM2G319454	GRMZM2G475882	GRMZM2G133018	GRMZM2G039988
GRMZM2G360517	AC233882.1_FG005	GRMZM2G050435	GRMZM2G086489	GRMZM2G318681	GRMZM2G169688	GRMZM2G119941	GRMZM2G121074	GRMZM2G372074	GRMZM5G895349	GRMZM2G044265	GRMZM2G444692	GRMZM2G119261	GRMZM2G040876	GRMZM5G834001	GRMZM2G111975
GRMZM2G060161	GRMZM2G169654	GRMZM2G414537	GRMZM2G033430	GRMZM2G162056	GRMZM2G146472	GRMZM2G046968	GRMZM2G155217	GRMZM2G072264	GRMZM2G070865	GRMZM5G852502	GRMZM2G083091	GRMZM2G479125	GRMZM2G074787	GRMZM2G391272	GRMZM2G170152
GRMZM2G087479	GRMZM2G146913	GRMZM2G446185	GRMZM2G095308	GRMZM2G100794	GRMZM2G168829	GRMZM2G150496	GRMZM2G001289	GRMZM5G882427	GRMZM2G054522	GRMZM2G153991	GRMZM2G174549	GRMZM2G058300	GRMZM2G074107	GRMZM2G391286	GRMZM2G366150
GRMZM2G024708	GRMZM2G434541	GRMZM2G051355	GRMZM2G443903	GRMZM2G075680	GRMZM2G104307	GRMZM2G029113	GRMZM2G302701	GRMZM2G131961	GRMZM2G066615	GRMZM2G177192	GRMZM5G800723	GRMZM2G165613	GRMZM2G406119	GRMZM2G401975	GRMZM2G041876
GRMZM2G090274	GRMZM2G359076	GRMZM2G408038	GRMZM2G032022	GRMZM2G118800	GRMZM2G064984	GRMZM2G039345	GRMZM2G300500	GRMZM2G138782	GRMZM2G156301	GRMZM2G141632	GRMZM2G031938	GRMZM2G165675	GRMZM2G406099	GRMZM2G072462	GRMZM2G457697
GRMZM2G414002	GRMZM2G447632	GRMZM2G131321	GRMZM2G400961	GRMZM2G087222	AC233966.1_FG003	GRMZM2G166281	GRMZM2G306374	GRMZM2G106578	GRMZM2G156307	GRMZM2G044055	GRMZM2G011078	GRMZM2G034389	GRMZM2G104918	GRMZM2G095892	GRMZM2G323679
GRMZM5G898684	GRMZM2G028568	GRMZM2G115395	GRMZM2G066169	GRMZM2G003755	GRMZM2G146267	GRMZM5G882708	GRMZM2G044629	GRMZM2G106056	GRMZM2G319649	GRMZM2G096391	GRMZM2G011912	GRMZM2G031802	GRMZM5G836471	GRMZM2G007899	GRMZM2G053557
GRMZM2G040349	GRMZM2G115390	GRMZM2G380361	GRMZM2G023239	GRMZM2G174919	GRMZM2G180691	GRMZM2G022192	GRMZM2G045331	GRMZM2G164400	AC190749.3_FG006	GRMZM2G109526	GRMZM2G414192	GRMZM2G451357	GRMZM2G178025	GRMZM2G080516	GRMZM2G051943
GRMZM2G124335	GRMZM2G085078	GRMZM2G053111	GRMZM5G892758	GRMZM2G052323	GRMZM2G164440	GRMZM5G882427	GRMZM2G102000	GRMZM5G886182	GRMZM2G064701	GRMZM2G109464	GRMZM2G086138	GRMZM2G398240	GRMZM2G058948	GRMZM2G128074	GRMZM2G052142
GRMZM2G365160	GRMZM2G452807	GRMZM2G161932	GRMZM2G004305	GRMZM2G010282	GRMZM5G863076	GRMZM2G131961	GRMZM2G071832	GRMZM2G041518	GRMZM2G065030	GRMZM2G035092	AC196066.3_FG003	GRMZM2G118759	AC190792.2_FG006	GRMZM2G128078	GRMZM2G099183
GRMZM2G117993	GRMZM2G058518	GRMZM2G003720	GRMZM5G848138	GRMZM5G821024	GRMZM2G107956	GRMZM2G106578	GRMZM2G053909	GRMZM2G165060	GRMZM2G169911	GRMZM2G329069	GRMZM2G129540	GRMZM2G416491	GRMZM2G150098	GRMZM2G081557	GRMZM2G063262
GRMZM5G879278	GRMZM5G816356	GRMZM2G057006	GRMZM2G115598	GRMZM2G057065	GRMZM2G069005	GRMZM2G422340	GRMZM2G456132	GRMZM2G094328	GRMZM2G014994	GRMZM2G038309	GRMZM2G532387	GRMZM2G111143	GRMZM2G149940	GRMZM2G097638	GRMZM2G135387
GRMZM2G075619	GRMZM2G024448	GRMZM2G091717	GRMZM2G121074	GRMZM2G460472	GRMZM2G063643	GRMZM2G164400	GRMZM2G455978	GRMZM2G337532	GRMZM2G141036	GRMZM2G105184	GRMZM2G074193	GRMZM2G133716	GRMZM2G105330	GRMZM2G104989	GRMZM2G060906
GRMZM2G102903	GRMZM2G151763	GRMZM2G131202	GRMZM2G073743	GRMZM2G144662	GRMZM2G162739	GRMZM2G169013	GRMZM2G125679	GRMZM2G044629	GRMZM2G063276	GRMZM2G007053	GRMZM2G172512	GRMZM2G043226	GRMZM2G040115	GRMZM2G458283	GRMZM2G129493
GRMZM2G075002	GRMZM2G004183	GRMZM2G131155	GRMZM2G073861	GRMZM2G348866	GRMZM2G124103	GRMZM5G829285	GRMZM2G149556	GRMZM2G098214	GRMZM5G885045	GRMZM2G081883	GRMZM2G318671	GRMZM2G458035	GRMZM2G343317	GRMZM2G129147	GRMZM2G151434
GRMZM2G021129	GRMZM2G087150	GRMZM2G109677	GRMZM2G302701	GRMZM2G356178	GRMZM2G016176	GRMZM2G073743	GRMZM2G162266	GRMZM2G121063	GRMZM2G420571	GRMZM5G830545	GRMZM2G113928	GRMZM2G074306	GRMZM2G145816	GRMZM2G391042	GRMZM2G027571
GRMZM2G123212	GRMZM2G047961	GRMZM2G180612	GRMZM5G897776	GRMZM2G469969	GRMZM2G411260	GRMZM2G091302	GRMZM2G478712	GRMZM2G068982	GRMZM2G471805	GRMZM5G854473	GRMZM2G080828	GRMZM2G032478	GRMZM2G452142	GRMZM2G018462	GRMZM2G119975
GRMZM2G035063	GRMZM2G099382	GRMZM2G089507	GRMZM2G165060	GRMZM2G537291	GRMZM2G136042	GRMZM5G897776	GRMZM2G035719	GRMZM2G071771	GRMZM2G491896	GRMZM2G426108	GRMZM2G039187	GRMZM2G028179	GRMZM2G078274	GRMZM2G156145	GRMZM2G060712
GRMZM2G322618	GRMZM2G130358	GRMZM2G023946	GRMZM2G045581	GRMZM2G131820	GRMZM2G085153	GRMZM2G084181	GRMZM5G886913	GRMZM2G111232	GRMZM2G125823	GRMZM2G396231	GRMZM2G141332	GRMZM2G044493	GRMZM2G078541	GRMZM2G073581	GRMZM2G050435
GRMZM2G071076	GRMZM2G130354	GRMZM2G165063	GRMZM2G098214	GRMZM2G079100	GRMZM2G703247	GRMZM2G165060	GRMZM2G031981	GRMZM2G071832	GRMZM2G111415	GRMZM2G099007	GRMZM2G070252	GRMZM2G055973	GRMZM2G010257	GRMZM2G147408	GRMZM2G110279
GRMZM2G166994	GRMZM2G041015	GRMZM2G001084	GRMZM2G068982	GRMZM2G460138	GRMZM2G074567	GRMZM2G702923	GRMZM2G024517	GRMZM2G053909	GRMZM2G010933	GRMZM2G085577	GRMZM2G112596	GRMZM2G346037	GRMZM2G010435	GRMZM2G028929	GRMZM2G029001
GRMZM2G025255	GRMZM2G053047	GRMZM2G123940	GRMZM2G102000	GRMZM2G313812	GRMZM2G029632	GRMZM2G008060	GRMZM2G146847	GRMZM2G000397	GRMZM2G146346	GRMZM2G026649	GRMZM2G342105	GRMZM2G076415	GRMZM2G070389	GRMZM2G354864	AC197340.3_FG003
GRMZM2G474451	GRMZM2G057955	GRMZM2G488346	GRMZM2G040920	GRMZM2G180697	GRMZM2G030312	GRMZM2G045581	GRMZM2G017197	GRMZM2G074761	GRMZM2G166005	GRMZM2G065423	GRMZM2G130016	GRMZM2G074351	GRMZM2G071333	GRMZM2G055566	GRMZM2G012404
GRMZM2G422171	GRMZM2G073460	GRMZM2G016928	GRMZM2G392125	GRMZM2G057910	GRMZM2G100484	GRMZM2G071771	GRMZM2G076844	GRMZM2G014276	GRMZM2G126765	GRMZM2G007928	GRMZM2G154320	GRMZM2G115658	GRMZM2G018716	GRMZM2G349988	GRMZM2G065073
GRMZM2G316136	GRMZM2G160151	GRMZM2G154041	GRMZM2G455978	GRMZM2G164704	GRMZM2G006678	GRMZM2G040920	GRMZM2G102059	GRMZM2G300111	GRMZM2G173771	GRMZM2G042295	GRMZM2G026346	GRMZM2G025024	GRMZM2G034840	GRMZM2G126858	GRMZM2G031028
GRMZM2G172621	GRMZM2G125571	GRMZM2G076351	GRMZM2G149556	GRMZM2G080139	GRMZM2G123188	GRMZM2G140328	GRMZM2G050234	GRMZM2G098099	GRMZM2G448883	GRMZM2G072780	GRMZM2G415215	GRMZM2G124524	GRMZM2G062420	GRMZM2G354209	GRMZM2G703021
GRMZM2G003252	GRMZM2G306357	AC206642.4_FG001	GRMZM2G322817	GRMZM2G365035	GRMZM2G110412	GRMZM2G156356	GRMZM2G109869	GRMZM2G066489	GRMZM2G161553	GRMZM2G007300	GRMZM2G149024	GRMZM2G045970	GRMZM2G062396	GRMZM2G029242	GRMZM2G399383
GRMZM2G095593	GRMZM2G087675	GRMZM2G069174	GRMZM2G017197	GRMZM2G180876	GRMZM2G425965	GRMZM2G000397	GRMZM2G426067	GRMZM2G010011	GRMZM2G001953	AC196780.4_FG003	GRMZM2G149028	GRMZM2G353024	GRMZM2G365162	GRMZM2G029478	GRMZM2G021459
GRMZM2G025783	GRMZM2G071021	GRMZM2G015859	GRMZM2G109869	GRMZM2G463996	GRMZM2G059106	GRMZM2G131280	GRMZM2G114192	GRMZM2G017197	GRMZM2G469828	GRMZM2G084465	GRMZM2G100448	AC217842.3_FG001	GRMZM2G017654	GRMZM5G872120	GRMZM2G106099
GRMZM2G158240	GRMZM2G034183	GRMZM2G084863	GRMZM2G318408	GRMZM2G171370	GRMZM2G403590	GRMZM2G090279	GRMZM2G128179	GRMZM2G114131	GRMZM2G088847	GRMZM2G333726	GRMZM2G050684	GRMZM2G468367	GRMZM2G391746	GRMZM2G150950	GRMZM2G179827
GRMZM2G018146	GRMZM2G480607	GRMZM2G052268	AC217385.3_FG009	GRMZM2G051367	GRMZM2G140156	GRMZM2G163067	GRMZM2G039455	GRMZM2G556131	GRMZM5G829928	GRMZM2G034810	GRMZM2G095899	GRMZM2G019251	GRMZM2G046733	GRMZM2G148506	GRMZM2G146694
GRMZM2G152955	GRMZM2G318526	GRMZM2G353548	GRMZM2G128179	GRMZM2G068212	GRMZM2G091588	GRMZM2G014009	GRMZM2G142664	GRMZM2G128179	AC197758.3_FG004	GRMZM2G432662	GRMZM2G120021	GRMZM2G047316	GRMZM2G086801	GRMZM2G180471	GRMZM2G335703
GRMZM2G094978	GRMZM2G143128	GRMZM2G000114	GRMZM2G057131	GRMZM2G060872	GRMZM2G366101	GRMZM2G405064	GRMZM2G019783	GRMZM2G039455	GRMZM2G060322	GRMZM2G118441	GRMZM2G045999	GRMZM2G152438	GRMZM2G443889	GRMZM2G324767	GRMZM2G003720
GRMZM2G172101	GRMZM2G002578	GRMZM5G873389	GRMZM2G142664	GRMZM2G335146	GRMZM2G475185	GRMZM2G479665	GRMZM2G388585	GRMZM2G176647	AC190885.4_FG006	GRMZM2G155285	GRMZM2G068024	GRMZM5G845339	GRMZM2G055844	GRMZM2G023387	GRMZM2G347314
GRMZM5G830632	GRMZM2G022279	GRMZM2G463227	GRMZM2G388585	GRMZM2G341253	GRMZM2G026095	GRMZM2G341089	GRMZM2G120016	GRMZM2G138886	AC217271.3_FG001	GRMZM2G107417	GRMZM2G169432	GRMZM2G127683	GRMZM2G400965	GRMZM2G097841	GRMZM2G013283
GRMZM2G173377	AC197555.3_FG008	GRMZM2G154156	GRMZM2G120016	GRMZM2G142502	GRMZM2G414528	GRMZM2G318408	GRMZM2G171556	GRMZM2G082181	GRMZM2G006252	GRMZM2G071705	GRMZM2G013563	GRMZM2G165133	GRMZM2G023163	GRMZM5G854604	GRMZM2G044681
GRMZM2G345622	GRMZM2G035785	GRMZM2G023028	GRMZM2G462261	GRMZM2G084881	GRMZM2G389379	GRMZM2G114131	GRMZM2G429035	GRMZM2G019863	GRMZM2G143886	GRMZM2G130558	GRMZM2G134976	GRMZM2G065276	GRMZM2G071206	GRMZM2G143071	GRMZM2G124473
GRMZM2G165216	GRMZM2G021422	GRMZM2G036708	GRMZM2G429035	GRMZM2G466543	GRMZM2G076508	GRMZM2G161913	GRMZM2G044884	GRMZM2G120016	GRMZM2G423930	GRMZM2G383833	GRMZM2G134982	GRMZM2G087921	GRMZM2G022836	GRMZM2G427054	GRMZM2G406196
GRMZM2G105510	AC185276.2_FG004	GRMZM2G167658	GRMZM2G086648	AC230020.1_FG002	GRMZM5G827575	GRMZM2G057131	GRMZM2G346982	GRMZM2G071253	GRMZM2G013949	GRMZM2G113414	GRMZM2G083783	GRMZM2G466560	GRMZM2G004305	GRMZM2G003190	GRMZM5G800014
GRMZM2G134559	GRMZM2G344903	GRMZM2G324340	AC212835.3_FG002	GRMZM2G504910	GRMZM2G047777	GRMZM2G082181	GRMZM2G328781	GRMZM2G084062	GRMZM2G124053	AC233851.1_FG008	GRMZM2G467893	GRMZM2G476810	GRMZM5G848138	GRMZM2G107226	GRMZM2G113513
GRMZM2G082302	GRMZM2G099980	GRMZM2G074083	GRMZM5G857992	GRMZM5G898907	GRMZM2G003947	GRMZM2G109865	GRMZM2G055180	GRMZM2G129300	GRMZM2G044107	AC233851.1_FG010	GRMZM2G420121	GRMZM2G331533	GRMZM2G115716	GRMZM2G073465	GRMZM2G434669
GRMZM2G144843	GRMZM2G400238	GRMZM2G021223	GRMZM2G320827	GRMZM2G173926	GRMZM2G159828	GRMZM2G019863	GRMZM5G857992	GRMZM2G129298	GRMZM5G850092	GRMZM2G322723	GRMZM2G412150	GRMZM2G066710	GRMZM2G419318	GRMZM2G066469	GRMZM2G091124
GRMZM2G018607	GRMZM2G467123	GRMZM2G119081	GRMZM2G351330	GRMZM2G047910	GRMZM2G159926	GRMZM2G047347	GRMZM2G351330	GRMZM2G346982	GRMZM2G039431	GRMZM2G057140	GRMZM2G133684	GRMZM2G044472	GRMZM2G419290	GRMZM2G107557	GRMZM2G023946
GRMZM2G176375	GRMZM2G467147	GRMZM2G162353	GRMZM2G104166	GRMZM2G101596	GRMZM2G014526	GRMZM2G071253	GRMZM2G009208	GRMZM2G328781	GRMZM2G129502	GRMZM2G436020	GRMZM2G072898	GRMZM5G872070	GRMZM2G010892	GRMZM2G164563	GRMZM2G041312
GRMZM2G022041	GRMZM5G887594	GRMZM2G395061	GRMZM2G009208	GRMZM2G067756	GRMZM2G305864	GRMZM2G044143	GRMZM2G078440	GRMZM2G055180	GRMZM2G393337	GRMZM2G304474	GRMZM2G080725	GRMZM2G064873	GRMZM2G168985	GRMZM2G464157	GRMZM2G329737
GRMZM5G851654	GRMZM2G037001	GRMZM2G058300	GRMZM5G810061	GRMZM2G111204	GRMZM2G087312	GRMZM2G462261	GRMZM2G357972	AC212835.3_FG007	GRMZM2G046111	GRMZM5G816545	GRMZM2G063298	GRMZM2G363715	GRMZM2G155217	GRMZM2G565856	GRMZM2G079658
GRMZM2G097967	GRMZM2G044004	GRMZM2G165597	GRMZM2G062554	GRMZM2G037150	GRMZM2G479586	GRMZM2G129298	GRMZM2G127591	GRMZM5G857992	GRMZM2G418232	GRMZM2G089944	GRMZM2G094698	GRMZM5G878603	GRMZM2G000052	GRMZM2G149932	GRMZM2G097747
GRMZM2G048912	GRMZM2G000660	GRMZM2G165613	GRMZM2G078440	GRMZM2G140078	GRMZM2G038880	AC212835.3_FG007	GRMZM2G002642	GRMZM2G168917	GRMZM2G065632	GRMZM5G898597	GRMZM2G085116	GRMZM2G105922	GRMZM2G084181	GRMZM2G150014	GRMZM2G025294
GRMZM2G016677	GRMZM2G152561	GRMZM2G165629	GRMZM2G066820	GRMZM2G110358	GRMZM2G171561	GRMZM2G320827	GRMZM2G138125	GRMZM2G062554	GRMZM2G089244	GRMZM2G310031	GRMZM2G079915	GRMZM2G001668	GRMZM2G165060	GRMZM2G150212	GRMZM2G086267
GRMZM5G860761	GRMZM5G816891	GRMZM2G092160	GRMZM2G026656	GRMZM2G527891	GRMZM2G002807	GRMZM2G351318	GRMZM2G413887	GRMZM2G136486	GRMZM2G014409	GRMZM2G162175	GRMZM2G397836	GRMZM2G357112	GRMZM2G094328	GRMZM2G150248	GRMZM2G009519
GRMZM5G884242	GRMZM5G835677	GRMZM2G034389	GRMZM2G403576	GRMZM2G119950	GRMZM5G892426	GRMZM2G132055	GRMZM2G362413	GRMZM2G177937	GRMZM5G885710	GRMZM2G162305	AC210023.3_FG014	GRMZM2G019119	GRMZM2G702923	GRMZM2G043903	GRMZM2G143242
GRMZM2G091047	GRMZM2G475305	AC235540.1_FG001	AC212859.3_FG007	GRMZM2G043501	GRMZM2G312501	GRMZM5G825909	GRMZM2G024196	GRMZM2G026558	GRMZM2G126190	GRMZM2G154165	AC210023.3_FG015	GRMZM2G446872	GRMZM2G031536	GRMZM5G857930	GRMZM2G412441
GRMZM2G153181	GRMZM2G175031	GRMZM2G056695	GRMZM2G376731	GRMZM2G114681	GRMZM2G315902	AC234521.1_FG004	GRMZM2G079683	GRMZM2G033379	GRMZM2G046816	GRMZM2G474326	GRMZM2G180982	GRMZM2G046961	GRMZM2G098214	GRMZM2G008287	GRMZM2G024933
GRMZM2G412085	GRMZM2G309063	GRMZM2G365677	GRMZM2G127591	AC165178.2_FG004	AC185415.3_FG005	GRMZM2G062554	GRMZM2G171372	GRMZM2G160175	GRMZM2G096946	GRMZM2G026746	GRMZM2G037164	GRMZM2G373554	GRMZM2G477063	GRMZM2G142718	GRMZM2G173536
GRMZM2G173612	GRMZM2G123519	GRMZM2G087105	GRMZM2G002642	GRMZM2G083759	AC233910.1_FG003	GRMZM2G177923	GRMZM2G118345	GRMZM2G376731	GRMZM2G165179	GRMZM2G078756	GRMZM2G031022	GRMZM2G125738	GRMZM2G156356	GRMZM2G142802	GRMZM2G086925
GRMZM2G166597	GRMZM2G153138	GRMZM5G825076	AC199765.4_FG008	GRMZM2G005954	GRMZM2G103840	GRMZM2G078526	GRMZM2G441347	GRMZM2G138125	GRMZM2G052920	GRMZM2G079897	GRMZM5G810275	GRMZM2G105772	GRMZM2G156348	GRMZM2G074773	GRMZM2G125310
GRMZM2G085550	GRMZM2G170035	GRMZM2G039359	GRMZM2G176677	GRMZM2G134866	GRMZM2G056606	GRMZM2G066820	GRMZM2G145059	GRMZM2G114153	GRMZM2G109680	GRMZM2G161868	GRMZM2G044557	GRMZM2G119214	GRMZM2G000397	GRMZM2G104658	GRMZM2G106331
GRMZM2G093313	GRMZM2G170013	GRMZM2G115451	GRMZM2G062179	GRMZM2G002104	GRMZM2G062268	GRMZM2G434557	GRMZM2G145075	GRMZM2G413887	GRMZM2G380700	GRMZM2G035994	GRMZM2G704032	GRMZM2G061184	GRMZM2G176225	GRMZM5G864693	GRMZM2G027307
GRMZM2G093405	GRMZM2G169973	GRMZM2G324314	GRMZM2G021694	GRMZM2G504398	GRMZM2G113779	GRMZM2G337792	GRMZM2G118992	GRMZM2G062179	GRMZM2G078862	GRMZM2G159924	GRMZM2G086003	GRMZM2G341405	GRMZM2G478712	GRMZM5G824597	GRMZM2G148751
GRMZM2G031432	GRMZM2G159388	GRMZM2G460465	GRMZM2G024196	GRMZM2G335948	GRMZM2G179505	AC212859.3_FG007	GRMZM2G002903	GRMZM2G024196	GRMZM2G039848	AC233882.1_FG005	GRMZM2G072578	GRMZM2G148333	GRMZM2G038722	AC234201.1_FG003	GRMZM2G178486
GRMZM2G045330	GRMZM2G114050	GRMZM2G074306	GRMZM2G138701	GRMZM2G081529	GRMZM2G480809	GRMZM2G176881	GRMZM2G064631	GRMZM2G306741	GRMZM2G062683	GRMZM2G146913	GRMZM2G057394	GRMZM2G444393	GRMZM2G010011	GRMZM2G086876	GRMZM2G077863
GRMZM2G035256	GRMZM2G026868	GRMZM2G450044	GRMZM2G111975	GRMZM2G137532	GRMZM2G179459	GRMZM2G021694	GRMZM2G030275	GRMZM2G138701	GRMZM2G163683	GRMZM2G434541	GRMZM2G041818	GRMZM2G143029	GRMZM2G146847	GRMZM2G064202	GRMZM5G873389
GRMZM5G834596	GRMZM2G313867	GRMZM2G116812	GRMZM2G045820	GRMZM2G171108	GRMZM2G168706	GRMZM2G564101	GRMZM2G347361	GRMZM2G079683	GRMZM2G012262	GRMZM2G447632	GRMZM2G042398	GRMZM2G125482	GRMZM2G016705	GRMZM2G051917	GRMZM2G120833
GRMZM2G380319	GRMZM2G121452	GRMZM2G035599	GRMZM2G041876	GRMZM2G365374	GRMZM2G125850	GRMZM2G136975	GRMZM2G039988	GRMZM2G171372	AC196708.3_FG006	GRMZM2G028568	GRMZM2G025648	GRMZM2G162177	GRMZM2G120717	GRMZM2G155877	GRMZM2G392106
GRMZM2G001875	GRMZM2G499197	GRMZM2G131793	GRMZM2G457697	GRMZM2G040911	GRMZM2G142922	GRMZM2G111975	GRMZM2G052009	GRMZM2G340601	GRMZM5G851744	GRMZM2G115390	GRMZM2G010054	GRMZM2G065665	GRMZM2G102059	GRMZM2G150004	GRMZM2G021849
GRMZM2G166721	GRMZM2G132069	GRMZM2G074351	GRMZM2G178365	GRMZM5G866100	GRMZM2G418415	GRMZM2G366150	GRMZM2G045820	GRMZM5G869984	GRMZM2G178100	GRMZM2G085078	GRMZM2G127559	GRMZM2G001973	GRMZM2G038835	GRMZM2G044096	GRMZM2G021223
GRMZM2G353444	GRMZM2G166646	GRMZM2G025024	GRMZM2G154344	GRMZM2G178968	GRMZM2G021610	GRMZM2G086486	GRMZM2G041876	GRMZM2G064631	GRMZM2G019284	GRMZM2G077607	GRMZM2G000622	GRMZM2G063747	GRMZM2G109869	GRMZM2G020843	GRMZM2G163086
GRMZM2G120271	GRMZM2G308910	GRMZM2G147446	GRMZM2G053557	GRMZM2G179002	GRMZM2G099285	GRMZM2G157061	GRMZM2G457697	GRMZM2G048366	GRMZM2G057265	GRMZM2G012233	GRMZM2G176735	GRMZM2G063775	AC217385.3_FG009	GRMZM2G077541	GRMZM2G162353
GRMZM2G084125	GRMZM2G314898	GRMZM2G175008	GRMZM2G018876	GRMZM2G170253	GRMZM2G060161	GRMZM2G075145	GRMZM2G154344	GRMZM2G136975	GRMZM2G155783	GRMZM2G087101	GRMZM2G046966	GRMZM2G137541	GRMZM2G114192	GRMZM2G078033	GRMZM2G108871
GRMZM2G144671	GRMZM2G363535	GRMZM2G017941	GRMZM2G364901	GRMZM2G107560	GRMZM2G087479	GRMZM2G081689	GRMZM2G053557	GRMZM2G030275	GRMZM2G363728	GRMZM2G058518	GRMZM2G073912	AC198353.5_FG004	GRMZM2G476597	GRMZM2G010555	GRMZM2G513103
GRMZM2G364272	GRMZM2G083374	GRMZM5G874578	GRMZM2G021107	AC199782.5_FG001	AC194970.5_FG002	GRMZM2G134951	GRMZM2G021107	GRMZM2G052009	GRMZM2G308369	AC230013.2_FG007	GRMZM5G863645	GRMZM5G899512	GRMZM2G318956	GRMZM2G102349	GRMZM2G104013
GRMZM5G832672	GRMZM2G100349	GRMZM2G353026	GRMZM2G099183	GRMZM2G172826	GRMZM2G146416	GRMZM2G089596	GRMZM2G099183	GRMZM2G157061	GRMZM2G082544	GRMZM2G024448	GRMZM2G015073	GRMZM2G417583	GRMZM2G176647	GRMZM2G034748	GRMZM2G003692
GRMZM2G142413	GRMZM2G113603	GRMZM2G353024	GRMZM2G100872	GRMZM2G017961	GRMZM2G102625	GRMZM2G018876	GRMZM2G130109	GRMZM2G178365	GRMZM2G126552	GRMZM2G151763	GRMZM2G028500	GRMZM2G041633	GRMZM2G057131	GRMZM2G702889	GRMZM2G108597
GRMZM2G421604	GRMZM2G051753	GRMZM2G051534	GRMZM2G063262	GRMZM2G050714	GRMZM2G021567	GRMZM2G052142	GRMZM2G100872	GRMZM2G178005	GRMZM2G165188	GRMZM2G010211	GRMZM2G026780	GRMZM2G007885	GRMZM2G109865	AC190750.2_FG014	GRMZM2G056695
GRMZM2G004696	GRMZM2G024551	GRMZM2G444808	GRMZM2G163471	GRMZM2G573867	GRMZM5G873635	GRMZM2G364901	GRMZM2G135387	GRMZM2G100263	GRMZM2G044104	GRMZM2G117851	GRMZM2G329864	GRMZM2G158884	GRMZM2G019783	GRMZM2G070287	GRMZM2G111909
GRMZM2G036340	GRMZM5G877259	GRMZM2G056546	AC208221.3_FG002	AC233910.1_FG010	GRMZM2G056564	GRMZM2G112072	GRMZM2G163471	GRMZM2G311756	GRMZM2G453684	GRMZM2G466833	GRMZM2G162154	GRMZM2G388297	GRMZM2G044143	GRMZM2G119941	GRMZM2G435248
GRMZM2G479038	GRMZM5G839422	GRMZM2G070054	GRMZM2G147884	GRMZM2G063868	GRMZM2G419969	GRMZM2G063262	AC208221.3_FG002	GRMZM2G163471	GRMZM2G054651	GRMZM2G153672	GRMZM2G019267	GRMZM2G179049	GRMZM2G077811	GRMZM2G018692	GRMZM5G854264
GRMZM2G037386	GRMZM2G132009	GRMZM2G111494	GRMZM2G060906	GRMZM2G105869	GRMZM5G879278	GRMZM2G045070	GRMZM2G060906	GRMZM2G147884	GRMZM2G117989	GRMZM2G157927	GRMZM2G149576	GRMZM2G099780	GRMZM2G084062	GRMZM2G046968	GRMZM2G020704
GRMZM2G054387	GRMZM2G045392	GRMZM2G152438	GRMZM2G151418	GRMZM2G400173	GRMZM2G354072	GRMZM2G311756	GRMZM2G151434	GRMZM2G129493	GRMZM2G117971	GRMZM2G067600	GRMZM2G054361	GRMZM2G420865	GRMZM2G129300	GRMZM2G365166	GRMZM2G178199
GRMZM2G062576	GRMZM2G327564	GRMZM5G876616	GRMZM2G027571	GRMZM2G097089	GRMZM2G422576	GRMZM2G124079	GRMZM2G151418	GRMZM2G027571	GRMZM2G008507	GRMZM2G047961	GRMZM2G125170	GRMZM2G703303	GRMZM2G346982	GRMZM2G087201	GRMZM2G000959
GRMZM5G862219	AC200725.4_FG003	GRMZM2G139900	GRMZM2G404682	GRMZM2G171847	GRMZM5G873779	GRMZM2G119967	GRMZM2G022699	GRMZM2G060712	GRMZM2G110965	GRMZM2G025854	GRMZM2G396114	GRMZM2G022921	GRMZM2G086648	GRMZM2G029113	GRMZM2G472770
GRMZM2G177242	GRMZM2G413897	GRMZM2G151549	GRMZM2G408963	GRMZM2G172442	GRMZM5G819438	GRMZM2G404682	GRMZM2G408598	GRMZM2G103116	GRMZM2G124593	GRMZM2G045318	GRMZM2G481194	GRMZM2G023293	GRMZM5G881965	GRMZM2G039345	GRMZM2G115451
GRMZM2G040587	GRMZM2G178769	GRMZM2G158575	GRMZM2G547723	GRMZM2G076730	GRMZM2G327686	GRMZM2G060712	GRMZM2G103116	GRMZM2G446185	GRMZM5G820374	GRMZM2G342693	GRMZM2G180246	GRMZM5G848608	GRMZM5G857992	AC210003.2_FG004	GRMZM2G047486
GRMZM2G028718	GRMZM2G009282	GRMZM2G088261	GRMZM2G029001	GRMZM2G171613	GRMZM2G440459	GRMZM2G177070	GRMZM2G384979	GRMZM2G071704	GRMZM2G496448	GRMZM2G061890	GRMZM2G108115	GRMZM2G150503	GRMZM2G351330	GRMZM2G468747	GRMZM2G052323
GRMZM2G067530	GRMZM2G121066	GRMZM2G102829	AC197340.3_FG003	GRMZM2G180283	GRMZM2G493903	GRMZM2G110279	GRMZM2G430362	GRMZM2G703021	GRMZM2G001048	GRMZM2G430266	GRMZM2G391936	GRMZM2G150541	GRMZM2G062554	GRMZM2G039961	GRMZM2G588350
GRMZM5G839422	GRMZM2G400439	GRMZM2G065276	GRMZM2G012404	GRMZM2G498656	GRMZM2G005493	GRMZM2G325131	GRMZM2G009948	GRMZM2G015610	GRMZM2G157845	GRMZM2G033867	GRMZM2G147849	GRMZM2G079109	GRMZM5G836429	GRMZM2G395114	GRMZM5G854138
GRMZM2G037134	GRMZM2G375197	GRMZM2G703231	GRMZM2G071996	GRMZM5G850199	GRMZM2G316136	GRMZM2G414537	GRMZM2G703021	GRMZM2G399383	GRMZM2G499981	GRMZM2G333775	GRMZM2G416388	GRMZM2G155337	GRMZM2G337792	GRMZM2G443885	GRMZM2G460465
GRMZM2G320521	GRMZM5G883759	GRMZM2G142549	GRMZM2G071768	GRMZM2G311187	GRMZM2G003252	GRMZM2G446185	GRMZM2G021831	GRMZM2G131321	GRMZM2G145440	GRMZM2G157605	GRMZM2G095511	GRMZM2G073882	GRMZM2G702980	GRMZM2G443903	GRMZM2G052279
GRMZM2G320549	GRMZM2G013728	GRMZM2G085939	GRMZM2G092107	GRMZM2G426556	GRMZM2G402307	GRMZM2G065073	GRMZM2G028258	GRMZM2G028258	GRMZM2G148538	GRMZM2G137961	GRMZM2G159295	GRMZM5G873455	GRMZM5G827171	GRMZM2G082097	GRMZM2G348855
GRMZM2G169152	GRMZM2G058896	GRMZM2G104999	GRMZM2G031028	GRMZM2G046933	GRMZM2G033931	GRMZM2G071996	GRMZM2G087192	GRMZM2G016894	GRMZM2G463167	GRMZM2G034985	GRMZM2G149952	GRMZM2G017961	AC218093.3_FG005	GRMZM2G400961	GRMZM2G028183
GRMZM2G437097	GRMZM2G031043	GRMZM2G036902	GRMZM2G049568	GRMZM2G063263	GRMZM2G172330	GRMZM2G071768	GRMZM2G005659	GRMZM2G146694	GRMZM2G176173	GRMZM2G071113	GRMZM2G155312	GRMZM2G017961	GRMZM2G123122	GRMZM2G174917	GRMZM2G450044
GRMZM2G471517	GRMZM2G328893	GRMZM2G098622	GRMZM2G171277	GRMZM2G448715	GRMZM2G119613	GRMZM2G442523	GRMZM2G018059	GRMZM2G161932	GRMZM2G111300	GRMZM2G154245	GRMZM2G056645	GRMZM2G130278	GRMZM2G114153	GRMZM5G882708	GRMZM2G127418
AC182482.3_FG003	GRMZM2G134182	GRMZM2G018356	GRMZM2G028640	GRMZM2G400169	GRMZM2G148769	GRMZM2G031028	GRMZM2G018223	GRMZM2G057006	GRMZM2G453855	GRMZM2G063001	GRMZM2G009895	GRMZM2G409722	GRMZM2G362413	GRMZM2G023921	GRMZM2G131793
GRMZM2G124066	EF517601.1_FG025	GRMZM2G042677	GRMZM2G087192	GRMZM2G024708	GRMZM2G026311	GRMZM2G049568	GRMZM2G113629	GRMZM2G113629	GRMZM2G540834	GRMZM2G001415	GRMZM2G128564	GRMZM2G108912	GRMZM2G021786	GRMZM2G072820	GRMZM2G017941
GRMZM2G134149	GRMZM2G133028	GRMZM2G070761	GRMZM2G016894	GRMZM5G881349	GRMZM2G152955	GRMZM2G051355	GRMZM2G035948	GRMZM2G013283	GRMZM2G337387	GRMZM2G166701	GRMZM5G856366	GRMZM2G078114	GRMZM2G024196	GRMZM2G036262	GRMZM5G874578
EF517601.1_FG015	GRMZM2G144648	GRMZM2G064873	GRMZM2G146694	GRMZM2G454474	GRMZM2G056335	GRMZM2G028640	GRMZM2G044681	GRMZM2G155626	GRMZM2G128504	GRMZM2G037001	GRMZM2G472171	GRMZM2G049613	GRMZM2G118345	GRMZM2G138782	GRMZM2G007283
GRMZM5G835235	GRMZM2G128895	GRMZM2G018649	GRMZM2G053019	GRMZM2G028905	GRMZM5G830632	GRMZM2G106099	GRMZM5G800014	GRMZM2G091717	GRMZM2G402653	GRMZM2G309163	GRMZM5G802858	GRMZM2G048582	GRMZM2G064631	GRMZM2G106010	GRMZM2G099593
GRMZM2G072298	GRMZM2G028721	GRMZM5G878603	GRMZM2G018059	GRMZM2G376432	GRMZM2G160515	GRMZM2G016894	GRMZM2G091124	GRMZM2G035948	GRMZM2G039934	GRMZM2G000660	GRMZM2G147532	GRMZM5G851990	GRMZM2G030275	GRMZM2G164400	GRMZM2G444808
GRMZM2G074381	GRMZM5G840699	GRMZM2G105922	GRMZM2G047512	GRMZM2G414002	GRMZM2G130379	GRMZM2G146694	GRMZM5G842686	GRMZM2G131155	GRMZM2G324671	GRMZM2G152561	GRMZM2G099944	AC233910.1_FG005	GRMZM2G052009	GRMZM2G180870	GRMZM5G866336
GRMZM2G151671	GRMZM2G162369	GRMZM2G048202	GRMZM2G013283	GRMZM2G152189	GRMZM2G165216	GRMZM2G380361	GRMZM2G041312	GRMZM2G109677	GRMZM2G074087	GRMZM2G175031	GRMZM2G177974	GRMZM2G153575	GRMZM2G157061	GRMZM2G169013	GRMZM2G117300
GRMZM2G431251	GRMZM2G160136	GRMZM2G001668	GRMZM2G155626	GRMZM2G040349	GRMZM2G008854	GRMZM2G053019	GRMZM2G436533	GRMZM2G113513	GRMZM2G302160	GRMZM2G083474	GRMZM2G083677	GRMZM2G137944	GRMZM2G154344	GRMZM2G091302	GRMZM2G070284
GRMZM2G057352	GRMZM2G341366	GRMZM2G475257	GRMZM2G124473	GRMZM2G096123	GRMZM2G124602	GRMZM2G003720	GRMZM2G154010	GRMZM2G434669	GRMZM2G157443	GRMZM2G114044	GRMZM2G123732	GRMZM2G165949	GRMZM2G178005	GRMZM2G302927	GRMZM2G070054
GRMZM5G801307	GRMZM2G130605	GRMZM2G346757	GRMZM2G079323	GRMZM2G124963	GRMZM2G436001	GRMZM2G091717	GRMZM2G143242	GRMZM5G876638	GRMZM2G124530	GRMZM2G166612	GRMZM2G143204	GRMZM2G371695	GRMZM2G018876	GRMZM5G897776	GRMZM2G180704
GRMZM2G046924	GRMZM5G895400	GRMZM2G308956	GRMZM5G800014	GRMZM2G056612	GRMZM2G333448	GRMZM2G131202	GRMZM2G024933	GRMZM2G165063	GRMZM2G075496	GRMZM2G400929	GRMZM2G146015	GRMZM2G097170	AC155352.2_FG010	GRMZM2G008060	GRMZM2G052935
GRMZM2G396767	GRMZM5G833328	GRMZM2G162374	GRMZM2G434669	GRMZM2G147196	GRMZM2G022763	GRMZM2G124473	GRMZM2G096048	GRMZM2G093826	GRMZM5G868423	GRMZM2G005788	GRMZM2G008072	AC190788.2_FG005	GRMZM2G045070	GRMZM2G007914	GRMZM2G464013
GRMZM2G420055	GRMZM2G476933	GRMZM2G130052	GRMZM2G412524	GRMZM2G139284	GRMZM2G022403	GRMZM2G079323	GRMZM2G173536	GRMZM2G436533	GRMZM2G117329	GRMZM2G035131	GRMZM2G050512	GRMZM2G171880	GRMZM2G022229	GRMZM2G044629	GRMZM2G158575
GRMZM2G179170	GRMZM2G395853	GRMZM2G147885	GRMZM2G091124	GRMZM2G141551	GRMZM2G168476	GRMZM2G434669	GRMZM5G859148	GRMZM2G373849	GRMZM2G107289	GRMZM5G852801	GRMZM2G047855	GRMZM2G474236	GRMZM2G022255	GRMZM2G045581	GRMZM2G161382
GRMZM2G434506	GRMZM2G086882	GRMZM2G018955	GRMZM2G041312	GRMZM2G075148	GRMZM2G564571	GRMZM2G388539	GRMZM2G062421	GRMZM2G001084	GRMZM2G123234	GRMZM2G435338	GRMZM2G307252	GRMZM2G169694	GRMZM2G022413	GRMZM2G121063	GRMZM2G163724
GRMZM2G106462	GRMZM2G069886	GRMZM2G090105	GRMZM2G329737	GRMZM2G021129	GRMZM2G066902	GRMZM2G412524	GRMZM2G026793	GRMZM2G123940	GRMZM2G141499	GRMZM2G115198	GRMZM2G400714	GRMZM2G076730	GRMZM2G048033	GRMZM2G111232	GRMZM2G104999
GRMZM2G080450	GRMZM2G173680	GRMZM2G149022	GRMZM2G079658	GRMZM2G387310	GRMZM2G144843	GRMZM2G180612	GRMZM2G116693	GRMZM5G848945	GRMZM2G048826	GRMZM2G104176	GRMZM2G156800	GRMZM2G171628	GRMZM2G121700	GRMZM2G040920	GRMZM2G036902
GRMZM2G164134	GRMZM2G565140	GRMZM2G062416	GRMZM2G009519	GRMZM2G159200	GRMZM2G147819	GRMZM2G089507	AC206642.4_FG001	GRMZM2G412441	GRMZM2G011806	GRMZM2G146740	GRMZM2G353114	GRMZM2G121427	GRMZM2G124079	GRMZM5G870080	GRMZM2G098622
GRMZM2G034855	GRMZM2G159475	GRMZM2G100475	GRMZM2G143242	GRMZM2G323828	GRMZM2G082853	GRMZM2G154223	GRMZM2G069174	GRMZM2G029531	GRMZM2G012412	GRMZM2G047815	GRMZM2G164493	GRMZM2G421655	GRMZM2G022637	GRMZM2G156638	GRMZM2G048928
GRMZM2G044598	GRMZM2G076499	GRMZM2G037131	GRMZM2G412441	GRMZM2G060160	GRMZM2G322641	GRMZM2G165063	GRMZM2G015859	GRMZM2G173536	GRMZM2G494910	GRMZM2G026783	AC234157.1_FG002	GRMZM2G113794	GRMZM2G022699	GRMZM2G074761	GRMZM2G048762
GRMZM2G018514	GRMZM2G067456	GRMZM5G868354	GRMZM2G173536	GRMZM2G153877	GRMZM2G176375	GRMZM2G093826	GRMZM2G125310	GRMZM5G859148	GRMZM2G300258	GRMZM2G162527	GRMZM2G165619	GRMZM2G169615	GRMZM2G408598	GRMZM2G125679	GRMZM2G042677
GRMZM2G467435	GRMZM2G449552	GRMZM2G300955	GRMZM5G859148	GRMZM2G071076	GRMZM2G469469	GRMZM2G087059	GRMZM2G084863	GRMZM2G071219	GRMZM2G115077	GRMZM5G839422	GRMZM2G072806	GRMZM2G026672	GRMZM2G408963	GRMZM2G162230	GRMZM2G041369
GRMZM2G373011	GRMZM2G040750	GRMZM2G139903	GRMZM2G027219	GRMZM2G166994	GRMZM5G871297	GRMZM2G001084	GRMZM2G028313	GRMZM2G076351	GRMZM2G056350	GRMZM2G327564	GRMZM2G065214	GRMZM5G895534	GRMZM2G394321	GRMZM2G090271	GRMZM2G018649
GRMZM2G052616	GRMZM2G701746	GRMZM5G869299	GRMZM2G116693	GRMZM2G025255	AC199068.2_FG017	GRMZM2G079658	AC206199.3_FG005	AC206642.4_FG001	GRMZM2G089618	GRMZM2G049767	GRMZM2G463726	GRMZM2G125487	GRMZM2G065171	GRMZM2G405064	GRMZM2G548817
GRMZM2G444029	GRMZM2G155096	GRMZM2G009136	GRMZM2G161087	GRMZM2G053434	GRMZM2G173882	GRMZM2G025294	GRMZM2G353548	GRMZM2G069174	GRMZM2G004878	GRMZM2G098088	GRMZM2G463730	GRMZM2G010941	GRMZM2G071704	GRMZM2G129399	GRMZM2G322661
GRMZM2G031568	GRMZM2G175761	GRMZM2G327459	GRMZM2G125310	GRMZM2G474451	GRMZM2G011636	GRMZM2G086267	GRMZM2G089010	GRMZM2G168447	GRMZM2G135770	GRMZM2G156952	GRMZM2G017290	GRMZM2G087662	GRMZM2G049568	GRMZM2G318408	GRMZM2G340408
GRMZM2G052796	GRMZM2G305154	GRMZM2G105772	GRMZM2G106331	GRMZM2G009876	GRMZM2G123558	GRMZM2G009519	GRMZM2G463227	GRMZM2G353548	GRMZM2G526668	GRMZM2G393301	GRMZM2G461332	GRMZM2G151726	GRMZM2G417770	GRMZM2G426067	GRMZM2G082580
GRMZM2G096008	GRMZM2G084647	GRMZM2G127810	GRMZM2G027307	GRMZM2G172621	GRMZM2G166597	GRMZM2G488346	GRMZM2G464363	GRMZM2G096281	GRMZM2G099088	GRMZM2G120304	GRMZM2G069772	GRMZM2G319634	GRMZM2G053985	GRMZM2G556131	GRMZM2G145895
GRMZM2G314652	GRMZM2G108348	GRMZM2G127717	GRMZM2G028313	GRMZM2G067915	GRMZM2G400938	GRMZM2G029531	GRMZM2G069773	GRMZM2G152089	GRMZM2G089698	GRMZM2G058896	GRMZM2G361220	GRMZM2G144180	GRMZM2G051355	GRMZM2G003752	GRMZM2G134955
GRMZM2G178319	GRMZM2G358009	GRMZM2G148333	GRMZM2G148751	GRMZM2G158240	GRMZM2G386590	GRMZM2G016928	GRMZM2G021223	GRMZM5G873389	GRMZM2G355221	GRMZM2G069208	GRMZM2G519210	GRMZM2G099622	GRMZM2G021831	GRMZM2G128179	GRMZM2G147885
GRMZM2G168959	GRMZM2G174769	GRMZM2G143029	GRMZM2G178486	GRMZM2G011404	GRMZM2G093313	GRMZM2G455122	GRMZM2G158147	GRMZM2G154156	GRMZM2G052884	GRMZM2G368388	GRMZM2G058734	GRMZM2G099463	GRMZM2G099144	GRMZM2G142672	GRMZM2G018775
GRMZM2G027311	GRMZM2G090723	GRMZM2G066672	GRMZM5G871600	AC198700.2_FG004	GRMZM2G093405	GRMZM2G154041	GRMZM2G479125	GRMZM2G023028	GRMZM2G070717	GRMZM2G133028	GRMZM2G058872	GRMZM2G060114	GRMZM2G087192	GRMZM2G175504	GRMZM2G018955
GRMZM2G164418	GRMZM2G034868	GRMZM2G162177	GRMZM2G099580	GRMZM2G154716	GRMZM2G051043	GRMZM2G351023	AC191283.3_FG004	GRMZM2G036708	GRMZM2G162388	GRMZM2G019721	GRMZM2G040145	GRMZM2G113396	GRMZM2G112039	GRMZM2G388585	GRMZM2G446872
GRMZM2G035520	GRMZM2G016668	GRMZM2G134508	GRMZM2G077863	GRMZM2G094978	GRMZM2G133121	GRMZM2G076351	GRMZM2G092160	GRMZM2G158147	GRMZM2G318958	GRMZM2G161310	GRMZM2G329181	GRMZM2G003937	GRMZM2G115395	GRMZM2G171556	GRMZM2G167886
GRMZM2G017525	GRMZM2G113096	GRMZM2G134502	GRMZM2G152089	GRMZM2G023328	GRMZM2G055313	GRMZM2G474153	GRMZM2G003692	GRMZM2G165613	GRMZM2G041701	GRMZM2G038003	GRMZM2G174210	GRMZM2G129575	GRMZM2G053111	GRMZM2G462261	GRMZM2G037113
GRMZM2G094081	GRMZM2G174221	GRMZM2G381059	GRMZM2G109879	GRMZM2G107945	GRMZM2G477073	GRMZM2G060942	GRMZM2G034389	GRMZM2G092160	GRMZM5G830457	GRMZM2G130605	GRMZM2G110295	GRMZM2G007060	GRMZM2G161932	GRMZM2G129298	GRMZM5G868354
GRMZM2G373292	GRMZM2G139462	GRMZM2G066516	GRMZM2G089010	GRMZM2G074664	GRMZM2G068322	GRMZM2G106331	GRMZM2G056695	GRMZM2G703153	GRMZM2G372633	GRMZM2G134113	GRMZM2G141473	GRMZM5G823629	GRMZM2G057006	GRMZM2G044752	GRMZM2G300955
GRMZM2G083643	GRMZM2G060540	GRMZM2G076017	GRMZM2G319454	GRMZM2G106604	GRMZM2G142413	GRMZM2G148751	GRMZM2G398240	GRMZM2G034389	GRMZM2G156803	GRMZM2G032887	GRMZM2G060765	GRMZM2G125501	GRMZM2G113629	AC212835.3_FG004	GRMZM2G167245
GRMZM5G846305	GRMZM2G138342	AC198353.5_FG004	GRMZM2G108871	GRMZM5G884280	GRMZM2G363554	GRMZM2G000114	GRMZM2G416491	GRMZM2G036048	GRMZM5G876450	GRMZM2G065388	GRMZM2G120657	GRMZM2G079067	GRMZM2G078650	GRMZM2G320827	GRMZM2G139903
GRMZM2G073049	GRMZM2G156019	GRMZM2G026065	GRMZM2G479125	GRMZM2G158175	GRMZM5G830695	GRMZM2G152079	GRMZM2G162286	GRMZM5G825076	AC214635.3_FG006	GRMZM2G002536	GRMZM2G422259	GRMZM5G873123	GRMZM2G142111	GRMZM2G021035	GRMZM2G340933
GRMZM2G095331	GRMZM2G167668	GRMZM5G899512	AC235540.1_FG002	GRMZM2G453956	GRMZM2G061830	GRMZM2G152089	GRMZM2G169688	GRMZM2G039359	GRMZM2G133568	GRMZM2G156033	GRMZM2G046163	GRMZM2G457889	GRMZM2G044132	GRMZM2G016649	GRMZM2G359521
GRMZM2G098434	GRMZM2G379804	GRMZM2G112165	GRMZM2G031802	GRMZM2G416498	GRMZM2G096240	GRMZM2G050131	GRMZM2G133716	GRMZM2G111143	GRMZM2G456422	GRMZM2G061629	GRMZM2G166931	GRMZM2G180947	GRMZM2G134235	GRMZM2G009208	GRMZM2G019901
GRMZM2G351387	GRMZM2G028556	GRMZM2G134340	GRMZM2G451357	GRMZM2G135195	GRMZM2G054387	GRMZM2G109879	GRMZM2G047486	GRMZM2G115451	GRMZM2G098656	AC198518.3_FG002	GRMZM2G049687	GRMZM2G412888	GRMZM2G165063	GRMZM5G860469	GRMZM2G176486
GRMZM2G047626	GRMZM2G025870	GRMZM2G021598	GRMZM2G099867	GRMZM2G000652	GRMZM2G169929	GRMZM2G154156	GRMZM2G324314	GRMZM2G133716	GRMZM2G058441	GRMZM2G404132	GRMZM2G137358	GRMZM2G096106	GRMZM2G123940	AC234521.1_FG004	GRMZM2G134502
GRMZM2G106906	GRMZM2G089952	GRMZM2G041633	GRMZM2G178199	GRMZM2G134559	GRMZM2G464212	GRMZM2G023028	GRMZM2G132968	GRMZM2G046201	GRMZM2G104078	AC225185.3_FG004	GRMZM2G176630	GRMZM2G101769	GRMZM2G108255	AC234521.1_FG007	GRMZM2G134430
GRMZM2G019090	GRMZM5G865769	GRMZM2G014313	GRMZM2G170452	GRMZM2G082302	GRMZM2G021410	GRMZM2G400704	GRMZM2G006765	GRMZM2G145651	GRMZM2G157677	GRMZM2G063306	GRMZM2G176662	GRMZM2G098859	GRMZM2G488346	GRMZM5G810061	GRMZM2G134761
GRMZM2G077015	AC203535.4_FG004	GRMZM2G158884	GRMZM2G472770	AC148152.3_FG008	GRMZM2G003186	GRMZM2G167658	GRMZM2G032478	GRMZM2G173035	GRMZM2G306781	GRMZM2G086882	GRMZM2G474798	GRMZM2G124335	GRMZM2G703077	GRMZM2G136486	GRMZM2G002075
AC213398.3_FG004	GRMZM2G081102	GRMZM2G388297	GRMZM2G169688	AC148152.3_FG005	GRMZM2G303752	GRMZM2G324340	GRMZM2G113033	GRMZM2G147446	GRMZM2G135132	GRMZM2G047637	GRMZM2G176774	GRMZM2G124948	GRMZM5G859148	GRMZM2G177937	GRMZM2G323504
AC213398.3_FG007	GRMZM2G119650	GRMZM2G014341	GRMZM2G047486	GRMZM2G429188	GRMZM2G432579	GRMZM2G074083	GRMZM2G348855	GRMZM2G017941	GRMZM2G461533	GRMZM2G362306	GRMZM2G454176	GRMZM2G056467	GRMZM2G154041	GRMZM2G078526	GRMZM2G168163
GRMZM2G080107	GRMZM2G171600	GRMZM2G035996	GRMZM2G588350	GRMZM2G092284	GRMZM2G165044	GRMZM2G319454	GRMZM2G035599	GRMZM2G094535	GRMZM2G111922	GRMZM2G028665	GRMZM2G062377	GRMZM2G077823	AC206642.4_FG001	GRMZM2G026558	GRMZM2G137477
GRMZM2G031167	GRMZM2G078024	GRMZM2G179049	GRMZM2G057078	GRMZM2G036034	GRMZM2G102196	GRMZM2G119081	GRMZM2G145651	GRMZM2G353024	GRMZM2G447195	GRMZM2G053692	GRMZM2G062357	GRMZM2G141510	GRMZM2G474153	GRMZM2G434557	GRMZM2G137551
GRMZM2G010775	GRMZM2G419328	GRMZM2G099780	GRMZM2G032478	GRMZM2G105652	GRMZM2G067530	GRMZM2G163120	GRMZM2G346037	GRMZM2G099593	GRMZM2G004180	GRMZM2G502560	GRMZM2G432560	GRMZM2G075461	GRMZM2G422367	GRMZM2G376731	GRMZM2G058862
GRMZM2G344339	GRMZM2G137120	GRMZM2G420865	GRMZM2G348855	GRMZM2G437445	AC215260.3_FG001	GRMZM2G162353	GRMZM2G141081	GRMZM2G703214	AC216872.3_FG002	GRMZM2G390345	GRMZM2G077079	GRMZM2G049347	GRMZM2G450273	GRMZM2G002642	GRMZM2G048008
GRMZM2G395039	GRMZM2G044092	GRMZM5G848608	GRMZM2G028183	GRMZM2G018607	GRMZM2G384090	GRMZM2G108871	GRMZM2G039969	GRMZM2G069602	GRMZM5G860864	GRMZM2G701688	GRMZM2G363545	GRMZM2G577979	AC196719.3_FG002	GRMZM2G441347	GRMZM2G031837
GRMZM2G163476	GRMZM2G118362	GRMZM2G171548	GRMZM2G044493	GRMZM2G367206	GRMZM2G037134	GRMZM2G395061	GRMZM5G816552	GRMZM2G464013	GRMZM5G833253	GRMZM2G412885	GRMZM2G134227	GRMZM2G082448	GRMZM2G172695	GRMZM2G089767	GRMZM2G080466
GRMZM2G101020	GRMZM2G064723	GRMZM2G022212	GRMZM2G055973	GRMZM5G822237	AC197230.3_FG001	GRMZM2G165597	GRMZM2G017941	GRMZM2G111494	GRMZM2G112456	GRMZM2G565140	GRMZM2G064503	GRMZM2G459363	GRMZM2G463227	GRMZM2G145095	GRMZM2G134340
GRMZM2G006806	GRMZM2G026855	GRMZM2G170276	GRMZM2G145651	GRMZM5G851654	GRMZM2G098011	GRMZM2G104013	GRMZM2G045970	GRMZM2G085939	GRMZM2G054013	GRMZM2G002993	GRMZM2G417217	GRMZM2G340359	GRMZM2G464363	GRMZM2G118992	GRMZM2G120091
GRMZM2G039505	GRMZM5G813651	GRMZM2G079109	GRMZM2G346037	GRMZM2G097967	AC216891.3_FG004	AC235540.1_FG001	GRMZM2G353024	GRMZM2G104999	GRMZM2G421513	GRMZM2G159475	GRMZM2G004459	GRMZM2G137724	GRMZM2G400704	GRMZM2G118950	GRMZM2G014341
GRMZM2G164502	GRMZM2G111441	GRMZM2G164956	GRMZM2G115628	GRMZM2G082974	GRMZM2G345840	GRMZM2G099867	GRMZM2G155437	GRMZM2G087728	GRMZM2G178795	GRMZM2G169481	GRMZM2G087612	GRMZM2G327635	GRMZM2G120132	GRMZM2G340601	GRMZM2G125688
GRMZM2G016561	GRMZM2G004653	GRMZM2G155337	GRMZM2G045970	GRMZM2G007715	GRMZM2G041352	GRMZM2G365677	GRMZM2G117300	GRMZM2G041369	GRMZM2G114432	GRMZM2G030790	GRMZM2G347056	GRMZM2G131467	GRMZM2G069773	GRMZM2G002903	AC211164.5_FG003
GRMZM2G122431	GRMZM2G400604	GRMZM2G422644	GRMZM2G094589	GRMZM5G860761	GRMZM2G317835	GRMZM2G001524	GRMZM2G416684	GRMZM2G070761	GRMZM2G119258	AC206425.3_FG002	GRMZM2G009598	GRMZM2G158887	GRMZM2G076343	GRMZM2G048366	GRMZM2G703307
GRMZM2G174196	GRMZM2G110922	GRMZM2G002828	GRMZM2G117300	GRMZM2G148723	GRMZM2G062245	GRMZM2G178199	GRMZM2G070054	GRMZM2G044472	GRMZM2G158093	GRMZM2G063949	GRMZM2G160304	GRMZM2G077632	GRMZM2G395061	GRMZM2G347361	GRMZM2G004188
GRMZM5G813403	GRMZM5G866954	GRMZM2G058105	GRMZM2G146378	GRMZM2G309152	GRMZM2G130800	GRMZM5G825076	GRMZM2G468367	GRMZM2G064873	GRMZM2G418119	GRMZM2G160862	GRMZM2G072584	GRMZM2G422212	AC191283.3_FG004	GRMZM2G086486	GRMZM2G034260
GRMZM2G481548	GRMZM2G178244	GRMZM2G433854	GRMZM2G021299	GRMZM2G153181	GRMZM2G336879	GRMZM2G111143	GRMZM2G019251	GRMZM5G878603	GRMZM2G168431	GRMZM2G118241	GRMZM2G031523	GRMZM2G010505	GRMZM2G165597	GRMZM2G075145	GRMZM2G422644
GRMZM2G065245	GRMZM2G401009	GRMZM2G409722	GRMZM2G173419	GRMZM2G412085	GRMZM2G410916	GRMZM2G473925	GRMZM2G047316	GRMZM2G105922	GRMZM2G123818	GRMZM2G401934	GRMZM2G152011	GRMZM2G010551	GRMZM2G165629	GRMZM2G134951	GRMZM2G073942
GRMZM2G037452	GRMZM2G074229	GRMZM2G049613	GRMZM2G052935	GRMZM2G352891	GRMZM2G089365	GRMZM2G170452	GRMZM2G152438	GRMZM2G028353	GRMZM2G047319	GRMZM2G174769	GRMZM2G151873	GRMZM2G010783	GRMZM2G312543	GRMZM2G135277	GRMZM2G365644
GRMZM2G366607	GRMZM2G127117	GRMZM2G140116	GRMZM2G468367	GRMZM2G056186	GRMZM2G536803	GRMZM2G115451	GRMZM5G876616	GRMZM2G176977	GRMZM2G386088	GRMZM2G148144	GRMZM5G826911	GRMZM2G308752	GRMZM2G092160	GRMZM2G052142	GRMZM2G133282
GRMZM2G172710	GRMZM2G426181	GRMZM2G162284	GRMZM2G464013	GRMZM2G068352	GRMZM2G171677	GRMZM2G094699	GRMZM2G139900	GRMZM2G018955	GRMZM2G441144	GRMZM2G060540	AC225147.4_FG002	GRMZM2G151905	GRMZM2G147491	GRMZM2G138731	GRMZM2G037875
GRMZM2G145814	GRMZM2G355342	GRMZM5G851990	GRMZM2G019251	GRMZM2G001875	GRMZM2G048305	GRMZM2G177005	GRMZM2G151549	GRMZM2G446872	GRMZM2G473016	GRMZM2G138342	GRMZM2G155525	GRMZM2G129209	GRMZM2G451357	GRMZM2G364901	GRMZM2G081571
GRMZM2G300862	GRMZM2G448633	GRMZM2G153369	GRMZM2G047316	GRMZM2G132116	GRMZM2G124066	GRMZM5G854138	GRMZM2G150404	GRMZM2G090105	GRMZM2G008691	GRMZM2G310069	GRMZM2G155317	GRMZM2G137546	GRMZM5G825707	GRMZM2G054046	GRMZM2G085199
GRMZM5G898668	GRMZM2G006229	GRMZM2G081774	GRMZM2G127683	GRMZM2G166721	GRMZM2G081521	GRMZM2G074306	GRMZM2G158575	GRMZM2G062416	GRMZM2G087503	GRMZM2G167668	GRMZM2G148370	GRMZM2G121948	GRMZM2G301355	GRMZM2G093720	GRMZM2G172917
GRMZM2G448834	GRMZM5G891187	GRMZM2G004784	GRMZM2G087955	GRMZM2G144671	GRMZM5G835235	GRMZM2G044493	GRMZM2G065344	GRMZM2G039900	GRMZM2G151044	GRMZM2G367026	GRMZM2G368886	GRMZM2G129268	GRMZM2G001524	GRMZM2G022627	GRMZM2G172945
GRMZM2G701857	GRMZM2G003385	GRMZM2G137944	GRMZM2G042807	GRMZM2G158228	GRMZM2G491096	GRMZM2G450044	GRMZM2G087955	GRMZM2G347743	GRMZM2G080079	GRMZM2G052571	GRMZM2G159766	GRMZM2G349839	GRMZM2G159503	GRMZM2G100263	GRMZM2G034410
GRMZM2G081013	GRMZM2G312244	GRMZM2G034794	GRMZM2G017334	GRMZM5G832672	GRMZM2G074381	GRMZM2G074351	GRMZM2G042807	GRMZM2G046961	GRMZM2G451325	GRMZM5G853825	GRMZM2G177438	GRMZM2G112839	GRMZM2G473925	GRMZM2G311756	GRMZM2G172429
GRMZM2G133428	GRMZM5G885529	GRMZM2G578411	GRMZM2G048928	GRMZM2G036340	GRMZM2G069208	GRMZM2G147446	GRMZM2G017334	GRMZM2G037113	GRMZM2G090728	GRMZM2G096037	AC191575.2_FG001	GRMZM2G116634	GRMZM2G162286	GRMZM5G897480	GRMZM2G181158
GRMZM2G044265	GRMZM5G815009	GRMZM2G158248	GRMZM2G087728	GRMZM2G061798	GRMZM2G151671	GRMZM2G314707	GRMZM2G142549	GRMZM2G579432	GRMZM5G822947	GRMZM2G146280	GRMZM5G882418	GRMZM2G106560	GRMZM2G094699	GRMZM2G165836	GRMZM5G836167
GRMZM2G140107	AC213654.3_FG006	GRMZM2G169694	GRMZM2G041369	GRMZM2G039828	GRMZM2G431251	GRMZM2G353026	GRMZM2G104999	GRMZM5G868354	GRMZM2G032619	GRMZM2G032132	GRMZM2G458533	GRMZM2G009188	GRMZM2G324314	GRMZM2G151418	GRMZM2G163444
GRMZM2G145390	GRMZM2G310368	GRMZM2G171628	GRMZM2G044472	GRMZM2G150928	GRMZM2G178460	GRMZM2G051534	GRMZM2G098622	GRMZM2G150806	GRMZM2G006762	GRMZM2G142315	GRMZM2G156565	GRMZM2G152962	GRMZM2G099502	GRMZM2G179268	AC201995.4_FG001
GRMZM2G145374	GRMZM2G005825	GRMZM2G179452	GRMZM2G322661	GRMZM2G150838	GRMZM2G022088	GRMZM2G180704	GRMZM2G048928	GRMZM5G869532	GRMZM2G380784	AC203535.4_FG002	GRMZM2G119755	GRMZM2G319947	GRMZM5G898141	GRMZM2G114523	GRMZM2G470103
GRMZM2G145346	GRMZM2G085392	GRMZM2G002879	GRMZM2G134955	GRMZM2G003096	GRMZM2G013378	GRMZM2G021299	GRMZM2G087728	GRMZM2G119214	GRMZM2G146553	GRMZM2G082608	GRMZM2G053803	GRMZM2G056103	GRMZM2G057078	GRMZM2G430362	GRMZM2G175874
GRMZM2G087032	AC190560.2_FG002	GRMZM2G336962	GRMZM2G018775	GRMZM2G379929	GRMZM2G018566	AC217842.3_FG001	GRMZM2G042677	GRMZM2G040840	GRMZM5G864363	GRMZM2G133483	GRMZM2G168016	GRMZM2G375420	GRMZM2G116812	GRMZM2G009948	GRMZM5G821988
GRMZM2G080487	GRMZM2G138800	GRMZM2G127714	GRMZM2G446872	GRMZM2G452564	GRMZM2G078895	GRMZM2G166245	GRMZM2G041369	GRMZM2G127810	GRMZM2G119175	GRMZM2G038512	GRMZM2G113250	GRMZM2G410567	GRMZM2G035599	GRMZM2G092107	GRMZM2G415012
GRMZM2G313041	GRMZM2G101760	GRMZM2G169615	GRMZM2G167886	GRMZM2G040587	GRMZM2G435393	GRMZM2G464013	GRMZM2G070761	GRMZM2G127717	GRMZM2G137710	GRMZM2G084134	GRMZM5G883969	GRMZM2G322844	AC211891.4_FG003	GRMZM2G015844	GRMZM2G042612
GRMZM2G025451	GRMZM2G089944	GRMZM2G026576	GRMZM2G047095	GRMZM2G445261	GRMZM2G154078	GRMZM2G102985	GRMZM2G018649	GRMZM2G088819	GRMZM2G419777	GRMZM2G396418	GRMZM2G170137	GRMZM2G166718	GRMZM2G141081	GRMZM2G015610	GRMZM2G032154
GRMZM2G095724	GRMZM2G048843	GRMZM5G895534	GRMZM2G346863	GRMZM2G065471	GRMZM2G001451	GRMZM2G111494	GRMZM2G548817	GRMZM2G341405	GRMZM2G045704	GRMZM2G359397	AC217358.3_FG003	GRMZM2G414114	GRMZM2G147446	GRMZM2G103050	GRMZM2G121458
GRMZM2G141600	GRMZM2G040881	GRMZM2G125495	GRMZM2G116004	GRMZM2G163939	GRMZM2G074742	GRMZM2G127683	GRMZM2G308956	GRMZM2G045243	GRMZM2G446426	GRMZM2G044092	AC217358.3_FG008	GRMZM2G023585	GRMZM2G147420	GRMZM5G896728	GRMZM5G887752
GRMZM2G329069	GRMZM2G111637	GRMZM2G125527	GRMZM2G110794	AC215260.3_FG003	GRMZM2G133646	GRMZM2G065276	GRMZM2G134955	GRMZM2G005146	GRMZM2G142342	GRMZM2G118362	AC217358.3_FG011	GRMZM2G139813	GRMZM2G039969	GRMZM2G131321	AC194970.5_FG004
GRMZM2G080917	GRMZM2G163407	GRMZM2G010941	GRMZM2G163418	AC215260.3_FG004	GRMZM2G048474	GRMZM2G095576	GRMZM2G018775	GRMZM2G143029	GRMZM2G323287	GRMZM2G096458	GRMZM2G352415	GRMZM2G470984	GRMZM5G816552	GRMZM2G028640	GRMZM2G130773
GRMZM2G105266	GRMZM2G144960	GRMZM5G803981	GRMZM2G098076	GRMZM5G839422	GRMZM2G420055	GRMZM2G331533	GRMZM2G446872	GRMZM2G162177	GRMZM2G163709	GRMZM2G039365	GRMZM2G016084	GRMZM2G457381	GRMZM2G155437	GRMZM2G005659	GRMZM5G824534
GRMZM2G007053	GRMZM2G162290	GRMZM2G151826	GRMZM2G579432	GRMZM2G037130	GRMZM2G396773	GRMZM2G066710	GRMZM2G091857	GRMZM2G176486	GRMZM2G436084	GRMZM2G129444	GRMZM2G016892	GRMZM2G150813	GRMZM2G010363	GRMZM2G082149	AC233952.1_FG008
GRMZM2G155464	GRMZM2G022777	GRMZM2G151726	GRMZM2G167245	GRMZM2G088834	AC200298.4_FG001	GRMZM2G064873	GRMZM2G100475	GRMZM2G065665	GRMZM2G087172	GRMZM2G049373	GRMZM2G323261	GRMZM2G066394	GRMZM2G017382	GRMZM2G380361	GRMZM2G017351
GRMZM2G011479	GRMZM2G028234	GRMZM2G046474	GRMZM2G373554	GRMZM2G320521	GRMZM5G880102	GRMZM5G878603	GRMZM2G110794	GRMZM2G134761	GRMZM2G083317	GRMZM2G401009	GRMZM2G011923	GRMZM2G165173	GRMZM2G703214	GRMZM2G018223	GRMZM2G143173
GRMZM2G100454	GRMZM2G055898	GRMZM2G046468	GRMZM2G317728	GRMZM2G022897	GRMZM2G037209	GRMZM2G105922	GRMZM2G150616	GRMZM2G138396	GRMZM5G868730	GRMZM2G141647	GRMZM2G099987	GRMZM2G116395	GRMZM2G111494	GRMZM2G135935	GRMZM2G125004
GRMZM2G138176	GRMZM2G042818	GRMZM2G063238	GRMZM2G119214	GRMZM2G169152	GRMZM2G304700	GRMZM2G048202	GRMZM2G300955	GRMZM2G381059	GRMZM2G017268	GRMZM2G430936	GRMZM2G176612	GRMZM2G116461	GRMZM5G876616	GRMZM2G047512	GRMZM2G162798
GRMZM2G167637	GRMZM2G156016	GRMZM2G415012	GRMZM2G330049	GRMZM2G013790	GRMZM2G085279	GRMZM2G475257	GRMZM2G373554	GRMZM2G381071	GRMZM2G134857	GRMZM2G023748	GRMZM2G417843	GRMZM2G016338	GRMZM2G139900	GRMZM2G155626	GRMZM2G075744
GRMZM5G830545	GRMZM2G140455	GRMZM2G402804	GRMZM2G359521	GRMZM2G121683	GRMZM2G108527	GRMZM2G346757	GRMZM2G125738	GRMZM2G066516	GRMZM2G114471	AC199554.2_FG003	AC203966.5_FG005	GRMZM2G430995	GRMZM2G151549	GRMZM2G131202	GRMZM2G008623
GRMZM2G150859	GRMZM2G051288	GRMZM2G099622	GRMZM2G088819	GRMZM2G121747	GRMZM2G363503	GRMZM2G147885	GRMZM2G119214	GRMZM2G076017	GRMZM2G167812	GRMZM2G083574	GRMZM2G167031	GRMZM2G150383	GRMZM2G158593	GRMZM2G131155	GRMZM2G367777
GRMZM2G081519	GRMZM2G138152	GRMZM2G032042	GRMZM2G019901	GRMZM2G026643	GRMZM2G046065	GRMZM2G018955	GRMZM2G330049	GRMZM2G048392	GRMZM2G128426	GRMZM2G426181	GRMZM2G363229	GRMZM2G452669	GRMZM2G088261	GRMZM2G109677	GRMZM2G040175
GRMZM2G149756	GRMZM2G330229	GRMZM2G121458	GRMZM2G444393	GRMZM2G426917	GRMZM2G307561	GRMZM2G000601	GRMZM2G350165	GRMZM2G137541	GRMZM5G820301	AC209080.3_FG004	GRMZM2G377487	GRMZM2G308463	GRMZM2G102829	GRMZM2G079323	GRMZM2G008095
AC155610.2_FG007	GRMZM2G059753	GRMZM5G807835	GRMZM2G125482	GRMZM2G180605	GRMZM2G439578	GRMZM2G167886	GRMZM2G359521	GRMZM2G137551	GRMZM2G120938	GRMZM2G014452	GRMZM2G077535	GRMZM2G070444	GRMZM2G065344	GRMZM2G412524	GRMZM2G327595
AC155610.2_FG009	GRMZM2G015908	GRMZM2G703348	GRMZM2G703281	GRMZM2G051622	GRMZM2G004468	GRMZM2G047095	GRMZM2G051955	GRMZM2G026065	GRMZM2G567629	GRMZM2G355342	GRMZM2G077183	GRMZM2G092327	GRMZM2G083972	GRMZM2G180612	GRMZM2G159041
GRMZM2G164141	GRMZM2G054221	GRMZM2G022213	GRMZM2G001973	GRMZM2G013471	GRMZM2G135322	GRMZM2G346863	GRMZM2G088819	GRMZM2G031837	GRMZM2G332505	GRMZM2G367668	GRMZM2G131939	GRMZM2G144890	GRMZM2G017334	GRMZM2G089507	GRMZM2G166971
AC199067.2_FG004	GRMZM2G054115	GRMZM2G129575	GRMZM2G002043	GRMZM2G081719	GRMZM2G067974	GRMZM2G090105	GRMZM2G002523	GRMZM2G112165	GRMZM2G067910	GRMZM5G843352	GRMZM2G109674	GRMZM2G176394	GRMZM2G087444	GRMZM2G085260	GRMZM5G873277
GRMZM2G128918	GRMZM2G037379	GRMZM5G823629	GRMZM2G002075	GRMZM2G314434	GRMZM2G047626	GRMZM2G116004	GRMZM2G100333	GRMZM2G080466	GRMZM2G318057	GRMZM2G049893	GRMZM2G057576	GRMZM2G098637	GRMZM2G095576	GRMZM2G016749	GRMZM2G158717
GRMZM2G083195	AC194298.3_FG005	GRMZM2G378121	GRMZM2G138396	GRMZM2G099960	GRMZM2G034511	GRMZM2G039900	GRMZM2G143029	GRMZM2G134340	GRMZM2G142037	GRMZM2G049877	GRMZM2G098596	GRMZM2G408158	GRMZM2G087728	GRMZM5G842686	GRMZM2G459003
GRMZM2G076688	GRMZM2G333833	GRMZM2G036752	GRMZM2G381071	GRMZM2G134149	GRMZM2G122443	GRMZM2G046961	GRMZM2G125482	GRMZM2G134334	GRMZM2G126175	GRMZM2G065290	GRMZM2G176546	GRMZM2G398124	GRMZM2G070761	GRMZM2G093826	GRMZM2G158766
GRMZM2G374044	GRMZM2G420334	GRMZM2G457889	GRMZM2G076075	GRMZM2G108847	GRMZM2G162119	GRMZM2G037131	GRMZM2G134508	GRMZM2G058095	GRMZM2G081614	GRMZM2G426150	GRMZM2G129907	GRMZM5G873015	GRMZM2G352855	GRMZM2G032225	AC208892.3_FG005
GRMZM2G026649	GRMZM2G109976	GRMZM2G321404	GRMZM2G081676	EF517601.1_FG015	GRMZM2G002616	GRMZM2G579432	GRMZM2G002131	GRMZM2G007885	GRMZM2G322593	GRMZM2G069274	GRMZM2G104655	GRMZM2G048775	AC230020.1_FG006	GRMZM2G012127	GRMZM2G009571
GRMZM2G005000	GRMZM2G055905	GRMZM2G412888	GRMZM2G041127	GRMZM2G072298	GRMZM2G047362	GRMZM5G868354	GRMZM2G138396	GRMZM2G158884	GRMZM2G152553	GRMZM5G815009	GRMZM2G178734	GRMZM5G803735	GRMZM2G050885	GRMZM2G436533	GRMZM2G001247
GRMZM2G154641	GRMZM2G150160	GRMZM2G101769	GRMZM2G329047	AC183319.3_FG001	GRMZM2G005419	GRMZM2G150806	GRMZM2G381059	GRMZM2G181018	GRMZM2G039322	GRMZM2G002165	GRMZM2G099067	GRMZM2G402239	GRMZM2G048202	GRMZM2G373849	GRMZM2G001297
GRMZM2G007928	GRMZM2G022052	GRMZM2G169087	AC204539.4_FG001	GRMZM2G132944	GRMZM2G326116	GRMZM2G051752	GRMZM2G381071	GRMZM2G420865	GRMZM2G154505	GRMZM2G070465	GRMZM2G138659	GRMZM2G103955	GRMZM2G028353	GRMZM2G001084	GRMZM2G003563
GRMZM2G119273	GRMZM2G127780	GRMZM2G314955	GRMZM2G417597	GRMZM5G806630	GRMZM2G004988	GRMZM2G009136	GRMZM2G040933	GRMZM5G848608	GRMZM2G168404	GRMZM2G322728	GRMZM2G151977	GRMZM2G094664	GRMZM2G475257	GRMZM2G055854	GRMZM2G395236
GRMZM2G064853	GRMZM2G173989	GRMZM2G077823	GRMZM2G150356	GRMZM2G145449	GRMZM2G052713	GRMZM2G030444	GRMZM2G329047	GRMZM2G022032	GRMZM5G876003	GRMZM2G042412	GRMZM2G127416	GRMZM2G016236	GRMZM2G346757	AC177924.2_FG003	GRMZM2G387383
GRMZM2G072808	GRMZM2G047129	GRMZM2G052416	GRMZM2G125688	GRMZM2G089949	AC216010.3_FG001	GRMZM2G317728	GRMZM2G134334	AC199782.5_FG002	GRMZM2G090935	GRMZM2G048843	GRMZM2G427014	GRMZM2G470673	GRMZM2G162374	GRMZM2G096048	GRMZM2G142437
GRMZM2G072780	GRMZM2G154016	GRMZM2G040209	GRMZM2G179031	GRMZM2G430929	GRMZM2G059393	GRMZM2G105772	GRMZM2G052908	GRMZM2G422644	GRMZM2G073059	GRMZM2G111637	GRMZM5G822449	GRMZM2G015136	GRMZM2G130052	GRMZM2G016928	GRMZM2G140908
GRMZM2G429982	GRMZM2G348512	GRMZM2G082448	GRMZM2G097226	GRMZM2G463525	GRMZM2G073584	GRMZM2G057011	GRMZM2G446050	GRMZM2G017961	GRMZM2G062600	GRMZM2G055898	GRMZM2G004412	GRMZM2G052178	GRMZM2G146685	GRMZM2G062421	GRMZM2G068220
GRMZM2G062218	GRMZM2G089351	GRMZM2G059015	GRMZM2G181018	GRMZM2G301642	GRMZM2G101020	GRMZM2G127717	GRMZM2G150356	GRMZM2G002828	GRMZM2G143457	GRMZM2G078210	GRMZM2G088313	GRMZM2G084938	GRMZM2G047095	GRMZM2G351023	GRMZM2G127134
GRMZM2G326933	GRMZM2G480687	GRMZM2G459363	GRMZM2G703303	GRMZM2G396767	GRMZM2G102174	GRMZM2G001750	GRMZM2G090865	GRMZM2G133282	GRMZM2G433598	GRMZM2G140455	GRMZM2G004445	GRMZM2G160702	GRMZM2G346863	GRMZM2G069523	GRMZM2G071720
GRMZM2G399218	GRMZM5G856738	GRMZM2G166971	GRMZM2G022921	GRMZM2G179170	GRMZM5G833593	GRMZM2G088440	GRMZM2G179031	GRMZM2G140116	GRMZM2G051004	AC211175.3_FG005	GRMZM2G314661	GRMZM2G160527	GRMZM2G091857	GRMZM2G069174	GRMZM2G072493
GRMZM2G126397	GRMZM2G026371	GRMZM2G340359	GRMZM2G022032	GRMZM2G111593	GRMZM2G039867	GRMZM2G057852	GRMZM2G420865	GRMZM2G048582	GRMZM2G051208	GRMZM2G330229	GRMZM2G050730	GRMZM2G149905	GRMZM2G039900	GRMZM2G060942	GRMZM5G843434
GRMZM2G426613	GRMZM2G090929	GRMZM2G141432	GRMZM2G703307	GRMZM2G106462	GRMZM2G363801	GRMZM2G148333	GRMZM2G022921	GRMZM5G887647	GRMZM2G168888	GRMZM2G015908	GRMZM2G044423	GRMZM2G039996	GRMZM2G110794	GRMZM2G015859	GRMZM2G349875
GRMZM2G098042	GRMZM2G045275	GRMZM2G137724	GRMZM2G172826	GRMZM2G080320	GRMZM2G024778	GRMZM2G134502	GRMZM2G023293	GRMZM2G002948	GRMZM2G419994	GRMZM2G181135	GRMZM2G464328	GRMZM2G145775	GRMZM2G163418	GRMZM2G029211	GRMZM2G124802
GRMZM2G010447	GRMZM5G848696	GRMZM2G158887	GRMZM2G113618	GRMZM2G424577	GRMZM2G053273	GRMZM2G002043	GRMZM2G150503	GRMZM2G409224	GRMZM2G012143	AC207628.4_FG009	GRMZM2G065804	GRMZM2G077744	GRMZM2G179120	GRMZM2G084863	GRMZM2G057237
GRMZM2G155321	GRMZM2G349570	GRMZM2G158766	GRMZM2G017961	GRMZM2G164134	GRMZM2G396550	GRMZM2G002075	GRMZM2G171548	GRMZM2G039811	AC233922.1_FG004	GRMZM5G837754	AC202107.3_FG001	GRMZM2G104538	GRMZM2G347743	GRMZM2G028313	GRMZM2G149091
GRMZM2G069024	GRMZM2G476954	GRMZM2G171068	GRMZM2G017961	GRMZM2G034855	GRMZM2G428987	GRMZM2G168163	GRMZM2G703307	GRMZM2G153369	GRMZM2G133958	GRMZM2G098569	GRMZM2G044317	GRMZM2G119773	GRMZM2G037131	GRMZM2G115805	GRMZM2G401511
GRMZM2G071705	GRMZM2G361398	GRMZM2G422212	GRMZM2G017961	GRMZM2G107228	GRMZM2G060116	GRMZM2G066516	GRMZM2G172826	GRMZM2G085199	GRMZM2G018697	GRMZM2G386113	GRMZM2G031656	GRMZM2G173341	GRMZM2G579432	GRMZM5G806387	GRMZM5G873964
GRMZM2G072853	GRMZM2G339540	GRMZM2G057448	GRMZM2G130278	GRMZM2G113495	GRMZM5G856720	GRMZM2G076075	GRMZM2G017961	GRMZM2G172945	GRMZM2G023986	GRMZM2G127780	GRMZM2G136266	GRMZM2G363066	GRMZM2G150806	GRMZM5G871600	GRMZM2G155849
GRMZM2G042364	GRMZM2G034536	GRMZM2G009571	GRMZM2G048582	GRMZM2G128171	GRMZM5G852502	GRMZM5G899512	GRMZM2G017961	GRMZM2G164263	GRMZM2G153999	GRMZM5G828362	GRMZM2G465833	GRMZM2G081886	GRMZM2G150616	GRMZM2G099580	GRMZM2G369445
GRMZM2G130558	GRMZM2G094418	GRMZM2G010551	GRMZM2G117870	GRMZM2G528319	GRMZM2G145346	AC204539.4_FG001	GRMZM2G130278	GRMZM2G173186	GRMZM2G169998	GRMZM2G423202	GRMZM2G167999	GRMZM2G032209	GRMZM5G869532	GRMZM2G152079	GRMZM2G094955
AC213654.3_FG003	GRMZM2G090647	GRMZM2G001247	AC233910.1_FG005	GRMZM2G031568	GRMZM2G146697	GRMZM2G134340	GRMZM2G058105	GRMZM2G034410	GRMZM2G006197	GRMZM2G122584	GRMZM2G468799	GRMZM2G096546	GRMZM2G163426	GRMZM2G361151	GRMZM2G172101
GRMZM2G139329	GRMZM2G035620	GRMZM2G001297	GRMZM5G887647	GRMZM2G416322	GRMZM2G080487	GRMZM2G021598	GRMZM2G161263	GRMZM2G172429	GRMZM2G119426	GRMZM2G024391	GRMZM2G118316	GRMZM5G810191	GRMZM2G327890	GRMZM2G089010	GRMZM5G875676
GRMZM2G113414	GRMZM2G053726	GRMZM2G003331	GRMZM2G002948	GRMZM2G156251	GRMZM5G814985	GRMZM2G417583	GRMZM2G459854	GRMZM2G076796	GRMZM2G018251	GRMZM5G802854	GRMZM2G103740	GRMZM2G021635	GRMZM2G030444	GRMZM2G045809	GRMZM2G166674
AC233851.1_FG008	GRMZM2G181081	GRMZM5G836628	GRMZM2G039811	GRMZM2G001426	GRMZM2G177192	GRMZM2G051891	GRMZM2G049613	GRMZM2G113794	GRMZM2G380015	GRMZM2G003354	GRMZM2G160279	GRMZM2G138782	GRMZM2G127717	GRMZM2G154156	GRMZM5G862594
AC233851.1_FG009	GRMZM2G006130	GRMZM2G151905	GRMZM2G153523	GRMZM2G174675	GRMZM2G115000	GRMZM2G035996	GRMZM2G117870	GRMZM2G470075	GRMZM2G010163	GRMZM2G047255	GRMZM2G110381	GRMZM2G106105	GRMZM2G088819	GRMZM2G023028	GRMZM2G064366
GRMZM2G116670	GRMZM2G138441	GRMZM2G072493	GRMZM2G081571	GRMZM2G154532	GRMZM2G141600	GRMZM2G097226	GRMZM5G851990	GRMZM2G470103	GRMZM2G093173	GRMZM2G154016	GRMZM2G011746	GRMZM2G406977	GRMZM2G002569	GRMZM2G020781	GRMZM2G405804
AC194425.3_FG005	GRMZM2G145725	GRMZM2G137546	GRMZM2G172917	GRMZM2G044724	GRMZM2G035092	GRMZM2G181018	GRMZM2G039811	GRMZM2G096944	GRMZM2G131087	GRMZM2G125193	GRMZM2G000332	GRMZM2G001334	GRMZM2G057852	GRMZM2G324340	GRMZM2G135354
AC210529.3_FG004	GRMZM2G106443	GRMZM2G048661	GRMZM2G097170	GRMZM2G180728	GRMZM2G105266	GRMZM2G703303	GRMZM2G153523	GRMZM2G026532	GRMZM2G398458	GRMZM2G132340	GRMZM5G862959	GRMZM2G012628	GRMZM2G117412	GRMZM2G359974	GRMZM2G451729
GRMZM2G127453	GRMZM2G085303	GRMZM2G129268	GRMZM5G868679	GRMZM2G105368	GRMZM2G007053	GRMZM2G174430	GRMZM2G165949	GRMZM2G125527	GRMZM2G130302	GRMZM2G150280	GRMZM2G040389	GRMZM2G107711	GRMZM2G134508	GRMZM2G119081	GRMZM2G000936
AC190623.3_FG001	GRMZM2G339848	GRMZM2G112839	GRMZM2G034410	GRMZM2G391794	GRMZM2G081883	GRMZM2G150541	GRMZM2G173162	GRMZM2G151826	GRMZM2G384338	AC198725.4_FG009	GRMZM2G399183	GRMZM2G040397	GRMZM2G002043	GRMZM2G010356	GRMZM2G145916
GRMZM2G016640	GRMZM5G833660	GRMZM5G873964	GRMZM5G865543	GRMZM2G035520	GRMZM2G138176	GRMZM2G022212	GRMZM2G034794	GRMZM2G319634	GRMZM2G013200	GRMZM2G089351	GRMZM2G181251	GRMZM2G007453	GRMZM2G381071	GRMZM2G158147	GRMZM2G158308
GRMZM2G436020	GRMZM2G117942	GRMZM5G887286	GRMZM2G171880	GRMZM2G106730	GRMZM2G097789	GRMZM2G022032	GRMZM2G173416	GRMZM2G099487	GRMZM2G034326	GRMZM2G160151	GRMZM2G009048	GRMZM2G045596	GRMZM2G168161	GRMZM2G480356	GRMZM2G416541
GRMZM2G304474	GRMZM2G470653	GRMZM2G154735	GRMZM5G836167	GRMZM2G017525	AC217263.3_FG007	GRMZM2G170276	GRMZM2G169694	GRMZM2G099622	GRMZM2G031446	GRMZM2G412969	GRMZM2G009448	GRMZM2G345700	GRMZM2G076017	GRMZM2G466743	GRMZM2G124555
GRMZM2G152461	GRMZM2G358153	GRMZM2G155849	GRMZM2G163444	GRMZM2G047042	GRMZM5G854473	GRMZM2G079109	GRMZM2G076730	GRMZM2G060114	GRMZM2G144273	GRMZM2G090619	GRMZM2G127386	GRMZM2G049487	GRMZM2G076075	AC235540.1_FG002	GRMZM2G445163
GRMZM2G089944	GRMZM2G001043	GRMZM2G319947	GRMZM2G421655	GRMZM2G081963	GRMZM2G164141	GRMZM2G113618	GRMZM2G163444	GRMZM2G042612	GRMZM2G025173	GRMZM2G011115	GRMZM2G439860	GRMZM2G040493	GRMZM2G040933	AC235540.1_FG001	GRMZM2G144635
GRMZM2G028369	GRMZM2G139621	GRMZM2G094955	GRMZM2G064655	GRMZM2G373292	AC199067.2_FG004	GRMZM2G073942	GRMZM2G421655	GRMZM2G327406	GRMZM2G025227	GRMZM2G154839	GRMZM2G136563	GRMZM2G156581	GRMZM2G041127	GRMZM5G877316	GRMZM2G091956
GRMZM2G166946	GRMZM2G025109	GRMZM2G172101	GRMZM2G096944	GRMZM5G878970	GRMZM2G127180	GRMZM2G002828	GRMZM2G064655	GRMZM2G137864	GRMZM2G121743	GRMZM2G157588	GRMZM2G068316	GRMZM2G539821	GRMZM2G026065	GRMZM2G036048	GRMZM2G124921
GRMZM2G035790	GRMZM2G181422	GRMZM2G079281	GRMZM2G125487	GRMZM2G045816	GRMZM2G015596	GRMZM2G409722	GRMZM2G096944	GRMZM2G113396	GRMZM2G165270	GRMZM2G157616	GRMZM2G181227	GRMZM2G149649	GRMZM2G021598	GRMZM2G099867	GRMZM2G034271
GRMZM2G162305	GRMZM2G120167	GRMZM2G375420	GRMZM2G125507	GRMZM2G008123	GRMZM2G053869	GRMZM2G048582	GRMZM2G125527	GRMZM2G014400	GRMZM2G701295	GRMZM2G339540	GRMZM2G040968	GRMZM2G092190	GRMZM2G417597	GRMZM2G365677	GRMZM2G053239
GRMZM2G069694	GRMZM2G024527	GRMZM2G027001	GRMZM2G175874	GRMZM2G009464	GRMZM2G154958	GRMZM2G162284	GRMZM5G804323	GRMZM2G112954	GRMZM2G054224	GRMZM2G034684	GRMZM2G001500	GRMZM2G032218	GRMZM2G340534	GRMZM2G087105	GRMZM2G152290
GRMZM2G177970	GRMZM2G107591	GRMZM5G862594	GRMZM2G087662	GRMZM2G095331	GRMZM2G128918	GRMZM2G409224	GRMZM2G319634	GRMZM2G003937	GRMZM2G152751	GRMZM2G369839	GRMZM2G304915	GRMZM2G032260	GRMZM2G090865	GRMZM5G825076	GRMZM2G152258
GRMZM5G887890	GRMZM2G408458	GRMZM2G301399	GRMZM5G821439	GRMZM2G069758	GRMZM2G148115	GRMZM2G153369	GRMZM5G821439	GRMZM2G129575	GRMZM2G007907	GRMZM2G090647	GRMZM2G054393	GRMZM2G146866	GRMZM2G035996	GRMZM2G039359	GRMZM2G703415
GRMZM2G051151	GRMZM2G309275	GRMZM2G023652	GRMZM2G099487	GRMZM2G139624	GRMZM2G065557	GRMZM2G371695	GRMZM2G144180	GRMZM2G019060	GRMZM2G124229	GRMZM2G071154	GRMZM2G129457	GRMZM2G120724	GRMZM2G179031	GRMZM2G169688	GRMZM2G008862
GRMZM2G078756	GRMZM2G146514	GRMZM2G457381	GRMZM2G163307	GRMZM2G045435	GRMZM2G046436	GRMZM2G172917	GRMZM2G142927	GRMZM2G090493	GRMZM2G336783	GRMZM2G086730	GRMZM2G130724	GRMZM2G356273	GRMZM2G097226	GRMZM2G177005	GRMZM2G083000
GRMZM5G886177	GRMZM2G171394	GRMZM2G083095	GRMZM5G821988	GRMZM2G063688	GRMZM2G042295	GRMZM2G173186	GRMZM2G415012	GRMZM2G125501	GRMZM2G033198	GRMZM2G035620	GRMZM2G082167	GRMZM2G153378	GRMZM2G181018	GRMZM2G132968	GRMZM2G082964
GRMZM2G161868	GRMZM2G015295	GRMZM2G066394	GRMZM2G117968	GRMZM2G151717	GRMZM2G064853	AC190788.2_FG005	GRMZM2G117968	GRMZM2G079067	GRMZM2G176042	GRMZM2G053726	GRMZM2G171006	GRMZM2G175728	GRMZM2G473182	GRMZM2G006765	GRMZM2G082886
GRMZM2G425249	GRMZM2G389937	GRMZM2G000936	GRMZM2G117900	GRMZM2G092223	GRMZM2G094771	GRMZM2G034410	GRMZM2G117900	AC233952.1_FG006	GRMZM2G141819	GRMZM2G467086	AC203972.3_FG001	GRMZM2G081060	GRMZM2G022212	GRMZM2G403562	GRMZM2G018992
GRMZM2G113319	GRMZM2G105627	GRMZM2G053713	GRMZM2G060114	GRMZM2G072435	GRMZM2G018189	GRMZM2G578411	GRMZM2G099270	GRMZM2G321404	GRMZM2G095185	GRMZM2G107938	GRMZM2G060183	GRMZM2G145968	GRMZM2G170276	GRMZM2G046201	GRMZM2G355752
GRMZM2G159924	GRMZM2G036829	GRMZM2G145930	GRMZM2G042612	GRMZM2G081363	GRMZM2G429982	GRMZM5G865543	GRMZM2G042612	GRMZM2G101769	GRMZM5G818068	GRMZM5G857620	GRMZM2G042089	GRMZM2G088601	GRMZM2G017961	GRMZM2G145651	GRMZM2G020898
GRMZM2G122223	GRMZM2G142825	GRMZM5G885445	GRMZM2G137864	GRMZM2G033653	GRMZM2G049510	GRMZM5G836167	GRMZM2G030713	GRMZM2G473533	GRMZM2G077356	GRMZM2G415161	GRMZM2G174427	GRMZM2G003307	GRMZM2G017961	GRMZM2G424491	GRMZM2G022206
GRMZM2G056388	GRMZM2G131943	GRMZM2G150383	GRMZM2G113396	GRMZM2G106906	GRMZM2G326933	GRMZM2G171628	GRMZM2G032154	GRMZM2G102944	GRMZM2G147809	GRMZM2G085303	GRMZM2G171518	GRMZM5G825321	GRMZM2G002828	GRMZM2G173035	GRMZM5G864266
GRMZM2G312712	GRMZM2G310172	GRMZM2G445163	GRMZM2G038519	GRMZM5G891834	GRMZM2G333726	GRMZM2G179452	GRMZM2G032042	GRMZM2G354013	GRMZM2G401026	GRMZM2G048635	GRMZM2G479834	GRMZM2G170520	AC197242.3_FG001	GRMZM2G115628	GRMZM5G877941
GRMZM2G020034	GRMZM2G426591	GRMZM2G001401	AC194970.5_FG009	GRMZM2G034453	GRMZM2G426613	GRMZM2G064655	GRMZM2G137864	GRMZM2G008623	GRMZM2G064042	GRMZM2G039580	GRMZM2G009443	GRMZM2G132774	GRMZM2G140116	GRMZM2G175008	GRMZM2G139467
GRMZM2G019738	GRMZM2G129615	GRMZM2G134027	AC194970.5_FG004	GRMZM5G813244	GRMZM2G010447	GRMZM2G002879	GRMZM2G038519	GRMZM2G052416	GRMZM2G396565	GRMZM2G157057	GRMZM2G022283	AC212835.3_FG008	GRMZM2G162284	GRMZM2G314707	GRMZM2G362718
GRMZM2G073244	GRMZM2G007734	GRMZM2G452669	GRMZM2G112954	GRMZM2G084606	GRMZM2G139691	GRMZM2G127714	AC194970.5_FG004	GRMZM2G022947	GRMZM2G149323	GRMZM2G358827	GRMZM2G056756	GRMZM2G425211	GRMZM5G887647	GRMZM2G094535	GRMZM2G324466
GRMZM2G083629	GRMZM2G073578	GRMZM5G833998	GRMZM2G034764	GRMZM2G019090	GRMZM2G107417	GRMZM2G001820	GRMZM2G130773	GRMZM2G040175	GRMZM2G327260	AC218998.2_FG007	GRMZM2G122330	GRMZM2G051179	GRMZM2G002948	GRMZM2G094589	GRMZM2G048494
GRMZM2G077375	GRMZM2G055141	GRMZM2G035807	GRMZM2G003937	GRMZM2G077015	GRMZM2G042492	GRMZM2G169539	GRMZM2G431309	GRMZM2G040209	AC213463.3_FG006	GRMZM2G157247	AC214266.3_FG002	GRMZM2G062471	GRMZM2G409224	GRMZM2G051534	GRMZM2G042343
GRMZM2G077401	GRMZM2G157306	GRMZM2G008862	GRMZM2G007060	GRMZM2G081016	GRMZM2G139329	GRMZM5G895534	GRMZM2G014400	GRMZM5G811567	GRMZM2G033489	GRMZM2G426415	GRMZM2G058081	GRMZM2G133854	GRMZM2G039811	GRMZM2G056546	GRMZM2G368806
GRMZM2G012233	GRMZM2G072350	GRMZM2G135002	GRMZM2G177110	GRMZM2G701767	GRMZM5G874840	GRMZM2G125487	GRMZM2G034764	GRMZM2G327595	GRMZM2G035821	GRMZM2G075140	GRMZM2G076128	GRMZM2G453311	GRMZM2G153369	GRMZM2G146378	GRMZM2G172529
GRMZM2G037469	GRMZM2G179976	GRMZM2G111172	AC233952.1_FG008	GRMZM2G358050	GRMZM2G386261	GRMZM2G175874	GRMZM2G007060	GRMZM2G459363	GRMZM2G082296	GRMZM2G358791	GRMZM2G146951	GRMZM2G053977	GRMZM2G153523	GRMZM2G416684	GRMZM2G074530
GRMZM2G062154	GRMZM2G088511	GRMZM5G864266	AC233952.1_FG006	GRMZM2G324157	GRMZM2G093239	GRMZM5G803981	GRMZM2G115817	GRMZM2G166971	GRMZM5G849149	GRMZM2G008259	GRMZM2G146981	GRMZM2G057930	GRMZM2G004784	GRMZM2G021299	GRMZM2G382104
GRMZM2G142207	GRMZM2G131595	GRMZM2G362718	GRMZM5G873123	GRMZM2G024851	GRMZM2G016640	GRMZM2G151726	AC233952.1_FG008	GRMZM2G327635	GRMZM2G038801	GRMZM2G113241	GRMZM2G328908	GRMZM2G078279	GRMZM2G164263	GRMZM2G069602	GRMZM2G051974
GRMZM2G010211	GRMZM2G305332	GRMZM2G042343	GRMZM2G017351	GRMZM2G395039	GRMZM2G152461	GRMZM2G099487	GRMZM5G873123	GRMZM2G077632	GRMZM2G037146	GRMZM2G545326	GRMZM2G117836	GRMZM2G027049	GRMZM5G868679	GRMZM2G073175	GRMZM2G147854
GRMZM5G868273	GRMZM2G050118	GRMZM2G094664	GRMZM2G043174	GRMZM2G163476	GRMZM2G028369	GRMZM2G063238	GRMZM2G043174	GRMZM2G422212	GRMZM5G895064	GRMZM2G181536	GRMZM2G126471	GRMZM2G331250	GRMZM5G890599	GRMZM2G102985	GRMZM2G040300
AC194056.3_FG008	GRMZM2G069102	GRMZM2G172529	GRMZM2G143173	GRMZM2G463464	GRMZM2G014833	GRMZM2G163307	GRMZM2G043154	GRMZM2G001247	GRMZM2G338693	GRMZM2G001043	GRMZM5G812144	GRMZM2G383883	GRMZM2G157126	GRMZM2G150404	GRMZM2G064870
GRMZM2G047298	GRMZM2G064807	GRMZM2G165535	GRMZM2G040618	GRMZM2G409086	GRMZM2G162175	GRMZM5G821988	GRMZM2G143173	GRMZM2G151983	GRMZM2G128421	GRMZM2G025109	GRMZM2G311316	GRMZM2G031360	GRMZM2G158248	GRMZM2G073928	GRMZM2G043932
GRMZM2G022915	GRMZM2G174202	GRMZM2G049536	GRMZM2G358381	AC211478.3_FG004	GRMZM2G324886	GRMZM2G060114	GRMZM2G180947	GRMZM2G003331	GRMZM5G826465	GRMZM2G356545	GRMZM2G012761	GRMZM2G039711	GRMZM2G457003	GRMZM2G083984	GRMZM2G071034
GRMZM2G064473	GRMZM2G398135	GRMZM2G348956	GRMZM2G124335	GRMZM2G152952	GRMZM2G056120	GRMZM2G113476	GRMZM2G321404	GRMZM2G395236	AC194158.3_FG005	GRMZM2G024527	GRMZM2G079777	GRMZM2G171410	GRMZM2G179476	GRMZM2G065258	GRMZM2G035325
GRMZM2G037322	GRMZM2G041885	GRMZM2G052178	GRMZM2G148194	GRMZM2G164502	GRMZM2G105425	GRMZM2G113420	GRMZM2G101142	GRMZM2G101390	GRMZM2G132007	GRMZM2G118628	GRMZM2G167018	GRMZM2G474883	GRMZM2G179452	GRMZM2G087955	GRMZM2G009653
GRMZM2G364528	GRMZM2G157722	GRMZM2G147854	GRMZM2G125004	GRMZM2G459642	GRMZM2G103544	GRMZM2G121458	GRMZM2G358381	GRMZM2G402262	GRMZM2G174145	GRMZM2G106798	GRMZM2G143568	GRMZM2G133012	GRMZM2G064655	GRMZM2G042807	GRMZM2G009413
GRMZM2G129860	GRMZM2G014193	GRMZM2G019500	GRMZM2G124948	GRMZM2G061206	GRMZM5G818186	GRMZM2G105207	GRMZM2G148194	GRMZM5G836628	GRMZM5G800835	GRMZM2G574782	GRMZM2G151567	GRMZM2G008892	GRMZM2G002879	GRMZM2G703231	GRMZM2G017654
GRMZM2G180732	GRMZM2G177654	GRMZM2G084327	GRMZM2G162798	GRMZM2G174196	GRMZM5G887890	GRMZM2G351417	GRMZM2G125004	GRMZM2G169681	GRMZM2G154447	GRMZM2G015295	GRMZM2G368902	GRMZM2G122618	GRMZM2G001820	GRMZM2G085939	GRMZM2G042933
GRMZM2G025854	GRMZM2G053511	GRMZM2G145775	GRMZM2G141510	GRMZM2G481548	GRMZM5G879882	GRMZM2G003937	GRMZM2G314955	GRMZM2G077256	GRMZM2G041424	GRMZM2G150215	GRMZM2G478382	GRMZM2G340601	GRMZM2G026576	GRMZM2G018356	GRMZM2G042599
AC195331.3_FG008	GRMZM2G010834	GRMZM2G009994	GRMZM2G022947	GRMZM5G800344	GRMZM5G886177	GRMZM2G129575	GRMZM2G035356	GRMZM2G349839	GRMZM2G027232	GRMZM2G013761	GRMZM2G478370	GRMZM2G171620	GRMZM2G026532	GRMZM2G144415	GRMZM2G039532
GRMZM2G047813	GRMZM2G113790	GRMZM2G065012	GRMZM2G367777	GRMZM2G106945	AC207628.4_FG002	GRMZM2G090493	GRMZM2G577979	GRMZM2G033937	GRMZM2G135513	GRMZM2G047800	GRMZM2G046861	GRMZM2G051952	GRMZM2G125527	GRMZM2G402417	GRMZM2G086920
GRMZM2G126603	GRMZM2G079768	GRMZM2G035325	GRMZM5G811567	GRMZM2G037452	GRMZM2G474537	GRMZM2G307604	GRMZM2G060109	GRMZM2G112839	GRMZM5G865576	GRMZM2G105627	GRMZM2G420789	GRMZM2G052078	GRMZM5G846916	GRMZM2G176977	GRMZM2G033219
GRMZM2G142913	AC197047.3_FG001	AC210003.2_FG015	GRMZM2G327595	GRMZM2G030902	GRMZM2G157317	GRMZM5G823629	GRMZM2G040209	GRMZM2G116634	GRMZM2G701459	GRMZM2G131943	GRMZM2G339545	GRMZM2G342509	GRMZM5G821439	GRMZM2G000601	GRMZM2G177145
GRMZM5G806347	GRMZM2G114988	GRMZM2G019404	GRMZM2G159041	GRMZM2G158625	GRMZM2G050596	GRMZM2G378121	GRMZM2G459363	GRMZM2G319947	GRMZM2G383472	GRMZM2G310172	GRMZM2G140612	GRMZM2G086371	GRMZM2G099487	GRMZM2G346865	GRMZM2G174784
GRMZM2G019807	GRMZM2G114702	GRMZM2G033219	GRMZM5G873277	GRMZM2G366607	GRMZM2G434541	GRMZM2G036752	GRMZM2G141432	GRMZM2G172369	GRMZM2G094632	GRMZM2G460571	GRMZM2G159002	GRMZM2G112594	GRMZM2G142927	GRMZM2G090105	GRMZM2G000093
GRMZM5G840887	GRMZM2G445478	GRMZM2G081886	GRMZM2G158717	GRMZM2G172710	GRMZM2G312712	GRMZM2G412888	GRMZM2G158717	GRMZM5G875676	GRMZM2G439951	GRMZM2G381649	GRMZM2G155357	GRMZM2G051912	GRMZM2G104410	GRMZM2G149022	GRMZM2G361388
GRMZM2G034943	GRMZM2G356534	GRMZM2G031625	GRMZM2G157621	GRMZM2G136830	GRMZM2G115390	GRMZM2G096106	GRMZM2G158887	GRMZM2G056103	GRMZM2G012209	GRMZM5G890820	GRMZM2G090594	GRMZM2G057113	GRMZM2G099270	GRMZM2G116004	GRMZM2G022563
GRMZM2G336017	GRMZM2G428098	GRMZM2G096546	GRMZM2G010783	GRMZM2G124911	GRMZM2G452807	GRMZM2G101769	GRMZM2G474462	GRMZM2G079281	GRMZM5G819538	GRMZM2G000481	GRMZM2G103250	GRMZM2G477632	GRMZM2G089159	GRMZM2G062416	GRMZM5G886765
GRMZM2G071977	GRMZM2G419305	GRMZM2G000093	GRMZM2G003563	GRMZM2G092679	GRMZM2G012233	GRMZM2G124335	GRMZM2G157621	GRMZM2G375420	GRMZM2G152175	GRMZM2G037781	GRMZM2G144407	GRMZM2G178236	GRMZM2G113420	GRMZM2G100475	GRMZM2G106445
GRMZM2G022642	GRMZM2G036605	GRMZM2G021475	GRMZM2G395244	GRMZM2G031584	GRMZM2G023237	GRMZM2G124948	GRMZM2G010991	GRMZM2G166718	GRMZM5G848124	GRMZM2G145972	GRMZM2G106590	GRMZM2G100815	GRMZM5G807835	GRMZM2G098076	GRMZM2G106393
GRMZM2G040401	GRMZM2G132591	GRMZM5G806157	GRMZM2G103881	GRMZM5G898668	GRMZM2G024348	GRMZM2G077823	GRMZM2G031125	GRMZM2G105317	GRMZM2G375085	GRMZM2G138809	GRMZM2G072621	GRMZM2G372930	GRMZM2G022213	GRMZM2G051752	GRMZM2G363470
GRMZM2G078826	GRMZM2G412161	AC191113.2_FG002	GRMZM2G140908	GRMZM2G448834	GRMZM5G868273	GRMZM2G162798	GRMZM2G151983	GRMZM2G301399	GRMZM2G017730	GRMZM2G064133	GRMZM2G122941	GRMZM2G135410	GRMZM2G062244	GRMZM2G039525	GRMZM2G164277
GRMZM2G046681	GRMZM2G151700	GRMZM2G138782	GRMZM2G033962	GRMZM5G828312	GRMZM2G087150	GRMZM2G141510	GRMZM2G003331	GRMZM2G139813	GRMZM2G054745	GRMZM2G064969	GRMZM2G039824	GRMZM2G107199	GRMZM2G431309	GRMZM5G869299	GRMZM2G114861
GRMZM2G071113	GRMZM2G006507	GRMZM2G106445	GRMZM2G077256	GRMZM2G701857	GRMZM2G104226	GRMZM2G119675	GRMZM2G003563	GRMZM2G070831	GRMZM2G457211	GRMZM2G154766	GRMZM2G022359	GRMZM2G402797	GRMZM2G112954	GRMZM2G009136	GRMZM2G383122
GRMZM2G064091	GRMZM2G091995	GRMZM2G026517	GRMZM2G412911	GRMZM2G106493	GRMZM2G022915	GRMZM2G052416	GRMZM2G103881	GRMZM2G023652	GRMZM2G084935	GRMZM2G154578	GRMZM2G106974	GRMZM2G033093	GRMZM2G034764	GRMZM2G317728	GRMZM2G156977
GRMZM2G084802	GRMZM2G025936	GRMZM2G001334	GRMZM2G057237	GRMZM2G145390	GRMZM2G064473	GRMZM2G367777	AC226564.1_FG003	GRMZM2G150813	GRMZM2G385945	GRMZM2G085836	GRMZM2G145123	GRMZM2G032721	GRMZM2G105207	GRMZM2G327459	GRMZM2G094255
GRMZM2G062641	GRMZM2G160609	GRMZM2G012088	GRMZM2G009188	GRMZM2G086940	GRMZM2G099382	GRMZM2G008095	GRMZM2G068220	GRMZM2G165173	GRMZM2G513713	GRMZM2G094526	GRMZM2G110145	GRMZM2G130085	GRMZM2G090493	GRMZM2G040840	GRMZM2G327680
GRMZM2G063001	GRMZM2G158384	GRMZM2G302712	GRMZM2G152888	GRMZM2G054713	GRMZM2G130358	GRMZM5G811567	GRMZM2G169681	GRMZM5G857814	GRMZM2G097683	GRMZM5G896883	GRMZM2G030659	GRMZM2G145788	GRMZM2G378121	GRMZM2G127810	GRMZM2G102346
GRMZM2G110878	GRMZM2G107807	GRMZM2G080054	GRMZM2G056103	GRMZM2G164475	GRMZM2G130354	GRMZM2G059015	GRMZM2G127134	GRMZM2G116461	GRMZM2G118884	GRMZM5G801875	GRMZM5G813804	GRMZM2G092621	GRMZM2G115817	GRMZM2G330049	GRMZM5G817886
GRMZM2G001415	GRMZM2G170868	GRMZM2G040397	GRMZM2G166718	GRMZM2G313041	GRMZM2G041015	GRMZM2G350773	GRMZM2G072339	GRMZM2G016338	GRMZM2G373420	GRMZM2G135068	GRMZM2G001551	GRMZM2G325139	GRMZM2G036752	GRMZM2G350165	GRMZM2G093603
GRMZM5G822591	GRMZM2G518963	GRMZM2G094255	GRMZM2G166674	GRMZM2G139822	GRMZM2G053047	GRMZM2G131467	GRMZM2G072493	GRMZM2G430995	GRMZM2G128807	GRMZM2G014193	GRMZM2G003715	GRMZM2G160994	GRMZM2G340048	GRMZM2G012550	GRMZM5G870342
GRMZM2G005849	GRMZM2G127924	GRMZM2G007453	GRMZM2G023585	GRMZM2G004320	GRMZM2G058039	GRMZM5G873277	GRMZM2G121948	GRMZM2G124921	GRMZM5G854880	GRMZM2G177654	GRMZM2G309933	GRMZM2G167262	GRMZM2G043174	GRMZM2G088440	GRMZM2G177263
GRMZM2G138496	GRMZM2G407996	GRMZM2G007157	GRMZM2G105317	GRMZM2G057823	GRMZM2G073460	GRMZM2G158766	GRMZM2G033937	GRMZM2G034271	GRMZM2G338327	GRMZM2G135089	GRMZM2G123886	GRMZM2G046900	GRMZM2G564586	GRMZM2G336456	GRMZM5G818347
GRMZM2G054703	GRMZM2G044677	GRMZM5G817886	GRMZM2G150813	GRMZM2G177198	GRMZM2G125571	GRMZM2G422212	GRMZM2G112839	GRMZM2G134027	GRMZM2G090689	GRMZM2G059643	GRMZM2G086496	GRMZM2G046402	GRMZM2G321404	GRMZM2G002523	GRMZM2G040917
GRMZM2G449160	GRMZM2G165387	GRMZM2G046070	GRMZM2G165173	GRMZM2G045433	GRMZM2G342693	AC208892.3_FG005	GRMZM2G057159	GRMZM2G152258	GRMZM2G141911	GRMZM2G063188	GRMZM2G446895	GRMZM2G314110	GRMZM2G358381	GRMZM2G045243	GRMZM5G863846
GRMZM2G011553	GRMZM2G063917	GRMZM2G345700	GRMZM2G145916	GRMZM2G411956	GRMZM2G126603	GRMZM2G010505	GRMZM2G116634	GRMZM2G703415	GRMZM2G043500	AC205521.3_FG003	GRMZM2G372475	GRMZM2G021464	GRMZM2G314955	GRMZM2G309747	GRMZM5G851753
GRMZM2G097959	GRMZM2G081406	GRMZM2G093603	GRMZM2G416541	GRMZM2G041930	GRMZM2G087675	GRMZM2G010783	GRMZM2G009188	GRMZM2G149935	GRMZM2G029087	GRMZM2G174732	GRMZM2G070555	GRMZM2G019468	GRMZM2G128771	GRMZM2G005146	GRMZM2G175362
GRMZM2G046355	GRMZM2G111225	GRMZM2G049487	GRMZM2G430995	GRMZM2G392710	GRMZM2G087817	GRMZM2G001247	GRMZM2G152888	GRMZM2G156110	GRMZM5G868966	GRMZM5G815851	GRMZM2G021864	GRMZM2G028543	GRMZM2G354013	GRMZM2G100333	GRMZM2G091118
GRMZM2G013045	GRMZM2G111923	GRMZM2G130889	GRMZM2G041549	GRMZM2G038309	GRMZM2G071021	GRMZM2G142437	GRMZM2G319947	GRMZM2G080222	GRMZM2G153178	GRMZM2G103245	GRMZM2G108892	GRMZM2G015637	GRMZM2G053833	GRMZM5G820822	GRMZM2G125704
GRMZM2G142179	GRMZM2G458659	GRMZM2G149649	GRMZM2G053239	GRMZM2G080917	GRMZM5G840887	GRMZM2G128109	GRMZM2G015933	GRMZM2G355752	GRMZM2G168747	GRMZM2G114988	GRMZM2G070780	GRMZM2G305311	GRMZM2G119675	GRMZM2G066672	GRMZM2G125728
GRMZM2G005788	GRMZM2G145226	GRMZM2G359331	GRMZM2G158872	GRMZM2G100454	GRMZM2G333775	GRMZM2G151905	GRMZM2G166718	GRMZM2G176394	GRMZM2G493549	GRMZM2G172834	GRMZM2G306105	GRMZM2G111603	GRMZM2G422537	GRMZM2G088242	GRMZM2G039776
GRMZM2G035131	GRMZM2G303244	GRMZM2G092190	GRMZM2G180172	GRMZM2G081519	GRMZM2G142334	GRMZM2G033962	GRMZM2G169095	GRMZM2G098637	GRMZM5G871910	GRMZM2G356534	GRMZM2G093744	GRMZM2G410831	GRMZM2G035356	GRMZM2G002131	GRMZM2G024312
GRMZM5G852801	GRMZM2G137029	GRMZM2G032260	GRMZM2G092327	GRMZM2G091845	GRMZM2G480607	GRMZM2G011575	GRMZM2G023585	GRMZM2G423636	GRMZM2G054765	GRMZM2G036605	GRMZM2G103785	GRMZM5G867831	GRMZM2G052416	GRMZM2G138396	GRMZM2G114186
GRMZM2G133314	GRMZM2G030106	GRMZM2G054130	GRMZM2G149841	GRMZM2G110897	GRMZM2G318526	GRMZM2G048661	GRMZM2G064366	GRMZM2G398124	GRMZM2G097207	GRMZM2G072645	GRMZM2G022793	GRMZM2G347315	GRMZM2G022947	GRMZM2G381059	GRMZM2G114192
GRMZM2G143235	GRMZM2G371486	GRMZM2G125494	GRMZM2G149847	GRMZM2G149756	GRMZM2G022642	GRMZM2G011315	GRMZM2G083095	GRMZM5G873015	GRMZM2G701675	GRMZM2G370915	GRMZM2G028014	GRMZM2G047705	GRMZM2G040209	GRMZM2G063723	GRMZM2G114276
GRMZM2G397759	GRMZM2G081037	GRMZM2G164378	GRMZM2G310548	GRMZM2G061321	GRMZM2G002568	GRMZM2G057237	GRMZM2G145916	GRMZM2G048775	GRMZM2G322129	GRMZM2G070649	GRMZM2G123029	GRMZM2G155593	GRMZM5G811567	GRMZM2G066516	GRMZM2G086484
GRMZM2G144668	GRMZM2G054354	GRMZM2G164428	GRMZM2G144890	GRMZM2G053801	GRMZM2G143234	GRMZM2G106560	GRMZM2G158308	GRMZM5G803735	GRMZM2G104632	GRMZM2G323971	GRMZM2G109175	GRMZM5G806108	GRMZM2G379770	GRMZM2G087556	GRMZM2G368838
GRMZM2G094224	GRMZM2G126505	GRMZM2G114192	GRMZM2G444560	GRMZM2G083195	GRMZM2G137961	GRMZM5G873964	GRMZM2G116395	GRMZM2G042343	GRMZM2G082683	AC217811.3_FG003	GRMZM2G089484	GRMZM2G177561	GRMZM2G059015	GRMZM2G081676	GRMZM2G318956
GRMZM2G021243	GRMZM2G050371	GRMZM2G114220	GRMZM2G024808	GRMZM2G076688	GRMZM2G064753	GRMZM5G887286	GRMZM2G416541	GRMZM2G008058	GRMZM2G134439	GRMZM2G060464	GRMZM2G097605	GRMZM2G147667	GRMZM2G350773	GRMZM2G048392	GRMZM2G099130
GRMZM2G102714	GRMZM2G106137	GRMZM2G076766	GRMZM2G355752	GRMZM5G856598	GRMZM2G071307	GRMZM2G154735	GRMZM2G430995	GRMZM2G016236	GRMZM2G179981	GRMZM2G518963	GRMZM2G017419	GRMZM2G401062	GRMZM2G141432	GRMZM2G403276	GRMZM2G143512
GRMZM5G819035	GRMZM2G065030	GRMZM2G086430	GRMZM2G170934	GRMZM2G005000	GRMZM2G064091	GRMZM2G369445	GRMZM2G144635	GRMZM5G876379	GRMZM2G105494	GRMZM2G542205	AC203570.4_FG005	AC233967.1_FG001	GRMZM2G171068	AC233861.1_FG001	GRMZM2G469313
GRMZM2G133718	GRMZM2G126946	GRMZM2G161902	GRMZM2G020898	GRMZM2G119273	GRMZM2G065970	GRMZM2G094955	GRMZM2G091956	GRMZM2G386643	GRMZM2G073826	GRMZM2G111756	GRMZM2G089296	AC233887.1_FG006	GRMZM2G474468	GRMZM2G112165	GRMZM2G170516
GRMZM5G871336	GRMZM2G048045	GRMZM2G081060	GRMZM2G012326	GRMZM2G002276	GRMZM2G368498	GRMZM2G172369	GRMZM2G124921	GRMZM2G049536	GRMZM2G029400	GRMZM2G074173	GRMZM2G424651	GRMZM2G136306	GRMZM2G474462	GRMZM2G134334	GRMZM2G170522
GRMZM2G100889	AC186512.3_FG007	GRMZM2G101408	GRMZM2G098637	GRMZM2G072780	AC197555.3_FG008	GRMZM2G079281	GRMZM2G034271	GRMZM2G147854	GRMZM5G811674	GRMZM2G145226	GRMZM2G419826	GRMZM2G136364	GRMZM2G057448	GRMZM2G052908	GRMZM2G458974
GRMZM2G380195	GRMZM2G011015	GRMZM2G027891	GRMZM2G096814	GRMZM2G155954	GRMZM2G400238	GRMZM2G375420	GRMZM2G001401	GRMZM2G019500	GRMZM2G432266	GRMZM2G059021	GRMZM2G149698	GRMZM2G048793	GRMZM2G450717	GRMZM2G058095	GRMZM2G175816
GRMZM2G393436	GRMZM2G141036	GRMZM2G143512	GRMZM2G461569	GRMZM2G432662	GRMZM2G005849	GRMZM2G027001	GRMZM2G452669	GRMZM2G160702	GRMZM2G148277	GRMZM2G073359	GRMZM2G066044	GRMZM2G045185	GRMZM2G008444	GRMZM2G446050	GRMZM5G859526
GRMZM2G044552	GRMZM2G111774	GRMZM2G003307	GRMZM2G048494	GRMZM2G399218	GRMZM2G138496	GRMZM2G105317	GRMZM2G107501	GRMZM2G160527	GRMZM2G127883	GRMZM2G301585	GRMZM2G079944	GRMZM2G007546	GRMZM2G494026	GRMZM2G014313	GRMZM5G857992
GRMZM2G089149	GRMZM2G122848	GRMZM2G462258	GRMZM5G803735	GRMZM2G027375	GRMZM2G044004	GRMZM2G135314	GRMZM2G156127	GRMZM2G436199	GRMZM2G114675	GRMZM2G030106	GRMZM2G164538	GRMZM2G062544	GRMZM2G151983	GRMZM2G150356	GRMZM2G152194
GRMZM2G169121	GRMZM2G021339	GRMZM2G101181	GRMZM2G103955	GRMZM2G126397	GRMZM2G152561	GRMZM2G023652	GRMZM2G140665	GRMZM2G407347	GRMZM2G007288	GRMZM2G528010	GRMZM2G023023	GRMZM2G062574	GRMZM2G003409	GRMZM2G047971	GRMZM2G404973
GRMZM2G326465	GRMZM2G444623	GRMZM2G026050	GRMZM2G074530	GRMZM2G461139	GRMZM2G389299	GRMZM2G150813	GRMZM2G120449	GRMZM2G068059	GRMZM2G474113	GRMZM2G080959	GRMZM2G103841	GRMZM2G149567	GRMZM2G395244	GRMZM2G178917	GRMZM2G354909
GRMZM2G129777	GRMZM2G063276	GRMZM2G175816	GRMZM5G876379	GRMZM2G098078	GRMZM2G136014	GRMZM2G000936	GRMZM2G092327	GRMZM2G104538	GRMZM2G002240	GRMZM2G178822	GRMZM2G177077	GRMZM2G170612	GRMZM5G836628	GRMZM2G040965	GRMZM2G078409
GRMZM2G345840	GRMZM2G307088	GRMZM5G857992	GRMZM2G382104	GRMZM2G098042	GRMZM2G107839	GRMZM2G053713	GRMZM2G035807	GRMZM2G064870	GRMZM5G846405	GRMZM2G147701	GRMZM2G068071	GRMZM2G136412	GRMZM2G103881	GRMZM2G022032	GRMZM2G157207
AC194734.3_FG004	GRMZM2G006006	GRMZM2G051179	GRMZM2G119759	GRMZM2G071645	GRMZM5G874545	GRMZM5G885445	GRMZM2G149935	GRMZM2G065012	GRMZM2G362295	GRMZM2G176340	GRMZM2G122550	GRMZM2G399641	GRMZM2G140970	GRMZM2G164956	GRMZM2G124371
GRMZM2G011523	GRMZM2G140033	GRMZM2G404973	GRMZM2G160702	GRMZM2G071739	GRMZM5G899349	GRMZM2G150383	GRMZM2G008862	GRMZM2G056513	GRMZM2G137528	GRMZM2G137696	GRMZM2G122532	AC235541.1_FG002	GRMZM2G011575	AC199782.5_FG002	GRMZM5G839763
GRMZM2G046371	GRMZM2G098739	GRMZM2G003769	GRMZM2G436199	GRMZM2G383833	AC206764.4_FG003	GRMZM2G445163	GRMZM2G444560	GRMZM2G019404	GRMZM2G377600	GRMZM2G377161	GRMZM2G338493	GRMZM2G112176	GRMZM2G072339	GRMZM2G703309	AC212859.3_FG008
GRMZM2G373175	GRMZM2G075489	GRMZM2G505380	GRMZM2G407347	GRMZM2G113414	GRMZM2G175031	GRMZM2G134027	GRMZM2G024808	GRMZM2G032209	AC234169.1_FG004	AC186512.3_FG007	GRMZM2G415579	GRMZM2G000980	GRMZM2G077256	GRMZM2G172826	GRMZM2G062024
GRMZM2G076029	GRMZM2G178801	GRMZM2G034668	GRMZM2G068059	AC233851.1_FG008	GRMZM2G013201	GRMZM2G158872	GRMZM2G082886	GRMZM2G031625	GRMZM2G012690	GRMZM2G111774	GRMZM2G442425	GRMZM2G119272	GRMZM2G048661	GRMZM2G113618	GRMZM2G178709
GRMZM2G180620	GRMZM2G157369	GRMZM2G053977	GRMZM2G040300	GRMZM2G085005	GRMZM2G435589	GRMZM5G833998	GRMZM2G111172	GRMZM2G000093	GRMZM2G015333	GRMZM2G161746	GRMZM2G701585	GRMZM2G082207	GRMZM2G011315	GRMZM2G058105	GRMZM2G178681
GRMZM2G132936	GRMZM2G130002	GRMZM2G057930	GRMZM2G077744	GRMZM2G116670	GRMZM2G400907	GRMZM2G703415	GRMZM2G355752	GRMZM2G114008	GRMZM2G111872	GRMZM2G444623	GRMZM2G001265	GRMZM2G334680	GRMZM2G124820	GRMZM2G433854	GRMZM5G889644
GRMZM2G111164	GRMZM2G162052	GRMZM2G383883	GRMZM2G104430	GRMZM2G440529	GRMZM2G055334	GRMZM2G135002	GRMZM2G012546	GRMZM2G071163	GRMZM2G005311	GRMZM2G063464	GRMZM5G815353	GRMZM2G052386	GRMZM2G033937	GRMZM2G050268	GRMZM2G052688
GRMZM2G180065	GRMZM2G111451	GRMZM2G428386	GRMZM2G104538	GRMZM2G057140	GRMZM2G471089	GRMZM2G414496	GRMZM2G012326	GRMZM5G806157	GRMZM2G047951	GRMZM2G125991	GRMZM2G085998	GRMZM2G157027	GRMZM2G412911	GRMZM2G161263	GRMZM2G081930
GRMZM2G332259	GRMZM2G111521	GRMZM2G171410	GRMZM2G064967	GRMZM5G852454	GRMZM2G018217	GRMZM2G156110	GRMZM2G098637	GRMZM5G824964	GRMZM2G177298	GRMZM2G307088	GRMZM2G323754	GRMZM2G065839	GRMZM5G887286	GRMZM2G459854	GRMZM2G366065
GRMZM2G132913	GRMZM2G070239	GRMZM2G062024	GRMZM2G043932	GRMZM5G816545	GRMZM2G143235	GRMZM2G117226	GRMZM2G409771	AC191113.2_FG002	GRMZM2G139300	GRMZM2G006006	GRMZM5G801531	GRMZM2G090122	GRMZM2G079281	GRMZM2G117870	GRMZM5G823673
GRMZM2G121404	GRMZM2G101125	GRMZM2G133012	GRMZM2G119916	GRMZM2G152451	GRMZM2G050845	GRMZM2G170896	GRMZM2G048494	GRMZM2G379758	GRMZM2G046117	GRMZM2G098739	AC215690.3_FG002	GRMZM2G177596	GRMZM2G408768	GRMZM2G081774	GRMZM2G121264
GRMZM2G018951	GRMZM2G181359	GRMZM2G173309	GRMZM2G009653	GRMZM2G156877	GRMZM2G078058	GRMZM2G340130	GRMZM2G103955	GRMZM2G012088	GRMZM2G108085	GRMZM2G146207	GRMZM2G029641	GRMZM2G085086	GRMZM2G057056	GRMZM2G173186	GRMZM2G155177
GRMZM2G368388	GRMZM2G064537	GRMZM2G055420	GRMZM2G173341	GRMZM2G162768	GRMZM2G152370	GRMZM2G037614	GRMZM2G042343	GRMZM2G302712	GRMZM5G836353	GRMZM2G142768	GRMZM2G099696	GRMZM2G049141	GRMZM2G023652	GRMZM2G173162	GRMZM2G095598
GRMZM2G057305	GRMZM2G091143	GRMZM2G111954	GRMZM2G044011	GRMZM2G166946	GRMZM5G818978	GRMZM5G864266	GRMZM2G470673	GRMZM2G084046	GRMZM2G086946	GRMZM2G157369	GRMZM2G097106	GRMZM2G012942	GRMZM2G083095	GRMZM2G034794	GRMZM2G112530
GRMZM2G469673	GRMZM2G158811	GRMZM2G086371	GRMZM2G056513	GRMZM2G045215	GRMZM2G444948	GRMZM2G139256	GRMZM2G052178	GRMZM2G383122	GRMZM2G121525	GRMZM2G099297	GRMZM2G059965	GRMZM2G438243	GRMZM2G083599	GRMZM2G076796	GRMZM2G321354
GRMZM2G003883	GRMZM2G134104	GRMZM2G083253	GRMZM2G059740	GRMZM2G177970	GRMZM2G100349	GRMZM2G398124	GRMZM2G084819	GRMZM2G107711	GRMZM2G061783	GRMZM2G054065	GRMZM2G034313	GRMZM2G083935	GRMZM5G885445	GRMZM2G064655	GRMZM2G080176
GRMZM2G043109	GRMZM2G021912	GRMZM2G112594	GRMZM2G071163	GRMZM2G051151	GRMZM2G028774	GRMZM5G873015	GRMZM2G407347	AC188831.3_FG005	GRMZM2G061700	GRMZM2G178990	GRMZM2G152661	GRMZM2G142834	GRMZM2G041549	GRMZM2G336962	GRMZM2G139022
GRMZM2G123407	GRMZM2G041959	GRMZM5G876621	GRMZM2G070881	GRMZM5G886883	GRMZM2G150941	GRMZM2G378515	GRMZM2G077744	GRMZM2G094255	GRMZM2G404769	GRMZM2G111451	GRMZM2G159732	GRMZM2G334336	GRMZM2G324860	GRMZM2G127714	GRMZM2G139038
GRMZM2G017520	GRMZM2G144501	GRMZM2G139038	GRMZM2G021635	GRMZM2G078756	GRMZM2G033126	GRMZM2G008058	GRMZM2G009994	GRMZM2G007453	GRMZM5G814057	GRMZM2G111521	GRMZM2G151041	GRMZM2G137984	GRMZM2G302233	GRMZM2G470075	GRMZM2G030598
GRMZM2G322186	GRMZM2G091632	GRMZM2G023204	GRMZM2G054225	GRMZM2G161868	GRMZM5G890843	GRMZM2G094664	GRMZM2G064967	GRMZM5G870342	GRMZM2G056629	GRMZM2G316789	GRMZM2G034206	GRMZM2G097674	GRMZM2G166857	GRMZM2G169539	GRMZM2G130224
GRMZM2G103755	GRMZM2G323470	GRMZM2G030598	GRMZM5G866678	GRMZM2G425249	GRMZM2G126446	GRMZM2G382104	GRMZM2G047321	GRMZM2G040493	GRMZM2G081589	GRMZM2G121151	GRMZM2G079538	GRMZM2G325749	GRMZM2G180172	GRMZM2G096944	GRMZM2G100344
GRMZM2G047616	GRMZM5G886096	GRMZM2G102238	GRMZM2G004352	GRMZM2G113319	GRMZM2G334628	GRMZM2G015136	GRMZM2G173341	GRMZM5G868433	GRMZM2G129929	GRMZM2G165961	GRMZM2G123807	GRMZM2G327247	GRMZM2G035807	GRMZM2G125495	GRMZM2G106810
GRMZM5G891343	AC190885.4_FG006	GRMZM2G130224	GRMZM2G106105	GRMZM2G311342	GRMZM5G871336	GRMZM2G049536	GRMZM2G044011	GRMZM2G090872	GRMZM2G325683	GRMZM2G011110	GRMZM2G149543	GRMZM2G019681	GRMZM5G843555	GRMZM2G125507	GRMZM5G869350
GRMZM2G462140	GRMZM2G174797	GRMZM2G130230	GRMZM2G406977	GRMZM2G091540	GRMZM2G100889	GRMZM2G459874	GRMZM2G039532	GRMZM2G342039	GRMZM2G325693	GRMZM2G084498	GRMZM2G451716	GRMZM2G140299	GRMZM2G008898	GRMZM2G175952	GRMZM2G029356
GRMZM2G123428	GRMZM2G171605	GRMZM2G093557	GRMZM2G164277	GRMZM2G159924	GRMZM2G380195	GRMZM2G084958	AC210003.2_FG015	GRMZM2G359331	GRMZM2G077612	GRMZM2G169628	GRMZM2G023194	GRMZM2G167613	GRMZM2G444560	GRMZM2G151826	GRMZM2G009892
GRMZM2G055458	GRMZM2G055467	GRMZM2G100815	GRMZM5G876898	GRMZM2G122223	GRMZM2G045392	GRMZM2G040736	GRMZM2G032977	GRMZM2G092128	GRMZM2G089517	GRMZM2G000764	GRMZM2G168166	GRMZM2G081745	GRMZM2G147908	GRMZM2G046474	GRMZM2G010238
GRMZM2G095039	GRMZM2G439311	GRMZM2G100344	GRMZM2G000039	GRMZM2G146913	GRMZM2G161154	GRMZM2G145825	GRMZM2G177145	GRMZM2G092190	GRMZM2G352274	GRMZM2G036282	GRMZM2G103847	GRMZM2G033894	GRMZM2G111172	GRMZM2G063238	GRMZM2G083888
GRMZM2G017853	GRMZM2G059252	GRMZM2G348664	GRMZM2G383122	GRMZM2G359076	GRMZM2G132678	GRMZM2G104538	GRMZM2G031625	GRMZM2G032218	GRMZM2G381283	GRMZM2G022799	GRMZM2G125923	GRMZM2G097827	GRMZM2G080222	GRMZM2G163307	GRMZM2G065480
GRMZM2G110286	GRMZM2G100754	GRMZM2G447785	GRMZM2G107711	GRMZM2G447632	GRMZM2G302002	GRMZM2G064870	GRMZM2G174926	GRMZM2G129450	GRMZM2G106061	GRMZM2G015709	GRMZM2G147327	GRMZM2G168382	GRMZM2G340130	GRMZM2G402804	GRMZM2G430411
GRMZM2G510656	GRMZM2G058120	GRMZM2G124096	GRMZM2G089273	GRMZM2G028568	GRMZM2G178769	GRMZM2G065012	GRMZM2G071119	GRMZM2G153378	GRMZM2G139614	GRMZM2G146222	GRMZM2G164663	GRMZM2G444138	GRMZM2G037614	GRMZM2G117900	GRMZM2G094792
GRMZM2G065388	GRMZM2G157384	GRMZM2G106810	GRMZM2G007791	GRMZM2G019738	GRMZM2G031004	GRMZM2G043862	GRMZM2G022563	GRMZM2G164340	AC205703.4_FG001	GRMZM2G004699	GRMZM2G027241	GRMZM2G147623	GRMZM2G423636	GRMZM2G042660	GRMZM2G049549
GRMZM2G086835	AC191097.3_FG007	GRMZM2G029356	GRMZM5G870342	GRMZM2G019437	GRMZM2G150866	GRMZM2G043932	GRMZM2G021475	GRMZM2G086430	GRMZM2G024550	GRMZM2G059302	GRMZM2G060720	GRMZM2G076798	GRMZM2G461569	GRMZM2G030713	GRMZM2G024119
GRMZM2G062531	GRMZM2G125596	GRMZM2G032905	GRMZM2G068967	GRMZM2G083629	GRMZM2G098088	GRMZM2G035325	GRMZM5G806157	GRMZM2G042756	GRMZM2G007647	GRMZM2G097297	GRMZM2G059132	GRMZM2G506062	GRMZM2G378515	GRMZM2G327406	GRMZM2G470882
GRMZM2G179349	GRMZM2G163726	GRMZM2G130085	GRMZM5G851753	GRMZM2G054470	GRMZM2G337815	GRMZM2G061745	GRMZM5G824964	GRMZM2G368838	GRMZM2G097015	GRMZM2G100754	GRMZM2G059110	GRMZM2G342744	GRMZM2G008058	GRMZM2G032042	GRMZM2G127139
GRMZM2G105991	GRMZM2G144451	GRMZM2G315401	GRMZM2G072065	GRMZM2G077375	GRMZM5G853361	GRMZM2G009653	AC191113.2_FG002	GRMZM2G080992	GRMZM2G560811	AC233883.1_FG006	GRMZM2G050647	GRMZM2G012148	GRMZM5G876379	GRMZM2G137864	GRMZM2G355906
GRMZM2G405385	GRMZM2G028089	GRMZM2G041356	GRMZM2G071907	GRMZM2G077401	GRMZM2G046371	GRMZM2G019404	GRMZM2G004590	GRMZM2G081032	GRMZM2G393673	GRMZM5G866082	GRMZM2G349709	GRMZM2G148270	GRMZM2G013776	GRMZM2G113476	GRMZM2G131448
GRMZM2G457411	AC234156.1_FG004	GRMZM2G145788	GRMZM2G090872	GRMZM2G122615	GRMZM2G375197	GRMZM2G059740	GRMZM2G106445	GRMZM2G145968	GRMZM2G169967	GRMZM2G125768	GRMZM2G117619	GRMZM2G164074	GRMZM2G386643	GRMZM2G703348	AC206968.3_FG003
GRMZM2G167794	GRMZM2G034947	GRMZM2G094792	GRMZM2G702932	GRMZM2G037469	GRMZM2G180622	GRMZM2G086920	GRMZM2G106413	GRMZM2G101408	GRMZM2G094655	GRMZM2G306032	GRMZM2G117633	GRMZM2G082434	GRMZM2G165535	AC194970.5_FG009	GRMZM2G105469
GRMZM2G502560	GRMZM5G877077	GRMZM2G024119	GRMZM2G156227	GRMZM2G087101	GRMZM2G104088	GRMZM2G174784	GRMZM2G406977	GRMZM2G088601	GRMZM5G840002	GRMZM2G144451	GRMZM2G136508	GRMZM2G395736	GRMZM2G049536	GRMZM2G062156	GRMZM2G005346
GRMZM2G390345	GRMZM2G393337	GRMZM2G470882	GRMZM2G125704	GRMZM2G080583	GRMZM2G169947	GRMZM2G000093	GRMZM2G379758	GRMZM2G019876	GRMZM5G842961	GRMZM2G332495	GRMZM2G010323	GRMZM2G143397	GRMZM2G459874	GRMZM2G014400	GRMZM2G017187
AC203865.3_FG001	GRMZM2G017578	GRMZM2G046900	GRMZM2G125728	GRMZM2G152686	GRMZM2G036206	GRMZM2G071163	GRMZM2G012628	GRMZM2G087678	GRMZM2G158039	GRMZM5G866627	GRMZM2G010797	GRMZM2G020183	GRMZM2G019500	GRMZM2G351417	GRMZM2G361100
GRMZM2G178102	GRMZM2G032419	GRMZM2G347488	GRMZM2G180160	GRMZM5G814314	GRMZM2G013728	GRMZM2G021635	GRMZM2G076539	GRMZM2G099130	GRMZM2G026956	GRMZM2G034947	GRMZM2G158069	GRMZM2G025205	GRMZM2G084327	GRMZM2G019060	GRMZM2G316840
GRMZM2G098397	GRMZM5G866910	GRMZM2G127173	GRMZM2G031904	GRMZM2G033671	GRMZM2G079807	GRMZM2G004352	AC188831.3_FG005	GRMZM2G469313	GRMZM2G345991	GRMZM2G129448	GRMZM2G158097	GRMZM2G128268	GRMZM2G084819	GRMZM2G177110	GRMZM2G329885
AC210168.4_FG003	GRMZM2G049055	GRMZM2G046402	GRMZM2G032218	GRMZM2G047298	GRMZM2G053319	GRMZM2G010474	GRMZM2G094255	GRMZM2G003307	GRMZM2G144097	GRMZM2G104375	GRMZM2G097499	GRMZM2G087212	GRMZM2G367115	GRMZM2G113512	GRMZM2G107588
GRMZM2G016586	GRMZM2G005347	GRMZM2G355906	GRMZM2G076771	GRMZM2G088436	GRMZM2G352042	GRMZM2G042055	GRMZM2G089273	GRMZM2G121275	GRMZM2G160563	GRMZM2G119791	GRMZM2G079342	GRMZM2G052323	GRMZM2G068059	AC233952.1_FG006	GRMZM2G055257
GRMZM2G139786	GRMZM2G321153	GRMZM2G131448	GRMZM2G114186	GRMZM2G316635	GRMZM2G083176	GRMZM2G001334	GRMZM2G102346	GRMZM2G101181	GRMZM2G010673	GRMZM2G079491	GRMZM5G870446	GRMZM2G352947	GRMZM2G040736	GRMZM2G016106	GRMZM5G819523
GRMZM2G160902	GRMZM2G016447	AC206968.3_FG003	GRMZM2G080156	GRMZM2G129860	GRMZM2G328893	GRMZM2G012088	GRMZM2G345700	GRMZM2G078648	GRMZM2G010973	GRMZM5G866910	GRMZM2G017426	GRMZM2G125352	GRMZM2G145825	GRMZM2G343445	GRMZM2G076584
GRMZM2G138077	GRMZM2G121034	GRMZM2G005346	GRMZM2G106921	GRMZM2G377609	EF517601.1_FG025	GRMZM5G876898	GRMZM2G049487	GRMZM2G325513	GRMZM2G046748	GRMZM5G873194	GRMZM2G143168	GRMZM2G057065	GRMZM2G009994	GRMZM2G164325	GRMZM2G056996
GRMZM2G063949	GRMZM2G040720	GRMZM2G410831	GRMZM2G175728	GRMZM2G057955	GRMZM2G402977	GRMZM2G000039	GRMZM2G098187	GRMZM2G026050	GRMZM2G046244	GRMZM2G035068	GRMZM2G135655	GRMZM2G122038	GRMZM2G065012	GRMZM2G128072	GRMZM2G002978
GRMZM5G839812	GRMZM5G885710	GRMZM2G120517	GRMZM2G086484	GRMZM2G025854	GRMZM2G472248	GRMZM2G080054	GRMZM2G068967	GRMZM2G021530	GRMZM2G009426	GRMZM2G173257	GRMZM2G134539	GRMZM2G348866	GRMZM2G102450	GRMZM2G040618	GRMZM2G157269
GRMZM2G136262	GRMZM2G051541	GRMZM2G047705	GRMZM2G042756	GRMZM2G061990	GRMZM2G086994	GRMZM5G825025	GRMZM2G102069	GRMZM2G404973	GRMZM2G466309	GRMZM2G000576	GRMZM2G057437	GRMZM2G051738	GRMZM2G119916	GRMZM2G111614	GRMZM2G422938
GRMZM2G081350	GRMZM2G046816	GRMZM2G155593	GRMZM2G117060	GRMZM2G463032	GRMZM2G132913	GRMZM2G040493	GRMZM5G851753	GRMZM2G070863	GRMZM2G531719	GRMZM2G076896	GRMZM2G181453	GRMZM2G133624	GRMZM2G348909	GRMZM2G148194	GRMZM2G068590
GRMZM2G110369	GRMZM2G180054	GRMZM2G131155	GRMZM2G145968	GRMZM2G019501	GRMZM2G419085	GRMZM2G130889	GRMZM5G868433	GRMZM2G062471	GRMZM2G129146	GRMZM2G138881	GRMZM2G133016	GRMZM2G092581	GRMZM2G044011	GRMZM2G169087	GRMZM2G122239
GRMZM2G512386	GRMZM5G837626	GRMZM2G050925	GRMZM2G322819	GRMZM2G019807	GRMZM2G119749	GRMZM5G863846	GRMZM2G072065	GRMZM2G429254	GRMZM2G342561	GRMZM2G050467	GRMZM2G132994	GRMZM2G145666	GRMZM2G019404	GRMZM2G473533	GRMZM2G134668
GRMZM2G150521	GRMZM2G367657	GRMZM2G107588	GRMZM2G088601	GRMZM2G327311	GRMZM2G026182	GRMZM2G175362	GRMZM2G090872	GRMZM2G354909	GRMZM2G020799	GRMZM2G307637	GRMZM2G019621	GRMZM2G132000	GRMZM2G334734	GRMZM2G016844	GRMZM2G395267
GRMZM2G118241	GRMZM2G050628	GRMZM2G401062	GRMZM2G019876	GRMZM2G002578	GRMZM2G469673	GRMZM2G071907	GRMZM2G032218	GRMZM2G078409	GRMZM5G811908	GRMZM5G824336	GRMZM2G066815	GRMZM2G101867	GRMZM2G076212	GRMZM2G044175	GRMZM2G014695
GRMZM2G076946	GRMZM2G005640	GRMZM5G806182	GRMZM2G162276	GRMZM2G022279	GRMZM2G048335	GRMZM2G156227	GRMZM2G076771	GRMZM5G839763	GRMZM5G832989	GRMZM2G060896	GRMZM2G180716	GRMZM2G302876	GRMZM2G059740	GRMZM2G102944	GRMZM2G032430
AC209377.3_FG003	GRMZM2G110080	GRMZM5G807267	GRMZM2G170522	GRMZM2G040401	GRMZM2G028721	GRMZM2G175447	GRMZM2G125494	GRMZM2G108123	GRMZM2G179761	GRMZM2G033855	GRMZM2G058525	GRMZM2G452717	GRMZM2G031625	GRMZM2G092877	GRMZM2G023020
GRMZM5G807602	GRMZM2G071010	GRMZM2G153275	GRMZM2G121223	GRMZM2G078826	GRMZM2G003883	GRMZM2G125704	GRMZM2G153378	GRMZM2G029475	GRMZM2G105844	GRMZM2G017022	GRMZM2G461557	GRMZM2G411159	GRMZM5G892758	GRMZM2G068715	GRMZM2G097750
GRMZM2G368151	GRMZM2G147727	GRMZM2G373396	GRMZM2G325513	GRMZM2G084802	GRMZM2G162453	GRMZM2G539821	GRMZM2G164340	GRMZM2G177273	GRMZM2G590346	GRMZM2G019358	GRMZM2G047370	GRMZM2G151268	GRMZM2G070881	GRMZM2G119745	AC196489.3_FG002
GRMZM2G061127	GRMZM2G033855	GRMZM2G074238	GRMZM2G076950	GRMZM2G498613	GRMZM2G160136	GRMZM2G180160	GRMZM2G164428	GRMZM2G171410	GRMZM2G017429	GRMZM2G117706	GRMZM2G702229	GRMZM2G313812	GRMZM2G023037	GRMZM2G060109	GRMZM2G145407
GRMZM2G061446	GRMZM2G017022	GRMZM2G149567	GRMZM2G152194	GRMZM2G099980	GRMZM2G115960	GRMZM2G359331	GRMZM2G114186	GRMZM2G062412	GRMZM5G862663	GRMZM2G171452	GRMZM2G167280	GRMZM2G180697	GRMZM2G021475	GRMZM2G035985	GRMZM5G829946
GRMZM2G179421	GRMZM2G092321	GRMZM2G422938	GRMZM2G123373	GRMZM2G048377	GRMZM2G434519	GRMZM2G092190	GRMZM2G175728	GRMZM5G889644	GRMZM2G036286	GRMZM2G029566	GRMZM5G850786	GRMZM2G313944	GRMZM5G806157	GRMZM2G123486	GRMZM2G015889
GRMZM2G138258	GRMZM2G110843	GRMZM2G122239	GRMZM2G070863	GRMZM2G075884	GRMZM2G032887	GRMZM2G032260	GRMZM2G042756	GRMZM2G077420	GRMZM2G427529	GRMZM2G063909	GRMZM5G802115	GRMZM2G013936	GRMZM5G824964	GRMZM2G157621	GRMZM2G477837
GRMZM2G047310	GRMZM2G141587	GRMZM2G171688	GRMZM2G429254	GRMZM2G037001	GRMZM2G456174	GRMZM2G054130	GRMZM2G318956	GRMZM2G081930	GRMZM2G101271	GRMZM2G146028	GRMZM2G018281	GRMZM2G164440	GRMZM2G054225	GRMZM2G010991	GRMZM2G142863
GRMZM2G301172	GRMZM2G481452	GRMZM2G136412	GRMZM2G133854	GRMZM2G386802	GRMZM2G462140	GRMZM2G114192	GRMZM2G117060	GRMZM2G048295	GRMZM2G130555	GRMZM2G304712	GRMZM2G018441	GRMZM2G080139	GRMZM5G866678	GRMZM2G031125	GRMZM5G826658
GRMZM2G052625	GRMZM2G012340	GRMZM2G373828	GRMZM2G304745	GRMZM2G025250	GRMZM2G701566	GRMZM2G114220	GRMZM2G087678	GRMZM2G150295	GRMZM2G046288	GRMZM2G125308	GRMZM2G006428	GRMZM2G166230	GRMZM2G138782	GRMZM2G005103	GRMZM2G179106
GRMZM5G853825	GRMZM2G030402	GRMZM2G556667	GRMZM2G078373	GRMZM5G816891	GRMZM2G156033	GRMZM2G076766	GRMZM2G003307	GRMZM2G055957	GRMZM2G122231	GRMZM2G168252	GRMZM2G006216	GRMZM2G108258	GRMZM2G379758	GRMZM2G003331	AC202435.3_FG001
GRMZM2G082387	GRMZM2G063909	GRMZM5G886989	GRMZM2G078279	GRMZM5G835677	GRMZM2G009715	GRMZM2G106921	GRMZM2G162276	GRMZM2G086371	GRMZM2G017868	GRMZM2G119578	GRMZM2G105004	GRMZM2G050150	GRMZM2G115705	GRMZM2G101390	GRMZM2G027272
GRMZM2G096037	GRMZM2G105631	GRMZM5G807639	GRMZM2G027049	GRMZM2G449160	GRMZM2G476933	GRMZM2G086210	GRMZM2G170516	GRMZM2G155177	GRMZM2G170413	GRMZM2G421946	GRMZM2G125635	GRMZM2G411260	GRMZM2G042055	GRMZM2G402262	GRMZM2G453879
GRMZM2G126386	GRMZM2G040320	GRMZM5G829946	GRMZM2G177812	GRMZM2G011553	GRMZM2G078090	GRMZM2G161902	GRMZM2G101181	GRMZM2G095598	GRMZM2G419257	GRMZM2G339909	GRMZM2G149994	AC210204.3_FG002	GRMZM2G012088	GRMZM5G855808	GRMZM2G339836
GRMZM2G124911	GRMZM2G062683	GRMZM2G085833	GRMZM2G157207	GRMZM2G093104	GRMZM2G077415	GRMZM2G068128	GRMZM2G325513	GRMZM2G112594	GRMZM5G857701	GRMZM2G463887	GRMZM2G071518	GRMZM2G103345	GRMZM2G302712	GRMZM2G128109	GRMZM2G176274
GRMZM2G019686	GRMZM2G421946	GRMZM2G179106	GRMZM5G839763	GRMZM2G169951	GRMZM2G307600	GRMZM2G322819	GRMZM2G175816	GRMZM2G321354	GRMZM2G014793	GRMZM2G041060	GRMZM2G071360	GRMZM2G466543	GRMZM5G876898	GRMZM2G033962	GRMZM2G360907
GRMZM2G338259	GRMZM2G163683	GRMZM2G027272	GRMZM2G375667	GRMZM2G013045	GRMZM2G147811	GRMZM2G027891	GRMZM5G857992	GRMZM2G051571	GRMZM2G054678	GRMZM2G168629	GRMZM2G074689	GRMZM2G321767	GRMZM2G076539	AC226564.1_FG003	GRMZM2G097802
GRMZM2G142315	GRMZM2G168888	AC197056.3_FG005	AC212859.3_FG008	GRMZM2G062076	GRMZM2G109881	GRMZM2G088601	GRMZM2G425211	GRMZM2G051912	AC220970.4_FG002	GRMZM2G419859	GRMZM2G414503	GRMZM2G018813	GRMZM2G080054	GRMZM2G169681	GRMZM2G090675
GRMZM2G092214	GRMZM2G118637	GRMZM2G064168	GRMZM2G039711	GRMZM2G102927	GRMZM2G145201	GRMZM2G019876	GRMZM2G070863	GRMZM2G081053	GRMZM5G851103	GRMZM2G419953	GRMZM2G377641	GRMZM2G504910	AC188831.3_FG005	GRMZM2G154735	GRMZM2G172686
GRMZM2G359505	GRMZM2G419859	GRMZM2G090122	GRMZM2G062412	GRMZM2G093278	GRMZM2G016457	GRMZM2G099130	GRMZM2G062471	GRMZM2G030598	GRMZM2G125812	GRMZM2G450937	AC199705.3_FG008	GRMZM5G872997	GRMZM2G089273	GRMZM2G152888	GRMZM2G083822
GRMZM2G103812	GRMZM2G419953	GRMZM2G445961	GRMZM2G178709	GRMZM2G146130	GRMZM2G141722	GRMZM2G143512	GRMZM2G078373	GRMZM2G102238	GRMZM2G326235	GRMZM2G467682	GRMZM2G018760	GRMZM2G367438	GRMZM2G007791	GRMZM2G015933	GRMZM2G060067
GRMZM2G401050	GRMZM2G410963	GRMZM2G007871	GRMZM2G059365	GRMZM2G051262	GRMZM2G179349	GRMZM5G825321	GRMZM5G839763	GRMZM2G372930	GRMZM2G354956	GRMZM5G882631	GRMZM2G166903	GRMZM2G703247	GRMZM2G068967	GRMZM2G172369	GRMZM2G075551
GRMZM2G004161	GRMZM2G012262	GRMZM2G028004	GRMZM2G082670	AC155622.2_FG004	GRMZM2G086882	GRMZM2G121275	GRMZM5G803490	GRMZM2G045117	GRMZM2G138523	GRMZM2G010044	GRMZM2G164743	GRMZM2G074687	GRMZM2G070468	GRMZM2G169095	GRMZM2G050590
GRMZM2G177227	GRMZM2G450937	GRMZM2G085086	GRMZM2G081930	GRMZM2G133314	GRMZM2G105991	GRMZM2G121223	AC212859.3_FG008	GRMZM2G044989	GRMZM2G121826	GRMZM5G893782	GRMZM2G131969	GRMZM2G047431	GRMZM2G102069	GRMZM2G105317	GRMZM2G147659
GRMZM2G006277	GRMZM2G133937	GRMZM2G049141	GRMZM2G048295	GRMZM2G499197	GRMZM2G405385	GRMZM2G026050	GRMZM2G138190	GRMZM2G100344	GRMZM2G143998	GRMZM2G133660	GRMZM2G132301	GRMZM2G078959	GRMZM2G130889	GRMZM2G301399	GRMZM2G039029
GRMZM2G359397	GRMZM5G882631	GRMZM2G118697	GRMZM2G171620	GRMZM2G132069	GRMZM2G053692	GRMZM2G077002	GRMZM2G171410	GRMZM2G430411	GRMZM2G144020	GRMZM2G163304	GRMZM2G017815	GRMZM2G039155	GRMZM2G090872	GRMZM2G458075	GRMZM2G008649
GRMZM2G176542	GRMZM2G019597	GRMZM2G453879	GRMZM2G177853	GRMZM2G165769	GRMZM2G167794	GRMZM2G152194	GRMZM2G062412	GRMZM2G092621	GRMZM2G108677	GRMZM2G167103	GRMZM2G040902	GRMZM2G425965	GRMZM2G180160	GRMZM2G070831	AC234091.1_FG001
GRMZM5G856881	GRMZM2G324956	GRMZM2G028730	GRMZM2G051952	GRMZM2G417336	GRMZM2G114613	GRMZM2G131982	GRMZM5G842219	GRMZM2G044322	AC210013.4_FG016	GRMZM2G008369	GRMZM2G468693	GRMZM2G116196	GRMZM2G024898	GRMZM2G135314	GRMZM2G056695
GRMZM2G307152	GRMZM2G019106	GRMZM2G159678	GRMZM2G352129	GRMZM2G589713	GRMZM2G412885	GRMZM2G404973	GRMZM2G008792	GRMZM2G018275	AC210013.4_FG018	GRMZM2G349791	GRMZM2G168953	GRMZM2G043501	GRMZM2G377743	GRMZM5G848516	GRMZM2G139882
GRMZM2G007160	GRMZM5G893782	GRMZM2G101250	GRMZM5G823673	GRMZM2G066413	GRMZM2G104045	GRMZM2G109244	GRMZM2G008892	GRMZM2G442546	AC210013.4_FG002	GRMZM2G107082	GRMZM2G169005	GRMZM2G356103	GRMZM2G342039	GRMZM2G053713	GRMZM2G100794
GRMZM2G368411	GRMZM2G069486	GRMZM2G152100	GRMZM2G121264	GRMZM2G102664	GRMZM2G178102	GRMZM2G133854	GRMZM5G831795	GRMZM2G049549	GRMZM5G839640	GRMZM2G070723	GRMZM2G057084	GRMZM2G115859	GRMZM2G092128	GRMZM2G004521	GRMZM2G451357
GRMZM2G129444	GRMZM2G391413	GRMZM2G072383	GRMZM2G164036	GRMZM2G102714	GRMZM2G073750	GRMZM2G505380	GRMZM2G178681	GRMZM2G325139	GRMZM2G130675	GRMZM2G398057	GRMZM2G054615	GRMZM2G140156	GRMZM2G054130	GRMZM2G145930	GRMZM2G090020
GRMZM2G019266	GRMZM2G169871	GRMZM2G142834	GRMZM2G364597	GRMZM2G129482	GRMZM2G385428	GRMZM2G053977	GRMZM2G122618	GRMZM2G024119	GRMZM2G701310	GRMZM2G542227	GRMZM2G098442	GRMZM2G147467	GRMZM2G076771	GRMZM5G857814	GRMZM2G335126
GRMZM2G049373	GRMZM2G025127	GRMZM2G334336	GRMZM2G062673	GRMZM2G026783	GRMZM2G076499	GRMZM2G375667	GRMZM2G059365	GRMZM2G167262	GRMZM2G438400	GRMZM2G123996	GRMZM5G800975	GRMZM2G365515	GRMZM2G114220	GRMZM2G134027	GRMZM2G087105
GRMZM2G038281	GRMZM2G417859	GRMZM2G149708	GRMZM2G052142	GRMZM2G088443	GRMZM2G102580	GRMZM2G428386	GRMZM5G845736	GRMZM2G046900	GRMZM2G052423	GRMZM2G076435	GRMZM2G396527	GRMZM2G005486	GRMZM2G076766	GRMZM2G452954	GRMZM2G087222
GRMZM2G081652	GRMZM2G314882	GRMZM2G137984	GRMZM2G057113	GRMZM2G133718	GRMZM2G138077	GRMZM2G062024	GRMZM5G882852	GRMZM2G046402	GRMZM2G076885	GRMZM2G154442	GRMZM2G429237	GRMZM2G335419	GRMZM2G086430	GRMZM2G158872	GRMZM2G169688
GRMZM2G077333	GRMZM2G008369	GRMZM2G097674	GRMZM2G178236	GRMZM2G176446	GRMZM2G169481	GRMZM2G178709	GRMZM2G173309	GRMZM2G021464	GRMZM2G089556	GRMZM2G122498	GRMZM2G127821	GRMZM2G366101	GRMZM2G080992	GRMZM5G833998	GRMZM2G052277
[truncated: 8,226 more rows]
