# Supplementary material for: High throughput RNA sequencing of a hybrid maize and its parents shows different mechanisms responsive to nitrogen limitation
Source: BMC Genomics. 2014 Jan 28;15:77. doi: 10.1186/1471-2164-15-77 (PMC3912931; doi:10.1186/1471-2164-15-77)
Supplement: Additional file 11 — Allelic expression in the leaves or roots of the hybrid under sufficient or limiting N conditions. [file 1471-2164-15-77-S11.xlsx]

## Sheet: Sheet1
Additional file 6 Allelic expression in the leaves or roots of the hybrid under sufficient or limiting N conditions
Leaves				Roots
high N		low N		high N		low N
SRG100 alleles	SRG200 alleles	SRG100 alleles	SRG200 alleles	SRG100 alleles	SRG200 alleles	SRG100 alleles	SRG200 alleles
AC155377.1_FG001	AC147602.5_FG004	AC155624.2_FG011	AC147602.5_FG004	AC149475.2_FG003	AC149475.2_FG002	AC149475.2_FG003	AC149475.2_FG002
AC155624.2_FG011	AC149818.2_FG004	AC194389.3_FG001	AC192451.3_FG001	AC155624.2_FG006	AC149818.2_FG004	AC192244.3_FG001	AC149818.2_FG004
AC189750.4_FG004	AC149818.2_FG006	AC195340.3_FG001	AC194022.3_FG013	AC155624.2_FG011	AC149818.2_FG006	AC195340.3_FG001	AC149818.2_FG006
AC195340.3_FG001	AC155434.2_FG001	AC198361.3_FG004	AC194970.5_FG005	AC189750.4_FG004	AC149829.2_FG006	AC197758.3_FG004	AC194298.3_FG005
AC198361.3_FG004	AC155434.2_FG006	AC198481.3_FG004	AC196475.3_FG004	AC189879.3_FG003	AC155376.2_FG005	AC198361.3_FG004	AC194970.5_FG005
AC198481.3_FG004	AC191575.2_FG001	AC203865.3_FG001	AC197699.3_FG003	AC190609.3_FG002	AC155434.2_FG006	AC203424.3_FG001	AC195587.4_FG004
AC199315.4_FG001	AC194022.3_FG013	AC205122.4_FG003	AC199526.5_FG002	AC190609.3_FG004	AC155610.2_FG007	AC203909.3_FG003	AC196475.3_FG004
AC199782.5_FG002	AC194965.4_FG001	AC205376.4_FG008	AC203535.4_FG004	AC195340.3_FG001	AC183319.3_FG001	AC203985.4_FG005	AC197699.3_FG002
AC203173.3_FG004	AC194970.5_FG005	AC206951.3_FG017	AC205376.4_FG003	AC198361.3_FG004	AC185300.4_FG002	AC204359.3_FG005	AC199526.5_FG002
AC203424.3_FG001	AC195587.4_FG004	AC208201.3_FG001	AC206788.3_FG015	AC198481.3_FG004	AC187843.3_FG006	AC204891.4_FG001	AC205362.4_FG002
AC203865.3_FG001	AC197699.3_FG003	AC213612.3_FG001	AC209080.3_FG004	AC199315.4_FG001	AC194022.3_FG013	AC205122.4_FG003	AC205419.3_FG001
AC203985.4_FG005	AC198353.5_FG001	AC226235.2_FG001	AC209208.3_FG002	AC199782.5_FG002	AC194965.4_FG001	AC205521.3_FG003	AC206951.3_FG016
AC204359.3_FG005	AC199068.2_FG017	AC233922.1_FG008	AC213463.3_FG007	AC203173.3_FG004	AC194970.5_FG009	AC210013.4_FG019	AC209208.3_FG002
AC205122.4_FG003	AC199526.5_FG002	AC233949.1_FG004	AC215260.3_FG004	AC203424.3_FG001	AC195587.4_FG004	AC212835.3_FG007	AC209898.2_FG004
AC205376.4_FG008	AC202439.3_FG001	EF517601.1_FG025	AC217358.3_FG005	AC203535.4_FG001	AC196475.3_FG004	AC217401.3_FG003	AC210173.4_FG005
AC206951.3_FG017	AC203535.4_FG004	GRMZM2G000114	AC217975.3_FG001	AC203909.3_FG003	AC197340.3_FG003	AC225193.3_FG003	AC211478.3_FG004
AC208201.3_FG001	AC205562.3_FG002	GRMZM2G000288	AC225718.2_FG006	AC203985.4_FG005	AC197699.3_FG002	AC226235.2_FG001	AC213463.3_FG007
AC210013.4_FG019	AC205608.4_FG004	GRMZM2G000937	AC233870.1_FG006	AC204359.3_FG005	AC197699.3_FG003	AC233922.1_FG004	AC217050.4_FG001
AC211164.5_FG003	AC205703.4_FG002	GRMZM2G001084	AC233887.1_FG006	AC204891.4_FG001	AC199526.5_FG002	AC233949.1_FG004	AC225718.2_FG006
AC213099.3_FG002	AC206788.3_FG015	GRMZM2G001724	AC233910.1_FG004	AC205122.4_FG003	AC202439.3_FG001	AC235540.1_FG002	AC231745.1_FG003
AC213612.3_FG001	AC206840.3_FG002	GRMZM2G001850	AC233910.1_FG010	AC205502.4_FG004	AC203753.4_FG006	EF517601.1_FG012	AC233866.1_FG006
AC213654.3_FG001	AC207265.3_FG002	GRMZM2G002297	AC233938.1_FG003	AC205521.3_FG003	AC203966.5_FG003	GRMZM2G000278	AC233955.1_FG003
AC215201.3_FG005	AC208571.4_FG001	GRMZM2G003318	AC233953.1_FG005	AC206951.3_FG017	AC204611.4_FG001	GRMZM2G000818	GRMZM2G002807
AC215244.3_FG002	AC209208.3_FG002	GRMZM2G003385	AC234157.1_FG002	AC208113.3_FG009	AC205362.4_FG002	GRMZM2G000937	GRMZM2G002830
AC217401.3_FG003	AC209898.2_FG004	GRMZM2G003762	GRMZM2G000264	AC208201.3_FG003	AC205419.3_FG001	GRMZM2G001205	GRMZM2G003022
AC226235.2_FG001	AC210013.4_FG011	GRMZM2G003814	GRMZM2G000531	AC209377.3_FG003	AC205471.4_FG007	GRMZM2G001243	GRMZM2G003057
AC230013.2_FG007	AC210173.4_FG005	GRMZM2G004305	GRMZM2G000923	AC210013.4_FG016	AC206223.3_FG001	GRMZM2G002859	GRMZM2G003304
AC233910.1_FG002	AC210314.3_FG006	GRMZM2G004909	GRMZM2G001421	AC210013.4_FG019	AC206951.3_FG016	GRMZM2G003385	GRMZM2G003861
AC233922.1_FG004	AC213099.3_FG001	GRMZM2G005036	GRMZM2G001696	AC210199.4_FG003	AC207265.3_FG002	GRMZM2G003409	GRMZM2G004111
AC233949.1_FG004	AC213463.3_FG007	GRMZM2G005869	GRMZM2G002754	AC212755.4_FG002	AC209208.3_FG002	GRMZM2G003762	GRMZM2G004455
AC234165.1_FG002	AC217050.4_FG007	GRMZM2G005984	GRMZM2G002807	AC212755.4_FG004	AC209257.4_FG008	GRMZM2G003897	GRMZM2G004534
EF517601.1_FG012	AC217358.3_FG003	GRMZM2G007146	GRMZM2G002959	AC212835.3_FG007	AC210173.4_FG005	GRMZM2G004709	GRMZM2G005256
GRMZM2G000114	AC217665.3_FG005	GRMZM2G007372	GRMZM2G003022	AC213654.3_FG001	AC210595.3_FG004	GRMZM2G005947	GRMZM2G005980
GRMZM2G000221	AC217887.3_FG005	GRMZM2G007466	GRMZM2G004040	AC215309.3_FG004	AC210816.3_FG006	GRMZM2G005991	GRMZM2G005990
GRMZM2G000288	AC217975.3_FG001	GRMZM2G007651	GRMZM2G004060	AC217401.3_FG003	AC211164.5_FG003	GRMZM2G006047	GRMZM2G006377
GRMZM2G000397	AC225718.2_FG006	GRMZM2G007835	GRMZM2G004111	AC217897.3_FG010	AC211478.3_FG004	GRMZM2G007835	GRMZM2G007122
GRMZM2G000650	AC231745.1_FG003	GRMZM2G007848	GRMZM2G004528	AC218972.3_FG001	AC212353.4_FG004	GRMZM2G008259	GRMZM2G007229
GRMZM2G000753	AC233865.1_FG006	GRMZM2G007939	GRMZM2G004534	AC225147.4_FG003	AC213099.3_FG001	GRMZM2G008728	GRMZM2G007381
GRMZM2G000816	AC233866.1_FG006	GRMZM2G008060	GRMZM2G005170	AC225193.3_FG003	AC213463.3_FG007	GRMZM2G009188	GRMZM2G007475
GRMZM2G000818	AC233870.1_FG004	GRMZM2G008259	GRMZM2G005256	AC226235.2_FG001	AC217358.3_FG005	GRMZM2G009638	GRMZM2G007969
GRMZM2G000923	AC233870.1_FG006	GRMZM2G008728	GRMZM2G005260	AC230013.2_FG007	AC217975.3_FG001	GRMZM2G009724	GRMZM2G008060
GRMZM2G001084	AC233887.1_FG006	GRMZM2G009638	GRMZM2G005859	AC231180.2_FG001	AC225718.2_FG006	GRMZM2G009894	GRMZM2G008273
GRMZM2G001243	AC233910.1_FG004	GRMZM2G009871	GRMZM2G005954	AC233870.1_FG004	AC231745.1_FG003	GRMZM2G009928	GRMZM2G008748
GRMZM2G001255	AC233910.1_FG005	GRMZM2G009894	GRMZM2G005990	AC233893.1_FG002	AC233866.1_FG006	GRMZM2G009958	GRMZM2G010085
GRMZM2G001288	AC233910.1_FG010	GRMZM2G009928	GRMZM2G006377	AC233949.1_FG004	AC233870.1_FG006	GRMZM2G010093	GRMZM2G010142
GRMZM2G001724	AC233938.1_FG003	GRMZM2G009958	GRMZM2G007038	AC233979.1_FG007	AC233878.1_FG004	GRMZM2G011098	GRMZM2G010491
GRMZM2G001850	AC233942.1_FG001	GRMZM2G010093	GRMZM2G007122	AC233979.1_FG008	AC233910.1_FG004	GRMZM2G011878	GRMZM2G010937
GRMZM2G001973	AC233953.1_FG005	GRMZM2G010221	GRMZM2G007229	AC235541.1_FG002	AC233910.1_FG005	GRMZM2G012328	GRMZM2G011078
GRMZM2G002416	AC234171.1_FG003	GRMZM2G011269	GRMZM2G007587	EF517601.1_FG012	AC233910.1_FG008	GRMZM2G012501	GRMZM2G011627
GRMZM2G002499	AC234528.1_FG004	GRMZM2G012140	GRMZM2G008242	GRMZM2G000126	AC233910.1_FG010	GRMZM2G012690	GRMZM2G011631
GRMZM2G003318	AY542798.1_FG003	GRMZM2G012160	GRMZM2G008263	GRMZM2G000261	AC233938.1_FG003	GRMZM2G013206	GRMZM2G011731
GRMZM2G003385	GRMZM2G000171	GRMZM2G012213	GRMZM2G009048	GRMZM2G000278	AC233942.1_FG001	GRMZM2G013581	GRMZM2G012405
GRMZM2G003530	GRMZM2G000219	GRMZM2G012342	GRMZM2G009223	GRMZM2G000288	AC233955.1_FG003	GRMZM2G013726	GRMZM2G012631
GRMZM2G003565	GRMZM2G000593	GRMZM2G012397	GRMZM2G009804	GRMZM2G000397	AC234154.1_FG007	GRMZM2G014240	GRMZM2G013378
GRMZM2G003762	GRMZM2G001272	GRMZM2G012501	GRMZM2G010349	GRMZM2G000623	AC234520.1_FG003	GRMZM2G014397	GRMZM2G013619
GRMZM2G003897	GRMZM2G001421	GRMZM2G012758	GRMZM2G010433	GRMZM2G000753	AC234521.1_FG004	GRMZM2G014975	GRMZM2G013652
GRMZM2G004305	GRMZM2G002391	GRMZM2G014009	GRMZM2G010491	GRMZM2G000818	AC234526.1_FG005	GRMZM2G015295	GRMZM2G014076
GRMZM2G004377	GRMZM2G002578	GRMZM2G014854	GRMZM2G010884	GRMZM2G001084	AC234528.1_FG005	GRMZM2G015364	GRMZM2G014295
GRMZM2G004653	GRMZM2G002754	GRMZM2G014975	GRMZM2G010987	GRMZM2G001205	GRMZM2G000209	GRMZM2G015436	GRMZM2G014382
GRMZM2G004909	GRMZM2G002807	GRMZM2G015238	GRMZM2G011627	GRMZM2G001243	GRMZM2G000219	GRMZM2G015642	GRMZM2G014400
GRMZM2G005339	GRMZM2G003002	GRMZM2G015295	GRMZM2G011731	GRMZM2G001255	GRMZM2G000380	GRMZM2G016150	GRMZM2G014444
GRMZM2G005350	GRMZM2G003022	GRMZM2G015364	GRMZM2G012631	GRMZM2G001332	GRMZM2G000593	GRMZM2G016323	GRMZM2G015314
GRMZM2G005737	GRMZM2G003057	GRMZM2G015436	GRMZM2G012966	GRMZM2G001850	GRMZM2G000686	GRMZM2G016890	GRMZM2G015520
GRMZM2G005869	GRMZM2G003090	GRMZM2G015596	GRMZM2G013619	GRMZM2G001895	GRMZM2G001247	GRMZM2G017351	GRMZM2G016232
GRMZM2G005984	GRMZM2G003304	GRMZM2G015967	GRMZM2G014382	GRMZM2G002130	GRMZM2G001272	GRMZM2G017853	GRMZM2G016886
GRMZM2G006047	GRMZM2G003307	GRMZM2G016066	GRMZM2G014444	GRMZM2G002286	GRMZM2G001421	GRMZM2G018177	GRMZM2G017586
GRMZM2G006130	GRMZM2G003377	GRMZM2G016236	GRMZM2G014653	GRMZM2G002315	GRMZM2G001898	GRMZM2G018416	GRMZM2G018197
GRMZM2G006806	GRMZM2G003642	GRMZM2G016622	GRMZM2G014695	GRMZM2G002416	GRMZM2G002391	GRMZM2G018595	GRMZM2G018281
GRMZM2G006937	GRMZM2G003662	GRMZM2G017290	GRMZM2G014833	GRMZM2G002786	GRMZM2G002578	GRMZM2G019119	GRMZM2G018770
GRMZM2G007146	GRMZM2G003720	GRMZM2G017351	GRMZM2G015285	GRMZM2G002859	GRMZM2G002807	GRMZM2G019500	GRMZM2G018775
GRMZM2G007283	GRMZM2G003724	GRMZM2G017419	GRMZM2G015289	GRMZM2G003064	GRMZM2G002830	GRMZM2G020140	GRMZM2G019284
GRMZM2G007404	GRMZM2G003861	GRMZM2G017853	GRMZM2G015344	GRMZM2G003306	GRMZM2G002948	GRMZM2G020183	GRMZM2G019738
GRMZM2G007651	GRMZM2G003869	GRMZM2G018006	GRMZM2G015784	GRMZM2G003331	GRMZM2G003022	GRMZM2G020320	GRMZM2G020002
GRMZM2G007683	GRMZM2G003883	GRMZM2G018059	GRMZM2G015989	GRMZM2G003385	GRMZM2G003057	GRMZM2G020484	GRMZM2G020054
GRMZM2G007835	GRMZM2G004006	GRMZM2G018177	GRMZM2G016084	GRMZM2G003426	GRMZM2G003076	GRMZM2G020666	GRMZM2G020150
GRMZM2G007848	GRMZM2G004040	GRMZM2G018375	GRMZM2G016189	GRMZM2G003762	GRMZM2G003304	GRMZM2G020814	GRMZM2G020201
GRMZM2G007939	GRMZM2G004060	GRMZM2G018579	GRMZM2G016232	GRMZM2G003897	GRMZM2G003377	GRMZM2G020840	GRMZM2G020772
GRMZM2G008095	GRMZM2G004111	GRMZM2G018823	GRMZM2G016677	GRMZM2G004161	GRMZM2G003642	GRMZM2G021194	GRMZM2G020928
GRMZM2G008259	GRMZM2G004523	GRMZM2G019437	GRMZM2G016886	GRMZM2G004290	GRMZM2G003662	GRMZM2G021706	GRMZM2G020940
GRMZM2G008425	GRMZM2G004528	GRMZM2G019500	GRMZM2G017426	GRMZM2G004356	GRMZM2G003861	GRMZM2G022180	GRMZM2G021849
GRMZM2G008649	GRMZM2G004534	GRMZM2G019812	GRMZM2G017537	GRMZM2G004382	GRMZM2G003992	GRMZM2G022313	GRMZM2G022413
GRMZM2G008728	GRMZM2G005000	GRMZM2G020140	GRMZM2G017586	GRMZM2G004511	GRMZM2G004040	GRMZM2G022453	GRMZM2G022632
GRMZM2G009014	GRMZM2G005146	GRMZM2G020631	GRMZM2G017789	GRMZM2G004696	GRMZM2G004060	GRMZM2G022931	GRMZM2G023520
GRMZM2G009365	GRMZM2G005260	GRMZM2G020840	GRMZM2G018586	GRMZM2G004709	GRMZM2G004111	GRMZM2G022958	GRMZM2G024234
GRMZM2G009438	GRMZM2G005365	GRMZM2G020976	GRMZM2G018770	GRMZM2G004768	GRMZM2G004138	GRMZM2G023232	GRMZM2G024293
GRMZM2G009443	GRMZM2G005419	GRMZM2G021706	GRMZM2G018901	GRMZM2G004856	GRMZM2G004160	GRMZM2G023291	GRMZM2G024310
GRMZM2G009638	GRMZM2G005493	GRMZM2G021777	GRMZM2G019180	GRMZM2G004878	GRMZM2G004349	GRMZM2G023387	GRMZM2G024865
GRMZM2G009894	GRMZM2G005499	GRMZM2G021912	GRMZM2G019411	GRMZM2G004924	GRMZM2G004534	GRMZM2G023952	GRMZM2G025281
GRMZM2G009928	GRMZM2G005859	GRMZM2G022088	GRMZM2G019901	GRMZM2G005036	GRMZM2G004590	GRMZM2G024708	GRMZM2G026143
GRMZM2G009958	GRMZM2G005954	GRMZM2G022180	GRMZM2G020002	GRMZM2G005339	GRMZM2G004959	GRMZM2G024799	GRMZM2G026892
GRMZM2G010136	GRMZM2G005980	GRMZM2G022313	GRMZM2G020054	GRMZM2G005350	GRMZM2G005000	GRMZM2G025037	GRMZM2G027098
GRMZM2G010221	GRMZM2G005990	GRMZM2G022359	GRMZM2G020150	GRMZM2G005947	GRMZM2G005107	GRMZM2G025074	GRMZM2G028104
GRMZM2G010298	GRMZM2G006377	GRMZM2G022453	GRMZM2G020201	GRMZM2G005991	GRMZM2G005256	GRMZM2G025190	GRMZM2G029029
GRMZM2G010363	GRMZM2G006428	GRMZM2G022859	GRMZM2G020928	GRMZM2G006047	GRMZM2G005419	GRMZM2G026930	GRMZM2G029107
GRMZM2G010863	GRMZM2G006672	GRMZM2G022958	GRMZM2G021074	GRMZM2G006130	GRMZM2G005624	GRMZM2G027193	GRMZM2G029194
GRMZM2G010868	GRMZM2G007038	GRMZM2G023242	GRMZM2G021416	GRMZM2G006178	GRMZM2G005825	GRMZM2G027728	GRMZM2G029506
GRMZM2G010892	GRMZM2G007122	GRMZM2G023387	GRMZM2G021530	GRMZM2G006977	GRMZM2G005939	GRMZM2G027862	GRMZM2G030016
GRMZM2G010991	GRMZM2G007160	GRMZM2G023906	GRMZM2G021784	GRMZM2G007055	GRMZM2G005980	GRMZM2G027995	GRMZM2G030165
GRMZM2G011136	GRMZM2G007229	GRMZM2G026015	GRMZM2G021849	GRMZM2G007283	GRMZM2G005990	GRMZM2G028218	GRMZM2G030402
GRMZM2G011173	GRMZM2G007381	GRMZM2G027862	GRMZM2G022383	GRMZM2G007288	GRMZM2G006085	GRMZM2G028397	GRMZM2G030915
GRMZM2G011222	GRMZM2G007441	GRMZM2G027995	GRMZM2G022413	GRMZM2G007651	GRMZM2G006117	GRMZM2G028736	GRMZM2G031572
GRMZM2G011269	GRMZM2G007587	GRMZM2G028218	GRMZM2G022876	GRMZM2G007683	GRMZM2G006377	GRMZM2G028955	GRMZM2G032376
GRMZM2G012140	GRMZM2G008175	GRMZM2G028516	GRMZM2G022915	GRMZM2G007835	GRMZM2G006428	GRMZM2G029856	GRMZM2G032564
GRMZM2G012143	GRMZM2G008242	GRMZM2G028736	GRMZM2G023798	GRMZM2G007885	GRMZM2G006453	GRMZM2G029879	GRMZM2G032694
GRMZM2G012262	GRMZM2G008263	GRMZM2G030523	GRMZM2G024293	GRMZM2G008061	GRMZM2G006507	GRMZM2G030036	GRMZM2G033555
GRMZM2G012328	GRMZM2G008623	GRMZM2G031504	GRMZM2G024310	GRMZM2G008095	GRMZM2G006672	GRMZM2G030444	GRMZM2G033787
GRMZM2G012342	GRMZM2G008712	GRMZM2G031545	GRMZM2G024690	GRMZM2G008259	GRMZM2G006676	GRMZM2G030523	GRMZM2G034096
GRMZM2G012501	GRMZM2G008714	GRMZM2G031859	GRMZM2G024851	GRMZM2G008374	GRMZM2G007122	GRMZM2G031545	GRMZM2G034276
GRMZM2G012546	GRMZM2G008748	GRMZM2G032071	GRMZM2G024865	GRMZM2G008649	GRMZM2G007229	GRMZM2G031859	GRMZM2G034326
GRMZM2G012758	GRMZM2G008919	GRMZM2G032107	GRMZM2G024976	GRMZM2G008728	GRMZM2G007258	GRMZM2G031954	GRMZM2G035325
GRMZM2G012841	GRMZM2G009048	GRMZM2G033348	GRMZM2G025171	GRMZM2G009188	GRMZM2G007381	GRMZM2G031991	GRMZM2G035417
GRMZM2G013581	GRMZM2G009335	GRMZM2G033626	GRMZM2G025242	GRMZM2G009282	GRMZM2G007466	GRMZM2G032071	GRMZM2G035620
GRMZM2G013634	GRMZM2G009344	GRMZM2G033680	GRMZM2G025281	GRMZM2G009335	GRMZM2G007475	GRMZM2G032198	GRMZM2G035849
GRMZM2G014136	GRMZM2G009387	GRMZM2G034152	GRMZM2G025470	GRMZM2G009406	GRMZM2G007587	GRMZM2G032419	GRMZM2G035985
GRMZM2G014170	GRMZM2G009598	GRMZM2G034217	GRMZM2G025598	GRMZM2G009544	GRMZM2G007757	GRMZM2G032896	GRMZM2G035996
GRMZM2G014397	GRMZM2G009804	GRMZM2G034453	GRMZM2G025659	GRMZM2G009571	GRMZM2G007969	GRMZM2G033126	GRMZM2G036034
GRMZM2G014813	GRMZM2G009843	GRMZM2G034724	GRMZM2G025742	GRMZM2G009724	GRMZM2G008367	GRMZM2G033538	GRMZM2G036186
GRMZM2G014854	GRMZM2G009845	GRMZM2G035298	GRMZM2G025812	GRMZM2G009894	GRMZM2G008623	GRMZM2G033626	GRMZM2G036697
GRMZM2G015126	GRMZM2G009901	GRMZM2G035401	GRMZM2G025954	GRMZM2G009958	GRMZM2G008748	GRMZM2G033680	GRMZM2G036708
GRMZM2G015295	GRMZM2G009948	GRMZM2G035807	GRMZM2G026892	GRMZM2G010093	GRMZM2G008819	GRMZM2G034764	GRMZM2G037130
GRMZM2G015384	GRMZM2G010016	GRMZM2G035821	GRMZM2G027331	GRMZM2G010251	GRMZM2G008919	GRMZM2G035017	GRMZM2G037189
GRMZM2G015436	GRMZM2G010142	GRMZM2G037177	GRMZM2G028183	GRMZM2G010323	GRMZM2G009387	GRMZM2G035298	GRMZM2G038313
GRMZM2G015605	GRMZM2G010290	GRMZM2G037193	GRMZM2G028709	GRMZM2G010783	GRMZM2G009653	GRMZM2G035584	GRMZM2G038967
GRMZM2G015902	GRMZM2G010348	GRMZM2G037368	GRMZM2G029029	GRMZM2G010797	GRMZM2G009717	GRMZM2G035922	GRMZM2G040638
GRMZM2G016066	GRMZM2G010349	GRMZM2G038281	GRMZM2G029058	GRMZM2G010834	GRMZM2G009876	GRMZM2G036629	GRMZM2G041275
GRMZM2G016088	GRMZM2G010491	GRMZM2G039455	GRMZM2G029101	GRMZM2G010991	GRMZM2G010052	GRMZM2G036765	GRMZM2G041714
GRMZM2G016150	GRMZM2G010953	GRMZM2G039622	GRMZM2G029506	GRMZM2G011071	GRMZM2G010054	GRMZM2G037177	GRMZM2G041881
GRMZM2G016236	GRMZM2G010987	GRMZM2G039996	GRMZM2G029530	GRMZM2G011098	GRMZM2G010085	GRMZM2G037322	GRMZM2G042027
GRMZM2G016890	GRMZM2G011314	GRMZM2G040030	GRMZM2G029559	GRMZM2G011513	GRMZM2G010142	GRMZM2G038284	GRMZM2G042502
GRMZM2G016894	GRMZM2G011319	GRMZM2G040095	GRMZM2G029583	GRMZM2G011888	GRMZM2G010238	GRMZM2G038931	GRMZM2G042582
GRMZM2G017187	GRMZM2G011479	GRMZM2G040296	GRMZM2G029824	GRMZM2G012160	GRMZM2G010257	GRMZM2G039455	GRMZM2G043887
GRMZM2G017257	GRMZM2G011520	GRMZM2G040382	GRMZM2G029845	GRMZM2G012233	GRMZM2G010290	GRMZM2G040030	GRMZM2G043932
GRMZM2G017266	GRMZM2G011731	GRMZM2G040515	GRMZM2G030628	GRMZM2G012262	GRMZM2G010349	GRMZM2G040090	GRMZM2G044557
GRMZM2G017290	GRMZM2G011888	GRMZM2G040618	GRMZM2G030839	GRMZM2G012328	GRMZM2G010357	GRMZM2G040515	GRMZM2G045005
GRMZM2G017319	GRMZM2G012119	GRMZM2G042036	GRMZM2G030915	GRMZM2G012501	GRMZM2G010362	GRMZM2G040876	GRMZM2G045706
GRMZM2G017351	GRMZM2G012160	GRMZM2G042040	GRMZM2G031028	GRMZM2G012566	GRMZM2G010491	GRMZM2G042040	GRMZM2G045849
GRMZM2G017419	GRMZM2G012178	GRMZM2G043119	GRMZM2G031568	GRMZM2G012690	GRMZM2G010937	GRMZM2G042136	GRMZM2G046005
GRMZM2G017460	GRMZM2G012324	GRMZM2G043127	GRMZM2G031572	GRMZM2G012758	GRMZM2G010944	GRMZM2G042636	GRMZM2G046574
GRMZM2G017522	GRMZM2G012326	GRMZM2G043147	GRMZM2G032049	GRMZM2G013206	GRMZM2G011078	GRMZM2G043127	GRMZM2G047095
GRMZM2G017557	GRMZM2G012391	GRMZM2G043275	GRMZM2G032821	GRMZM2G013581	GRMZM2G011479	GRMZM2G043819	GRMZM2G047138
GRMZM2G017682	GRMZM2G012631	GRMZM2G044060	GRMZM2G033555	GRMZM2G013726	GRMZM2G011520	GRMZM2G043822	GRMZM2G047321
GRMZM2G017741	GRMZM2G012891	GRMZM2G044343	GRMZM2G033653	GRMZM2G013814	GRMZM2G011523	GRMZM2G044004	GRMZM2G047774
GRMZM2G017853	GRMZM2G012966	GRMZM2G044388	GRMZM2G033787	GRMZM2G013908	GRMZM2G011731	GRMZM2G044027	GRMZM2G047813
GRMZM2G017894	GRMZM2G013378	GRMZM2G044819	GRMZM2G034069	GRMZM2G013986	GRMZM2G012031	GRMZM2G044388	GRMZM2G047867
GRMZM2G017961	GRMZM2G013600	GRMZM2G045664	GRMZM2G034120	GRMZM2G014170	GRMZM2G012140	GRMZM2G044493	GRMZM2G047961
GRMZM2G018006	GRMZM2G013612	GRMZM2G046011	GRMZM2G034276	GRMZM2G014240	GRMZM2G012178	GRMZM2G044819	GRMZM2G048136
GRMZM2G018103	GRMZM2G013619	GRMZM2G046583	GRMZM2G034302	GRMZM2G014397	GRMZM2G012405	GRMZM2G045987	GRMZM2G048295
GRMZM2G018177	GRMZM2G013652	GRMZM2G046924	GRMZM2G034326	GRMZM2G014854	GRMZM2G012600	GRMZM2G046011	GRMZM2G048324
GRMZM2G018251	GRMZM2G013761	GRMZM2G047214	GRMZM2G035213	GRMZM2G014914	GRMZM2G012631	GRMZM2G046924	GRMZM2G048804
GRMZM2G018375	GRMZM2G013783	GRMZM2G047681	GRMZM2G035325	GRMZM2G014975	GRMZM2G013378	GRMZM2G047214	GRMZM2G049269
GRMZM2G018566	GRMZM2G013908	GRMZM2G048482	GRMZM2G035341	GRMZM2G015126	GRMZM2G013391	GRMZM2G047299	GRMZM2G049790
GRMZM2G018595	GRMZM2G014295	GRMZM2G048846	GRMZM2G035370	GRMZM2G015295	GRMZM2G013619	GRMZM2G047404	GRMZM2G050514
GRMZM2G018926	GRMZM2G014346	GRMZM2G048907	GRMZM2G035620	GRMZM2G015364	GRMZM2G013652	GRMZM2G047512	GRMZM2G050550
GRMZM2G019106	GRMZM2G014382	GRMZM2G049484	GRMZM2G035708	GRMZM2G015384	GRMZM2G013783	GRMZM2G048154	GRMZM2G051270
GRMZM2G019183	GRMZM2G014400	GRMZM2G050118	GRMZM2G035849	GRMZM2G015436	GRMZM2G014069	GRMZM2G050159	GRMZM2G052078
GRMZM2G019257	GRMZM2G014444	GRMZM2G050460	GRMZM2G035996	GRMZM2G015610	GRMZM2G014076	GRMZM2G050218	GRMZM2G052100
GRMZM2G019353	GRMZM2G014653	GRMZM2G050833	GRMZM2G036186	GRMZM2G015642	GRMZM2G014295	GRMZM2G050730	GRMZM2G052562
GRMZM2G019411	GRMZM2G014695	GRMZM2G051276	GRMZM2G036697	GRMZM2G016153	GRMZM2G014341	GRMZM2G050833	GRMZM2G052869
GRMZM2G019437	GRMZM2G015285	GRMZM2G051403	GRMZM2G036880	GRMZM2G016890	GRMZM2G014382	GRMZM2G051262	GRMZM2G053298
GRMZM2G019500	GRMZM2G015289	GRMZM2G051630	GRMZM2G037150	GRMZM2G017086	GRMZM2G014400	GRMZM2G051782	GRMZM2G053908
GRMZM2G019812	GRMZM2G015314	GRMZM2G051782	GRMZM2G037189	GRMZM2G017266	GRMZM2G014444	GRMZM2G051866	GRMZM2G054123
GRMZM2G020840	GRMZM2G015324	GRMZM2G051866	GRMZM2G038313	GRMZM2G017351	GRMZM2G014653	GRMZM2G052341	GRMZM2G054559
GRMZM2G021194	GRMZM2G015592	GRMZM2G051894	GRMZM2G038365	GRMZM2G017421	GRMZM2G014805	GRMZM2G052418	GRMZM2G055125
GRMZM2G021706	GRMZM2G016189	GRMZM2G052416	GRMZM2G038512	GRMZM2G017460	GRMZM2G014833	GRMZM2G052644	GRMZM2G055276
GRMZM2G021777	GRMZM2G016232	GRMZM2G053322	GRMZM2G039246	GRMZM2G017654	GRMZM2G015132	GRMZM2G053023	GRMZM2G055698
GRMZM2G021973	GRMZM2G016250	GRMZM2G053898	GRMZM2G039345	GRMZM2G017853	GRMZM2G015289	GRMZM2G053319	GRMZM2G055807
GRMZM2G022088	GRMZM2G016435	GRMZM2G053999	GRMZM2G039396	GRMZM2G017894	GRMZM2G015314	GRMZM2G053898	GRMZM2G055936
GRMZM2G022090	GRMZM2G016622	GRMZM2G054387	GRMZM2G040878	GRMZM2G017941	GRMZM2G015324	GRMZM2G053999	GRMZM2G056039
GRMZM2G022180	GRMZM2G016677	GRMZM2G055704	GRMZM2G041060	GRMZM2G018070	GRMZM2G015361	GRMZM2G054012	GRMZM2G056078
GRMZM2G022181	GRMZM2G016886	GRMZM2G055857	GRMZM2G041275	GRMZM2G018103	GRMZM2G015432	GRMZM2G055704	GRMZM2G056252
GRMZM2G022619	GRMZM2G017077	GRMZM2G056419	GRMZM2G041881	GRMZM2G018177	GRMZM2G015976	GRMZM2G055752	GRMZM2G056431
GRMZM2G022859	GRMZM2G017254	GRMZM2G056743	GRMZM2G042027	GRMZM2G018416	GRMZM2G016106	GRMZM2G056419	GRMZM2G056501
GRMZM2G022947	GRMZM2G017426	GRMZM2G056870	GRMZM2G042582	GRMZM2G018447	GRMZM2G016189	GRMZM2G056569	GRMZM2G056908
GRMZM2G022958	GRMZM2G017429	GRMZM2G056929	GRMZM2G042664	GRMZM2G018579	GRMZM2G016232	GRMZM2G056702	GRMZM2G056961
GRMZM2G023347	GRMZM2G017537	GRMZM2G057075	GRMZM2G043291	GRMZM2G018595	GRMZM2G016250	GRMZM2G056743	GRMZM2G057158
GRMZM2G023387	GRMZM2G017586	GRMZM2G057243	GRMZM2G043348	GRMZM2G018716	GRMZM2G016480	GRMZM2G056870	GRMZM2G057258
GRMZM2G023652	GRMZM2G017636	GRMZM2G057380	GRMZM2G043749	GRMZM2G018885	GRMZM2G016605	GRMZM2G056929	GRMZM2G057672
GRMZM2G023748	GRMZM2G018027	GRMZM2G057535	GRMZM2G044074	GRMZM2G019119	GRMZM2G016827	GRMZM2G057075	GRMZM2G057823
GRMZM2G023906	GRMZM2G018281	GRMZM2G057630	GRMZM2G044383	GRMZM2G019183	GRMZM2G016886	GRMZM2G057243	GRMZM2G058105
GRMZM2G023988	GRMZM2G018462	GRMZM2G058057	GRMZM2G044569	GRMZM2G019257	GRMZM2G017197	GRMZM2G057251	GRMZM2G058345
GRMZM2G024267	GRMZM2G018631	GRMZM2G058305	GRMZM2G044800	GRMZM2G019260	GRMZM2G017305	GRMZM2G057441	GRMZM2G058402
GRMZM2G024391	GRMZM2G018678	GRMZM2G058522	GRMZM2G044900	GRMZM2G019373	GRMZM2G017586	GRMZM2G057959	GRMZM2G058528
GRMZM2G024517	GRMZM2G018770	GRMZM2G058595	GRMZM2G045005	GRMZM2G019437	GRMZM2G017789	GRMZM2G058305	GRMZM2G058612
GRMZM2G024958	GRMZM2G018771	GRMZM2G058948	GRMZM2G045668	GRMZM2G019500	GRMZM2G017923	GRMZM2G058522	GRMZM2G059308
GRMZM2G025037	GRMZM2G018775	GRMZM2G059937	GRMZM2G045706	GRMZM2G019812	GRMZM2G018027	GRMZM2G058868	GRMZM2G059706
GRMZM2G025074	GRMZM2G018876	GRMZM2G060669	GRMZM2G045849	GRMZM2G020040	GRMZM2G018197	GRMZM2G058870	GRMZM2G059991
GRMZM2G025123	GRMZM2G018901	GRMZM2G060987	GRMZM2G046574	GRMZM2G020140	GRMZM2G018241	GRMZM2G059937	GRMZM2G060383
GRMZM2G025552	GRMZM2G019121	GRMZM2G061016	GRMZM2G046587	GRMZM2G020320	GRMZM2G018281	GRMZM2G060290	GRMZM2G060522
GRMZM2G025671	GRMZM2G019180	GRMZM2G061442	GRMZM2G046804	GRMZM2G020401	GRMZM2G018375	GRMZM2G060918	GRMZM2G060702
GRMZM2G025992	GRMZM2G019335	GRMZM2G061928	GRMZM2G047095	GRMZM2G020544	GRMZM2G018462	GRMZM2G060974	GRMZM2G061135
GRMZM2G026015	GRMZM2G019413	GRMZM2G062738	GRMZM2G047616	GRMZM2G020666	GRMZM2G018770	GRMZM2G061186	GRMZM2G061900
GRMZM2G026024	GRMZM2G019562	GRMZM2G063162	GRMZM2G047695	GRMZM2G020814	GRMZM2G018771	GRMZM2G062618	GRMZM2G062024
GRMZM2G026143	GRMZM2G019738	GRMZM2G063917	GRMZM2G047867	GRMZM2G020840	GRMZM2G018775	GRMZM2G063162	GRMZM2G062076
GRMZM2G026371	GRMZM2G019746	GRMZM2G064096	GRMZM2G047954	GRMZM2G020976	GRMZM2G018820	GRMZM2G064136	GRMZM2G062396
GRMZM2G026833	GRMZM2G019901	GRMZM2G064136	GRMZM2G048012	GRMZM2G021194	GRMZM2G018869	GRMZM2G064193	GRMZM2G063163
GRMZM2G027043	GRMZM2G020002	GRMZM2G064193	GRMZM2G048045	GRMZM2G021706	GRMZM2G018876	GRMZM2G065083	GRMZM2G063262
GRMZM2G027183	GRMZM2G020034	GRMZM2G064406	GRMZM2G048136	GRMZM2G022088	GRMZM2G019121	GRMZM2G065635	GRMZM2G063340
GRMZM2G027209	GRMZM2G020054	GRMZM2G064914	GRMZM2G048313	GRMZM2G022090	GRMZM2G019361	GRMZM2G065718	GRMZM2G063679
GRMZM2G027232	GRMZM2G020150	GRMZM2G065083	GRMZM2G048324	GRMZM2G022180	GRMZM2G019738	GRMZM2G066219	GRMZM2G063756
GRMZM2G027640	GRMZM2G020201	GRMZM2G065970	GRMZM2G048804	GRMZM2G022181	GRMZM2G019901	GRMZM2G066460	GRMZM2G063882
GRMZM2G027728	GRMZM2G020429	GRMZM2G066496	GRMZM2G049041	GRMZM2G022453	GRMZM2G020002	GRMZM2G066469	GRMZM2G064031
GRMZM2G027851	GRMZM2G020772	GRMZM2G066612	GRMZM2G049588	GRMZM2G022558	GRMZM2G020054	GRMZM2G066496	GRMZM2G064255
GRMZM2G027862	GRMZM2G020928	GRMZM2G066650	GRMZM2G049695	GRMZM2G022616	GRMZM2G020150	GRMZM2G066650	GRMZM2G064473
GRMZM2G027995	GRMZM2G020940	GRMZM2G067575	GRMZM2G049790	GRMZM2G022619	GRMZM2G020201	GRMZM2G066820	GRMZM2G064580
GRMZM2G028218	GRMZM2G021074	GRMZM2G067600	GRMZM2G050307	GRMZM2G022699	GRMZM2G020631	GRMZM2G067183	GRMZM2G064799
GRMZM2G028258	GRMZM2G021339	GRMZM2G067601	GRMZM2G050514	GRMZM2G022859	GRMZM2G020772	GRMZM2G067417	GRMZM2G064868
GRMZM2G028335	GRMZM2G021416	GRMZM2G067908	GRMZM2G050914	GRMZM2G022931	GRMZM2G020928	GRMZM2G067456	GRMZM2G065125
GRMZM2G028516	GRMZM2G021598	GRMZM2G067985	GRMZM2G051270	GRMZM2G022947	GRMZM2G020940	GRMZM2G067476	GRMZM2G065868
GRMZM2G028556	GRMZM2G021635	GRMZM2G068059	GRMZM2G052509	GRMZM2G022958	GRMZM2G021129	GRMZM2G067575	GRMZM2G066528
GRMZM2G028736	GRMZM2G021784	GRMZM2G069542	GRMZM2G052544	GRMZM2G023020	GRMZM2G021598	GRMZM2G067985	GRMZM2G066636
GRMZM2G029186	GRMZM2G021849	GRMZM2G069713	GRMZM2G052610	GRMZM2G023133	GRMZM2G021635	GRMZM2G068322	GRMZM2G066867
GRMZM2G029307	GRMZM2G022032	GRMZM2G069816	GRMZM2G052869	GRMZM2G023232	GRMZM2G021849	GRMZM2G068392	GRMZM2G067225
GRMZM2G029323	GRMZM2G022192	GRMZM2G070047	GRMZM2G053019	GRMZM2G023291	GRMZM2G021921	GRMZM2G068808	GRMZM2G068277
GRMZM2G029370	GRMZM2G022242	GRMZM2G070138	GRMZM2G053485	GRMZM2G023387	GRMZM2G022032	GRMZM2G069772	GRMZM2G068496
GRMZM2G029933	GRMZM2G022279	GRMZM2G070199	GRMZM2G053909	GRMZM2G023748	GRMZM2G022229	GRMZM2G069816	GRMZM2G069018
GRMZM2G030325	GRMZM2G022403	GRMZM2G070360	GRMZM2G054123	GRMZM2G023906	GRMZM2G022242	GRMZM2G070047	GRMZM2G069093
GRMZM2G030494	GRMZM2G022413	GRMZM2G070605	GRMZM2G055125	GRMZM2G023952	GRMZM2G022383	GRMZM2G070138	GRMZM2G069528
GRMZM2G031169	GRMZM2G022563	GRMZM2G070780	GRMZM2G055807	GRMZM2G024448	GRMZM2G022403	GRMZM2G070199	GRMZM2G069542
GRMZM2G031177	GRMZM2G022662	GRMZM2G071034	GRMZM2G055960	GRMZM2G024517	GRMZM2G022413	GRMZM2G070487	GRMZM2G069596
GRMZM2G031354	GRMZM2G022711	GRMZM2G071450	GRMZM2G056039	GRMZM2G024775	GRMZM2G022514	GRMZM2G071630	GRMZM2G069651
GRMZM2G031504	GRMZM2G022787	GRMZM2G071630	GRMZM2G056078	GRMZM2G024799	GRMZM2G022547	GRMZM2G071959	GRMZM2G069911
GRMZM2G031545	GRMZM2G022915	GRMZM2G071745	GRMZM2G056093	GRMZM2G024823	GRMZM2G022563	GRMZM2G073312	GRMZM2G069970
GRMZM2G031586	GRMZM2G023008	GRMZM2G071959	GRMZM2G056252	GRMZM2G025037	GRMZM2G022662	GRMZM2G073498	GRMZM2G070087
GRMZM2G031780	GRMZM2G023059	GRMZM2G072034	GRMZM2G056393	GRMZM2G025042	GRMZM2G022694	GRMZM2G073950	GRMZM2G070115
GRMZM2G031859	GRMZM2G023081	GRMZM2G072280	GRMZM2G056501	GRMZM2G025074	GRMZM2G022787	GRMZM2G074028	GRMZM2G071021
GRMZM2G031930	GRMZM2G023293	GRMZM2G072383	GRMZM2G057158	GRMZM2G025190	GRMZM2G023008	GRMZM2G074138	GRMZM2G071172
GRMZM2G032071	GRMZM2G023520	GRMZM2G073045	GRMZM2G057159	GRMZM2G025528	GRMZM2G023023	GRMZM2G074193	GRMZM2G071491
GRMZM2G032107	GRMZM2G023798	GRMZM2G073223	GRMZM2G057186	GRMZM2G025671	GRMZM2G023081	GRMZM2G074254	GRMZM2G071602
GRMZM2G032198	GRMZM2G024073	GRMZM2G073312	GRMZM2G057251	GRMZM2G025992	GRMZM2G023110	GRMZM2G074386	GRMZM2G071977
GRMZM2G032266	GRMZM2G024293	GRMZM2G073548	GRMZM2G057258	GRMZM2G026085	GRMZM2G023293	GRMZM2G074404	GRMZM2G072071
GRMZM2G032409	GRMZM2G024310	GRMZM2G073609	GRMZM2G057281	GRMZM2G026203	GRMZM2G023313	GRMZM2G074479	GRMZM2G072315
GRMZM2G033208	GRMZM2G024690	GRMZM2G073969	GRMZM2G057820	GRMZM2G026991	GRMZM2G023520	GRMZM2G074687	GRMZM2G072513
GRMZM2G033348	GRMZM2G024738	GRMZM2G074028	GRMZM2G057852	GRMZM2G027049	GRMZM2G024159	GRMZM2G074850	GRMZM2G073079
GRMZM2G033592	GRMZM2G024806	GRMZM2G074097	GRMZM2G057865	GRMZM2G027193	GRMZM2G024303	GRMZM2G076029	GRMZM2G073250
GRMZM2G033626	GRMZM2G024865	GRMZM2G074138	GRMZM2G058158	GRMZM2G027209	GRMZM2G024310	GRMZM2G076062	GRMZM2G073275
GRMZM2G033680	GRMZM2G024976	GRMZM2G074169	GRMZM2G058197	GRMZM2G027232	GRMZM2G024530	GRMZM2G077463	GRMZM2G073622
GRMZM2G034288	GRMZM2G025095	GRMZM2G074193	GRMZM2G058402	GRMZM2G027392	GRMZM2G024551	GRMZM2G077669	GRMZM2G074549
GRMZM2G034410	GRMZM2G025171	GRMZM2G074254	GRMZM2G058447	GRMZM2G027451	GRMZM2G024690	GRMZM2G077851	GRMZM2G074604
GRMZM2G034417	GRMZM2G025243	GRMZM2G074386	GRMZM2G058528	GRMZM2G027640	GRMZM2G024811	GRMZM2G077991	GRMZM2G074735
GRMZM2G034453	GRMZM2G025248	GRMZM2G074404	GRMZM2G059106	GRMZM2G027728	GRMZM2G024851	GRMZM2G078396	GRMZM2G075229
GRMZM2G034534	GRMZM2G025281	GRMZM2G074479	GRMZM2G059191	GRMZM2G027737	GRMZM2G024865	GRMZM2G078468	GRMZM2G075485
GRMZM2G034551	GRMZM2G025451	GRMZM2G074857	GRMZM2G059991	GRMZM2G027862	GRMZM2G024898	GRMZM2G078500	GRMZM2G076204
GRMZM2G034697	GRMZM2G025470	GRMZM2G074898	GRMZM2G060284	GRMZM2G027886	GRMZM2G025078	GRMZM2G079127	GRMZM2G076276
GRMZM2G034724	GRMZM2G025659	GRMZM2G075651	GRMZM2G060296	GRMZM2G027958	GRMZM2G025109	GRMZM2G079348	GRMZM2G076399
GRMZM2G034764	GRMZM2G025742	GRMZM2G076006	GRMZM2G060522	GRMZM2G027995	GRMZM2G025248	GRMZM2G079538	GRMZM2G076826
GRMZM2G034804	GRMZM2G025812	GRMZM2G076062	GRMZM2G060702	GRMZM2G028036	GRMZM2G025281	GRMZM2G079632	GRMZM2G077088
GRMZM2G035017	GRMZM2G025954	GRMZM2G076771	GRMZM2G060742	GRMZM2G028129	GRMZM2G025414	GRMZM2G080567	GRMZM2G077143
GRMZM2G035103	GRMZM2G026523	GRMZM2G076946	GRMZM2G060952	GRMZM2G028134	GRMZM2G025448	GRMZM2G081102	GRMZM2G077356
GRMZM2G035268	GRMZM2G026807	GRMZM2G077991	GRMZM2G061135	GRMZM2G028218	GRMZM2G025470	GRMZM2G081175	GRMZM2G077541
GRMZM2G035298	GRMZM2G026855	GRMZM2G078118	GRMZM2G061929	GRMZM2G028397	GRMZM2G025812	GRMZM2G081536	GRMZM2G077837
GRMZM2G035401	GRMZM2G026868	GRMZM2G078396	GRMZM2G062042	GRMZM2G028516	GRMZM2G025867	GRMZM2G081626	GRMZM2G078143
GRMZM2G035584	GRMZM2G027098	GRMZM2G079127	GRMZM2G062076	GRMZM2G029186	GRMZM2G026143	GRMZM2G082185	GRMZM2G078409
GRMZM2G035807	GRMZM2G027166	GRMZM2G079538	GRMZM2G063163	GRMZM2G029323	GRMZM2G026216	GRMZM2G082330	GRMZM2G078959
GRMZM2G036351	GRMZM2G027331	GRMZM2G079632	GRMZM2G063340	GRMZM2G029370	GRMZM2G026309	GRMZM2G082390	GRMZM2G079236
GRMZM2G036427	GRMZM2G027462	GRMZM2G079832	GRMZM2G063566	GRMZM2G029518	GRMZM2G026322	GRMZM2G082924	GRMZM2G079458
GRMZM2G036464	GRMZM2G027478	GRMZM2G080355	GRMZM2G063679	GRMZM2G029685	GRMZM2G026780	GRMZM2G083058	GRMZM2G079908
GRMZM2G036590	GRMZM2G027627	GRMZM2G080603	GRMZM2G063756	GRMZM2G029879	GRMZM2G026855	GRMZM2G083173	GRMZM2G079956
GRMZM2G036629	GRMZM2G027821	GRMZM2G080652	GRMZM2G063942	GRMZM2G030305	GRMZM2G026889	GRMZM2G083243	GRMZM2G080274
GRMZM2G036708	GRMZM2G027955	GRMZM2G080775	GRMZM2G064001	GRMZM2G030444	GRMZM2G026892	GRMZM2G083253	GRMZM2G081075
GRMZM2G036765	GRMZM2G027991	GRMZM2G081155	GRMZM2G064255	GRMZM2G030523	GRMZM2G027098	GRMZM2G083716	GRMZM2G081571
GRMZM2G037104	GRMZM2G028089	GRMZM2G081462	GRMZM2G064366	GRMZM2G030646	GRMZM2G027105	GRMZM2G084063	GRMZM2G081843
GRMZM2G037134	GRMZM2G028183	GRMZM2G081536	GRMZM2G064386	GRMZM2G030713	GRMZM2G027120	GRMZM2G084587	GRMZM2G082181
GRMZM2G037177	GRMZM2G028432	GRMZM2G081626	GRMZM2G064541	GRMZM2G030882	GRMZM2G027331	GRMZM2G084647	GRMZM2G082203
GRMZM2G037193	GRMZM2G028492	GRMZM2G081883	GRMZM2G064580	GRMZM2G031138	GRMZM2G027462	GRMZM2G085000	GRMZM2G082448
GRMZM2G037265	GRMZM2G028521	GRMZM2G082185	GRMZM2G064695	GRMZM2G031167	GRMZM2G028104	GRMZM2G086845	GRMZM2G082792
GRMZM2G037644	GRMZM2G028640	GRMZM2G082330	GRMZM2G064701	GRMZM2G031326	GRMZM2G028183	GRMZM2G086882	GRMZM2G082962
GRMZM2G037650	GRMZM2G028709	GRMZM2G082390	GRMZM2G064799	GRMZM2G031338	GRMZM2G028234	GRMZM2G087326	GRMZM2G083102
GRMZM2G037698	GRMZM2G028955	GRMZM2G082924	GRMZM2G065066	GRMZM2G031352	GRMZM2G028389	GRMZM2G088524	GRMZM2G083382
GRMZM2G037923	GRMZM2G029029	GRMZM2G082974	GRMZM2G065125	GRMZM2G031354	GRMZM2G028432	GRMZM2G089484	GRMZM2G083689
GRMZM2G038066	GRMZM2G029107	GRMZM2G083058	GRMZM2G065451	GRMZM2G031545	GRMZM2G028676	GRMZM2G089630	GRMZM2G084149
GRMZM2G038281	GRMZM2G029219	GRMZM2G083173	GRMZM2G065494	GRMZM2G031586	GRMZM2G028709	GRMZM2G089688	GRMZM2G084195
GRMZM2G038827	GRMZM2G029506	GRMZM2G083716	GRMZM2G065694	GRMZM2G031859	GRMZM2G029029	GRMZM2G089736	GRMZM2G084521
GRMZM2G039455	GRMZM2G029530	GRMZM2G084063	GRMZM2G065928	GRMZM2G031930	GRMZM2G029055	GRMZM2G091383	GRMZM2G085019
GRMZM2G039622	GRMZM2G029559	GRMZM2G084587	GRMZM2G066413	GRMZM2G031954	GRMZM2G029058	GRMZM2G091397	GRMZM2G085336
GRMZM2G039826	GRMZM2G029566	GRMZM2G084727	GRMZM2G066636	GRMZM2G031991	GRMZM2G029107	GRMZM2G091433	GRMZM2G085909
GRMZM2G039886	GRMZM2G029583	GRMZM2G085646	GRMZM2G068316	GRMZM2G032071	GRMZM2G029396	GRMZM2G091563	GRMZM2G085967
GRMZM2G039954	GRMZM2G029685	GRMZM2G085833	GRMZM2G068665	GRMZM2G032104	GRMZM2G029400	GRMZM2G092468	GRMZM2G087206
GRMZM2G039978	GRMZM2G029824	GRMZM2G086841	GRMZM2G068690	GRMZM2G032107	GRMZM2G029506	GRMZM2G092652	GRMZM2G087212
GRMZM2G039996	GRMZM2G029845	GRMZM2G086845	GRMZM2G068963	GRMZM2G032198	GRMZM2G029559	GRMZM2G092741	GRMZM2G088053
GRMZM2G040030	GRMZM2G030016	GRMZM2G087507	GRMZM2G069203	GRMZM2G032315	GRMZM2G029583	GRMZM2G092804	GRMZM2G088469
GRMZM2G040296	GRMZM2G030125	GRMZM2G087590	GRMZM2G069325	GRMZM2G032419	GRMZM2G029641	GRMZM2G092817	GRMZM2G088834
GRMZM2G040382	GRMZM2G030275	GRMZM2G087598	GRMZM2G069528	GRMZM2G032475	GRMZM2G029845	GRMZM2G092923	GRMZM2G088847
GRMZM2G040515	GRMZM2G030402	GRMZM2G088524	GRMZM2G069596	GRMZM2G032594	GRMZM2G030016	GRMZM2G092945	GRMZM2G088880
GRMZM2G040559	GRMZM2G030422	GRMZM2G088849	GRMZM2G069911	GRMZM2G032896	GRMZM2G030125	GRMZM2G093032	GRMZM2G089506
GRMZM2G040618	GRMZM2G030606	GRMZM2G089136	GRMZM2G069970	GRMZM2G033126	GRMZM2G030165	GRMZM2G093186	GRMZM2G089803
GRMZM2G040634	GRMZM2G030628	GRMZM2G089159	GRMZM2G070011	GRMZM2G033226	GRMZM2G030252	GRMZM2G093951	GRMZM2G089854
GRMZM2G041181	GRMZM2G030839	GRMZM2G089736	GRMZM2G070167	GRMZM2G033348	GRMZM2G030275	GRMZM2G094051	GRMZM2G090274
GRMZM2G041633	GRMZM2G030880	GRMZM2G090034	GRMZM2G070271	GRMZM2G033538	GRMZM2G030402	GRMZM2G094497	GRMZM2G090715
GRMZM2G041697	GRMZM2G030902	GRMZM2G090568	GRMZM2G070563	GRMZM2G033592	GRMZM2G030902	GRMZM2G095252	GRMZM2G090868
GRMZM2G042036	GRMZM2G030915	GRMZM2G091397	GRMZM2G070723	GRMZM2G033626	GRMZM2G030915	GRMZM2G095411	GRMZM2G090904
GRMZM2G042047	GRMZM2G031028	GRMZM2G091563	GRMZM2G071023	GRMZM2G033680	GRMZM2G031001	GRMZM2G095552	GRMZM2G091124
GRMZM2G042118	GRMZM2G031261	GRMZM2G091717	GRMZM2G071307	GRMZM2G033937	GRMZM2G031311	GRMZM2G095968	GRMZM2G091540
GRMZM2G042136	GRMZM2G031317	GRMZM2G092327	GRMZM2G071491	GRMZM2G034013	GRMZM2G031317	GRMZM2G096269	GRMZM2G091621
GRMZM2G042146	GRMZM2G031420	GRMZM2G092427	GRMZM2G071582	GRMZM2G034152	GRMZM2G031420	GRMZM2G097340	GRMZM2G092718
GRMZM2G042602	GRMZM2G031572	GRMZM2G092578	GRMZM2G071602	GRMZM2G034288	GRMZM2G031504	GRMZM2G098015	GRMZM2G094123
GRMZM2G043119	GRMZM2G031904	GRMZM2G092749	GRMZM2G071977	GRMZM2G034534	GRMZM2G031572	GRMZM2G098298	GRMZM2G094867
GRMZM2G043127	GRMZM2G032049	GRMZM2G092923	GRMZM2G072041	GRMZM2G034764	GRMZM2G031613	GRMZM2G098397	GRMZM2G095725
GRMZM2G043275	GRMZM2G032219	GRMZM2G093032	GRMZM2G072315	GRMZM2G034804	GRMZM2G031904	GRMZM2G098721	GRMZM2G095763
GRMZM2G043414	GRMZM2G032351	GRMZM2G093186	GRMZM2G073250	GRMZM2G034855	GRMZM2G031952	GRMZM2G098793	GRMZM2G095955
GRMZM2G043493	GRMZM2G032376	GRMZM2G093325	GRMZM2G073275	GRMZM2G035017	GRMZM2G032049	GRMZM2G098819	GRMZM2G096070
GRMZM2G043819	GRMZM2G032496	GRMZM2G093503	GRMZM2G073622	GRMZM2G035023	GRMZM2G032267	GRMZM2G099363	GRMZM2G096247
GRMZM2G043921	GRMZM2G032564	GRMZM2G094051	GRMZM2G073628	GRMZM2G035103	GRMZM2G032376	GRMZM2G100419	GRMZM2G096491
GRMZM2G043948	GRMZM2G032619	GRMZM2G094224	GRMZM2G074053	GRMZM2G035298	GRMZM2G032496	GRMZM2G100462	GRMZM2G096585
GRMZM2G044027	GRMZM2G032684	GRMZM2G094928	GRMZM2G074241	GRMZM2G035584	GRMZM2G032564	GRMZM2G100881	GRMZM2G097841
GRMZM2G044038	GRMZM2G032694	GRMZM2G095287	GRMZM2G074549	GRMZM2G035807	GRMZM2G032684	GRMZM2G101350	GRMZM2G097884
GRMZM2G044060	GRMZM2G032821	GRMZM2G095333	GRMZM2G074604	GRMZM2G035821	GRMZM2G032694	GRMZM2G101859	GRMZM2G098335
GRMZM2G044126	GRMZM2G032962	GRMZM2G095411	GRMZM2G074735	GRMZM2G035890	GRMZM2G032821	GRMZM2G102483	GRMZM2G098346
GRMZM2G044343	GRMZM2G033493	GRMZM2G095552	GRMZM2G075485	GRMZM2G035922	GRMZM2G032977	GRMZM2G102580	GRMZM2G098957
GRMZM2G044388	GRMZM2G033555	GRMZM2G096348	GRMZM2G075628	GRMZM2G036427	GRMZM2G033117	GRMZM2G102878	GRMZM2G099745
GRMZM2G044498	GRMZM2G033787	GRMZM2G097021	GRMZM2G075676	GRMZM2G036464	GRMZM2G033413	GRMZM2G103345	GRMZM2G100158
GRMZM2G044819	GRMZM2G033885	GRMZM2G097226	GRMZM2G076204	GRMZM2G036629	GRMZM2G033555	GRMZM2G103357	GRMZM2G100225
GRMZM2G045049	GRMZM2G034069	GRMZM2G098290	GRMZM2G076423	GRMZM2G036765	GRMZM2G033619	GRMZM2G103721	GRMZM2G100794
GRMZM2G045398	GRMZM2G034096	GRMZM2G098569	GRMZM2G076631	GRMZM2G036908	GRMZM2G033641	GRMZM2G103884	GRMZM2G101875
GRMZM2G045664	GRMZM2G034120	GRMZM2G098679	GRMZM2G076826	GRMZM2G037015	GRMZM2G033787	GRMZM2G104353	GRMZM2G102069
GRMZM2G045971	GRMZM2G034276	GRMZM2G098721	GRMZM2G077531	GRMZM2G037134	GRMZM2G034065	GRMZM2G104390	GRMZM2G102088
GRMZM2G045987	GRMZM2G034302	GRMZM2G098819	GRMZM2G077809	GRMZM2G037177	GRMZM2G034096	GRMZM2G104394	GRMZM2G102421
GRMZM2G046011	GRMZM2G034326	GRMZM2G098973	GRMZM2G077844	GRMZM2G037204	GRMZM2G034276	GRMZM2G104538	GRMZM2G102447
GRMZM2G046472	GRMZM2G034383	GRMZM2G099340	GRMZM2G078024	GRMZM2G037265	GRMZM2G034326	GRMZM2G104918	GRMZM2G102471
GRMZM2G046583	GRMZM2G034471	GRMZM2G099960	GRMZM2G078143	GRMZM2G037322	GRMZM2G034362	GRMZM2G105571	GRMZM2G102475
GRMZM2G046816	GRMZM2G034868	GRMZM2G100318	GRMZM2G078274	GRMZM2G037469	GRMZM2G034383	GRMZM2G106172	GRMZM2G103236
GRMZM2G046885	GRMZM2G035202	GRMZM2G100344	GRMZM2G079452	GRMZM2G037698	GRMZM2G034794	GRMZM2G106393	GRMZM2G104017
GRMZM2G046924	GRMZM2G035213	GRMZM2G100456	GRMZM2G079458	GRMZM2G037923	GRMZM2G035063	GRMZM2G106590	GRMZM2G104294
GRMZM2G047055	GRMZM2G035222	GRMZM2G101105	GRMZM2G079777	GRMZM2G038281	GRMZM2G035153	GRMZM2G106906	GRMZM2G104505
GRMZM2G047214	GRMZM2G035243	GRMZM2G101350	GRMZM2G079908	GRMZM2G038284	GRMZM2G035222	GRMZM2G107027	GRMZM2G104760
GRMZM2G047298	GRMZM2G035285	GRMZM2G101463	GRMZM2G080107	GRMZM2G039455	GRMZM2G035285	GRMZM2G107473	GRMZM2G105005
GRMZM2G047431	GRMZM2G035325	GRMZM2G101518	GRMZM2G080274	GRMZM2G039542	GRMZM2G035325	GRMZM2G107591	GRMZM2G105348
GRMZM2G047474	GRMZM2G035341	GRMZM2G101859	GRMZM2G080509	GRMZM2G039622	GRMZM2G035341	GRMZM2G107654	GRMZM2G105364
GRMZM2G047681	GRMZM2G035417	GRMZM2G102483	GRMZM2G081571	GRMZM2G039886	GRMZM2G035417	GRMZM2G107731	GRMZM2G105766
GRMZM2G047919	GRMZM2G035579	GRMZM2G102878	GRMZM2G081790	GRMZM2G039954	GRMZM2G035503	GRMZM2G108153	GRMZM2G105996
GRMZM2G048013	GRMZM2G035620	GRMZM2G103101	GRMZM2G081826	GRMZM2G040030	GRMZM2G035526	GRMZM2G108348	GRMZM2G106245
GRMZM2G048192	GRMZM2G035708	GRMZM2G103345	GRMZM2G081843	GRMZM2G040033	GRMZM2G035620	GRMZM2G108849	GRMZM2G106647
GRMZM2G048482	GRMZM2G035805	GRMZM2G103721	GRMZM2G082792	GRMZM2G040090	GRMZM2G035849	GRMZM2G109383	GRMZM2G106960
GRMZM2G048611	GRMZM2G035849	GRMZM2G104254	GRMZM2G083068	GRMZM2G040095	GRMZM2G035996	GRMZM2G109425	GRMZM2G107073
GRMZM2G048843	GRMZM2G035996	GRMZM2G104353	GRMZM2G083841	GRMZM2G040158	GRMZM2G036034	GRMZM2G109885	GRMZM2G107196
GRMZM2G048846	GRMZM2G036007	GRMZM2G104538	GRMZM2G084149	GRMZM2G040382	GRMZM2G036186	GRMZM2G110141	GRMZM2G107562
GRMZM2G048904	GRMZM2G036099	GRMZM2G104639	GRMZM2G084407	GRMZM2G040401	GRMZM2G036609	GRMZM2G110198	GRMZM2G107757
GRMZM2G049070	GRMZM2G036505	GRMZM2G104876	GRMZM2G084521	GRMZM2G040515	GRMZM2G036640	GRMZM2G110328	GRMZM2G108023
GRMZM2G049141	GRMZM2G036609	GRMZM2G104907	GRMZM2G085336	GRMZM2G040618	GRMZM2G036697	GRMZM2G112336	GRMZM2G108076
GRMZM2G049378	GRMZM2G036640	GRMZM2G104918	GRMZM2G085630	GRMZM2G040803	GRMZM2G036708	GRMZM2G112337	GRMZM2G108309
GRMZM2G049422	GRMZM2G036697	GRMZM2G105167	GRMZM2G085909	GRMZM2G040876	GRMZM2G037048	GRMZM2G112456	GRMZM2G108474
GRMZM2G049641	GRMZM2G036880	GRMZM2G105438	GRMZM2G086032	GRMZM2G041181	GRMZM2G037130	GRMZM2G112524	GRMZM2G109039
GRMZM2G050118	GRMZM2G037130	GRMZM2G105571	GRMZM2G086069	GRMZM2G041328	GRMZM2G037150	GRMZM2G112659	GRMZM2G109987
GRMZM2G050159	GRMZM2G037150	GRMZM2G105999	GRMZM2G086489	GRMZM2G041549	GRMZM2G037152	GRMZM2G112792	GRMZM2G110116
GRMZM2G050218	GRMZM2G037152	GRMZM2G106917	GRMZM2G086882	GRMZM2G041633	GRMZM2G037189	GRMZM2G113415	GRMZM2G111143
GRMZM2G050658	GRMZM2G037189	GRMZM2G107116	GRMZM2G087206	GRMZM2G041885	GRMZM2G037335	GRMZM2G113796	GRMZM2G111172
GRMZM2G050833	GRMZM2G037335	GRMZM2G107473	GRMZM2G087212	GRMZM2G042036	GRMZM2G037694	GRMZM2G115124	GRMZM2G111411
GRMZM2G051004	GRMZM2G037452	GRMZM2G108138	GRMZM2G087651	GRMZM2G042040	GRMZM2G037998	GRMZM2G115424	GRMZM2G112165
GRMZM2G051129	GRMZM2G037694	GRMZM2G108348	GRMZM2G087850	GRMZM2G042047	GRMZM2G038313	GRMZM2G115766	GRMZM2G112598
GRMZM2G051276	GRMZM2G038313	GRMZM2G108474	GRMZM2G088053	GRMZM2G042089	GRMZM2G038512	GRMZM2G115925	GRMZM2G112672
GRMZM2G051630	GRMZM2G038365	GRMZM2G108477	GRMZM2G088138	GRMZM2G042136	GRMZM2G038532	GRMZM2G116004	GRMZM2G112912
GRMZM2G051782	GRMZM2G038412	GRMZM2G108849	GRMZM2G088834	GRMZM2G042146	GRMZM2G038821	GRMZM2G116514	GRMZM2G113163
GRMZM2G051866	GRMZM2G038512	GRMZM2G109383	GRMZM2G089528	GRMZM2G042443	GRMZM2G038967	GRMZM2G116700	GRMZM2G113332
GRMZM2G052341	GRMZM2G038821	GRMZM2G109624	GRMZM2G089812	GRMZM2G042607	GRMZM2G039155	GRMZM2G117030	GRMZM2G113355
GRMZM2G052416	GRMZM2G038833	GRMZM2G110198	GRMZM2G089854	GRMZM2G042623	GRMZM2G039365	GRMZM2G117458	GRMZM2G113506
GRMZM2G052418	GRMZM2G038848	GRMZM2G110236	GRMZM2G090779	GRMZM2G043127	GRMZM2G039385	GRMZM2G117870	GRMZM2G113640
GRMZM2G052546	GRMZM2G039089	GRMZM2G110277	GRMZM2G090868	GRMZM2G043350	GRMZM2G039445	GRMZM2G118363	GRMZM2G113873
GRMZM2G052666	GRMZM2G039246	GRMZM2G110657	GRMZM2G091124	GRMZM2G043819	GRMZM2G039588	GRMZM2G118409	GRMZM2G114126
GRMZM2G052812	GRMZM2G039278	GRMZM2G111501	GRMZM2G091456	GRMZM2G044027	GRMZM2G039592	GRMZM2G118433	GRMZM2G114459
GRMZM2G053047	GRMZM2G039345	GRMZM2G112336	GRMZM2G091481	GRMZM2G044038	GRMZM2G039650	GRMZM2G118637	GRMZM2G114751
GRMZM2G053083	GRMZM2G039365	GRMZM2G112337	GRMZM2G092125	GRMZM2G044060	GRMZM2G040017	GRMZM2G119079	GRMZM2G115598
GRMZM2G053117	GRMZM2G039396	GRMZM2G112656	GRMZM2G092256	GRMZM2G044126	GRMZM2G040164	GRMZM2G119258	GRMZM2G115775
GRMZM2G053319	GRMZM2G039445	GRMZM2G113415	GRMZM2G092535	GRMZM2G044128	GRMZM2G040182	GRMZM2G119675	GRMZM2G115939
GRMZM2G053898	GRMZM2G040145	GRMZM2G113613	GRMZM2G092663	GRMZM2G044132	GRMZM2G040878	GRMZM2G119782	GRMZM2G116053
GRMZM2G053999	GRMZM2G040164	GRMZM2G113618	GRMZM2G093119	GRMZM2G044194	GRMZM2G040954	GRMZM2G119886	GRMZM2G116135
GRMZM2G054468	GRMZM2G040300	GRMZM2G113796	GRMZM2G093526	GRMZM2G044343	GRMZM2G041060	GRMZM2G120136	GRMZM2G116282
GRMZM2G054703	GRMZM2G040511	GRMZM2G114052	GRMZM2G093789	GRMZM2G044348	GRMZM2G041238	GRMZM2G120296	GRMZM2G117193
GRMZM2G054811	GRMZM2G040878	GRMZM2G114513	GRMZM2G094867	GRMZM2G044584	GRMZM2G041275	GRMZM2G120517	GRMZM2G117614
GRMZM2G055054	GRMZM2G041060	GRMZM2G115424	GRMZM2G095763	GRMZM2G044819	GRMZM2G041714	GRMZM2G120652	GRMZM2G117642
GRMZM2G055273	GRMZM2G041238	GRMZM2G115621	GRMZM2G095865	GRMZM2G044947	GRMZM2G041797	GRMZM2G120918	GRMZM2G117993
GRMZM2G055575	GRMZM2G041275	GRMZM2G116700	GRMZM2G096070	GRMZM2G045192	GRMZM2G041799	GRMZM2G121075	GRMZM2G118037
GRMZM2G055704	GRMZM2G041344	GRMZM2G117412	GRMZM2G096585	GRMZM2G045257	GRMZM2G041881	GRMZM2G122335	GRMZM2G118355
GRMZM2G055802	GRMZM2G041714	GRMZM2G117458	GRMZM2G097434	GRMZM2G045971	GRMZM2G042027	GRMZM2G122750	GRMZM2G118467
GRMZM2G055857	GRMZM2G041729	GRMZM2G118345	GRMZM2G097640	GRMZM2G045976	GRMZM2G042502	GRMZM2G122811	GRMZM2G118644
GRMZM2G055898	GRMZM2G041881	GRMZM2G118637	GRMZM2G098335	GRMZM2G045987	GRMZM2G042582	GRMZM2G122937	GRMZM2G119116
GRMZM2G055905	GRMZM2G042027	GRMZM2G119258	GRMZM2G098520	GRMZM2G046011	GRMZM2G042592	GRMZM2G122999	GRMZM2G119127
GRMZM2G056419	GRMZM2G042195	GRMZM2G119471	GRMZM2G098957	GRMZM2G046743	GRMZM2G042604	GRMZM2G123896	GRMZM2G119146
GRMZM2G056424	GRMZM2G042245	GRMZM2G119494	GRMZM2G099003	GRMZM2G046924	GRMZM2G042627	GRMZM2G124307	GRMZM2G119175
GRMZM2G056572	GRMZM2G042582	GRMZM2G119627	GRMZM2G099036	GRMZM2G046932	GRMZM2G042782	GRMZM2G124791	GRMZM2G119300
GRMZM2G056695	GRMZM2G042592	GRMZM2G119696	GRMZM2G099547	GRMZM2G047019	GRMZM2G042838	GRMZM2G125314	GRMZM2G119759
GRMZM2G056743	GRMZM2G042599	GRMZM2G119782	GRMZM2G099745	GRMZM2G047055	GRMZM2G043348	GRMZM2G125531	GRMZM2G119930
GRMZM2G056870	GRMZM2G042604	GRMZM2G120136	GRMZM2G100158	GRMZM2G047187	GRMZM2G043749	GRMZM2G126019	GRMZM2G119941
GRMZM2G056929	GRMZM2G042627	GRMZM2G120167	GRMZM2G100246	GRMZM2G047214	GRMZM2G043862	GRMZM2G127453	GRMZM2G120922
GRMZM2G057075	GRMZM2G042782	GRMZM2G120296	GRMZM2G100988	GRMZM2G047223	GRMZM2G043887	GRMZM2G127798	GRMZM2G120962
GRMZM2G057243	GRMZM2G042893	GRMZM2G120320	GRMZM2G101130	GRMZM2G047299	GRMZM2G043932	GRMZM2G129015	GRMZM2G121293
GRMZM2G057329	GRMZM2G043191	GRMZM2G120652	GRMZM2G101533	GRMZM2G047347	GRMZM2G043943	GRMZM2G129713	GRMZM2G121360
GRMZM2G057369	GRMZM2G043212	GRMZM2G120918	GRMZM2G101958	GRMZM2G047368	GRMZM2G044074	GRMZM2G130053	GRMZM2G121452
GRMZM2G057380	GRMZM2G043291	GRMZM2G121360	GRMZM2G102069	GRMZM2G047404	GRMZM2G044265	GRMZM2G130239	GRMZM2G121683
GRMZM2G057388	GRMZM2G043348	GRMZM2G122335	GRMZM2G102088	GRMZM2G047431	GRMZM2G044527	GRMZM2G130305	GRMZM2G122135
GRMZM2G057402	GRMZM2G043396	GRMZM2G122666	GRMZM2G102421	GRMZM2G047681	GRMZM2G044552	GRMZM2G130449	GRMZM2G122780
GRMZM2G057416	GRMZM2G043500	GRMZM2G122750	GRMZM2G102471	GRMZM2G047791	GRMZM2G044557	GRMZM2G130558	GRMZM2G122871
GRMZM2G057441	GRMZM2G043749	GRMZM2G122793	GRMZM2G102475	GRMZM2G047919	GRMZM2G044569	GRMZM2G130678	GRMZM2G123495
GRMZM2G057535	GRMZM2G044074	GRMZM2G122811	GRMZM2G102683	GRMZM2G048129	GRMZM2G044902	GRMZM2G130987	GRMZM2G123558
GRMZM2G057623	GRMZM2G044132	GRMZM2G122941	GRMZM2G102829	GRMZM2G048154	GRMZM2G045005	GRMZM2G131024	GRMZM2G124175
GRMZM2G057630	GRMZM2G044247	GRMZM2G123896	GRMZM2G103217	GRMZM2G048294	GRMZM2G045303	GRMZM2G131836	GRMZM2G124617
GRMZM2G057672	GRMZM2G044265	GRMZM2G124307	GRMZM2G103236	GRMZM2G048455	GRMZM2G045668	GRMZM2G131961	GRMZM2G125023
GRMZM2G058026	GRMZM2G044552	GRMZM2G124791	GRMZM2G103897	GRMZM2G048482	GRMZM2G045706	GRMZM2G132069	GRMZM2G125271
GRMZM2G058057	GRMZM2G044569	GRMZM2G125452	GRMZM2G103945	GRMZM2G048582	GRMZM2G045849	GRMZM2G132929	GRMZM2G125557
GRMZM2G058138	GRMZM2G044900	GRMZM2G125512	GRMZM2G104294	GRMZM2G048740	GRMZM2G046005	GRMZM2G133055	GRMZM2G125635
GRMZM2G058261	GRMZM2G045270	GRMZM2G125531	GRMZM2G104505	GRMZM2G048775	GRMZM2G046061	GRMZM2G133308	GRMZM2G125642
GRMZM2G058305	GRMZM2G045303	GRMZM2G125850	GRMZM2G104760	GRMZM2G048846	GRMZM2G046231	GRMZM2G133475	GRMZM2G125728
GRMZM2G058432	GRMZM2G045404	GRMZM2G126361	GRMZM2G104843	GRMZM2G049155	GRMZM2G046574	GRMZM2G133631	GRMZM2G126190
GRMZM2G058522	GRMZM2G045668	GRMZM2G126732	GRMZM2G105005	GRMZM2G049398	GRMZM2G046576	GRMZM2G133926	GRMZM2G126594
GRMZM2G058595	GRMZM2G045706	GRMZM2G127031	GRMZM2G105184	GRMZM2G049422	GRMZM2G046601	GRMZM2G134668	GRMZM2G126691
GRMZM2G058760	GRMZM2G045849	GRMZM2G127453	GRMZM2G105523	GRMZM2G049487	GRMZM2G046933	GRMZM2G134711	GRMZM2G126706
GRMZM2G058948	GRMZM2G046005	GRMZM2G127609	GRMZM2G105570	GRMZM2G050118	GRMZM2G047095	GRMZM2G134806	GRMZM2G127123
GRMZM2G059353	GRMZM2G046231	GRMZM2G127798	GRMZM2G105996	GRMZM2G050159	GRMZM2G047138	GRMZM2G135038	GRMZM2G127821
GRMZM2G059363	GRMZM2G046498	GRMZM2G128608	GRMZM2G106061	GRMZM2G050218	GRMZM2G047321	GRMZM2G135108	GRMZM2G128056
GRMZM2G059453	GRMZM2G046574	GRMZM2G128665	GRMZM2G106552	GRMZM2G050460	GRMZM2G047813	GRMZM2G135277	GRMZM2G129428
GRMZM2G060148	GRMZM2G046587	GRMZM2G128922	GRMZM2G106647	GRMZM2G050467	GRMZM2G047860	GRMZM2G135501	GRMZM2G129865
GRMZM2G060669	GRMZM2G046658	GRMZM2G129155	GRMZM2G106795	GRMZM2G050833	GRMZM2G047867	GRMZM2G135795	GRMZM2G130101
GRMZM2G060811	GRMZM2G046804	GRMZM2G129209	GRMZM2G106960	GRMZM2G051043	GRMZM2G047961	GRMZM2G136067	GRMZM2G130398
GRMZM2G060824	GRMZM2G046909	GRMZM2G129232	GRMZM2G107082	GRMZM2G051129	GRMZM2G048045	GRMZM2G136910	GRMZM2G130544
GRMZM2G060872	GRMZM2G047321	GRMZM2G130053	GRMZM2G107196	GRMZM2G051208	GRMZM2G048136	GRMZM2G137176	GRMZM2G131205
GRMZM2G060896	GRMZM2G047509	GRMZM2G130305	GRMZM2G107380	GRMZM2G051677	GRMZM2G048295	GRMZM2G137348	GRMZM2G132184
GRMZM2G060987	GRMZM2G047616	GRMZM2G130332	GRMZM2G107408	GRMZM2G051782	GRMZM2G048324	GRMZM2G137849	GRMZM2G132238
GRMZM2G061016	GRMZM2G047815	GRMZM2G130678	GRMZM2G107620	GRMZM2G051842	GRMZM2G048411	GRMZM2G138077	GRMZM2G132623
GRMZM2G061096	GRMZM2G047867	GRMZM2G130987	GRMZM2G107757	GRMZM2G051866	GRMZM2G048559	GRMZM2G138152	GRMZM2G132759
GRMZM2G061105	GRMZM2G047954	GRMZM2G132568	GRMZM2G107839	GRMZM2G051890	GRMZM2G048804	GRMZM2G138800	GRMZM2G132978
GRMZM2G061186	GRMZM2G047968	GRMZM2G133631	GRMZM2G108480	GRMZM2G052341	GRMZM2G049185	GRMZM2G138861	GRMZM2G133082
GRMZM2G061442	GRMZM2G048136	GRMZM2G133838	GRMZM2G108537	GRMZM2G052365	GRMZM2G049269	GRMZM2G139250	GRMZM2G133173
GRMZM2G061928	GRMZM2G048313	GRMZM2G134367	GRMZM2G109039	GRMZM2G052416	GRMZM2G049318	GRMZM2G139533	GRMZM2G133781
GRMZM2G061932	GRMZM2G048324	GRMZM2G134389	GRMZM2G109244	GRMZM2G052418	GRMZM2G049329	GRMZM2G139744	GRMZM2G133802
GRMZM2G062396	GRMZM2G048497	GRMZM2G134539	GRMZM2G109268	GRMZM2G052422	GRMZM2G049373	GRMZM2G140545	GRMZM2G134227
GRMZM2G062499	GRMZM2G048804	GRMZM2G134668	GRMZM2G109674	GRMZM2G052644	GRMZM2G049495	GRMZM2G140559	GRMZM2G134235
GRMZM2G062591	GRMZM2G049076	GRMZM2G134711	GRMZM2G109830	GRMZM2G052667	GRMZM2G049790	GRMZM2G140635	GRMZM2G134613
GRMZM2G062738	GRMZM2G049329	GRMZM2G134753	GRMZM2G109987	GRMZM2G052699	GRMZM2G049912	GRMZM2G140651	GRMZM2G135013
GRMZM2G062848	GRMZM2G049549	GRMZM2G134797	GRMZM2G110023	GRMZM2G052812	GRMZM2G050003	GRMZM2G140667	GRMZM2G135727
GRMZM2G063162	GRMZM2G049695	GRMZM2G134917	GRMZM2G110063	GRMZM2G052855	GRMZM2G050309	GRMZM2G140811	GRMZM2G136266
GRMZM2G063420	GRMZM2G049790	GRMZM2G135501	GRMZM2G110309	GRMZM2G053023	GRMZM2G050325	GRMZM2G141322	GRMZM2G136803
GRMZM2G063688	GRMZM2G049895	GRMZM2G135816	GRMZM2G110646	GRMZM2G053117	GRMZM2G050484	GRMZM2G141432	GRMZM2G137352
GRMZM2G063931	GRMZM2G050003	GRMZM2G135904	GRMZM2G111225	GRMZM2G053319	GRMZM2G050512	GRMZM2G141503	GRMZM2G137839
GRMZM2G064015	GRMZM2G050108	GRMZM2G136910	GRMZM2G111511	GRMZM2G053600	GRMZM2G050514	GRMZM2G141596	GRMZM2G138401
GRMZM2G064096	GRMZM2G050216	GRMZM2G137151	GRMZM2G112057	GRMZM2G053676	GRMZM2G050550	GRMZM2G141679	GRMZM2G138987
GRMZM2G064136	GRMZM2G050307	GRMZM2G137176	GRMZM2G112598	GRMZM2G053898	GRMZM2G050800	GRMZM2G141903	GRMZM2G139300
GRMZM2G064406	GRMZM2G050484	GRMZM2G137348	GRMZM2G112609	GRMZM2G053999	GRMZM2G050803	GRMZM2G142705	GRMZM2G139675
GRMZM2G064657	GRMZM2G050512	GRMZM2G137849	GRMZM2G112672	GRMZM2G054012	GRMZM2G050914	GRMZM2G142932	GRMZM2G140116
GRMZM2G064914	GRMZM2G050684	GRMZM2G138077	GRMZM2G112728	GRMZM2G054277	GRMZM2G051004	GRMZM2G143234	GRMZM2G140150
GRMZM2G064988	GRMZM2G050730	GRMZM2G138258	GRMZM2G113017	GRMZM2G054651	GRMZM2G051270	GRMZM2G143354	GRMZM2G140758
GRMZM2G065030	GRMZM2G050800	GRMZM2G138268	GRMZM2G113052	GRMZM2G055025	GRMZM2G051541	GRMZM2G143745	GRMZM2G141723
GRMZM2G065040	GRMZM2G050885	GRMZM2G138800	GRMZM2G113325	GRMZM2G055054	GRMZM2G051626	GRMZM2G143780	GRMZM2G143086
GRMZM2G065083	GRMZM2G050914	GRMZM2G138861	GRMZM2G113332	GRMZM2G055219	GRMZM2G052078	GRMZM2G144739	GRMZM2G143238
GRMZM2G065225	GRMZM2G051059	GRMZM2G139300	GRMZM2G113408	GRMZM2G055704	GRMZM2G052100	GRMZM2G145870	GRMZM2G143602
GRMZM2G065355	GRMZM2G051270	GRMZM2G139533	GRMZM2G113476	GRMZM2G055752	GRMZM2G052206	GRMZM2G146115	GRMZM2G143767
GRMZM2G065599	GRMZM2G051771	GRMZM2G139600	GRMZM2G113640	GRMZM2G055898	GRMZM2G052389	GRMZM2G147459	GRMZM2G144021
GRMZM2G065970	GRMZM2G052078	GRMZM2G140545	GRMZM2G113873	GRMZM2G055905	GRMZM2G052479	GRMZM2G147726	GRMZM2G144224
GRMZM2G066051	GRMZM2G052100	GRMZM2G140635	GRMZM2G114050	GRMZM2G056236	GRMZM2G052562	GRMZM2G147791	GRMZM2G144387
GRMZM2G066469	GRMZM2G052509	GRMZM2G140667	GRMZM2G114126	GRMZM2G056355	GRMZM2G052569	GRMZM2G147854	GRMZM2G144653
GRMZM2G066496	GRMZM2G052544	GRMZM2G140917	GRMZM2G114751	GRMZM2G056419	GRMZM2G052630	GRMZM2G147882	GRMZM2G145175
GRMZM2G066650	GRMZM2G052562	GRMZM2G141009	GRMZM2G114954	GRMZM2G056569	GRMZM2G052869	GRMZM2G147884	GRMZM2G145280
GRMZM2G067183	GRMZM2G052610	GRMZM2G141596	GRMZM2G115598	GRMZM2G056572	GRMZM2G053239	GRMZM2G149211	GRMZM2G145518
GRMZM2G067265	GRMZM2G052630	GRMZM2G142932	GRMZM2G115757	GRMZM2G056573	GRMZM2G053298	GRMZM2G149414	GRMZM2G145715
GRMZM2G067417	GRMZM2G052869	GRMZM2G143234	GRMZM2G115939	GRMZM2G056702	GRMZM2G053485	GRMZM2G149775	GRMZM2G145840
GRMZM2G067456	GRMZM2G053019	GRMZM2G143354	GRMZM2G116282	GRMZM2G056743	GRMZM2G053652	GRMZM2G149809	GRMZM2G145951
GRMZM2G067476	GRMZM2G053023	GRMZM2G143469	GRMZM2G116584	GRMZM2G056804	GRMZM2G053767	GRMZM2G149975	GRMZM2G146754
GRMZM2G067575	GRMZM2G053236	GRMZM2G145496	GRMZM2G116614	GRMZM2G056929	GRMZM2G053833	GRMZM2G150521	GRMZM2G146951
GRMZM2G067600	GRMZM2G053239	GRMZM2G145794	GRMZM2G116689	GRMZM2G057075	GRMZM2G053908	GRMZM2G151015	GRMZM2G147046
GRMZM2G067601	GRMZM2G053298	GRMZM2G146115	GRMZM2G117642	GRMZM2G057129	GRMZM2G053909	GRMZM2G151230	GRMZM2G147243
GRMZM2G067789	GRMZM2G053485	GRMZM2G146386	GRMZM2G118037	GRMZM2G057243	GRMZM2G053987	GRMZM2G152123	GRMZM2G148387
GRMZM2G067865	GRMZM2G053507	GRMZM2G146885	GRMZM2G118355	GRMZM2G057251	GRMZM2G053991	GRMZM2G152189	GRMZM2G149556
GRMZM2G067908	GRMZM2G053713	GRMZM2G147459	GRMZM2G118467	GRMZM2G057329	GRMZM2G054123	GRMZM2G152477	GRMZM2G149576
GRMZM2G068059	GRMZM2G053722	GRMZM2G147791	GRMZM2G118610	GRMZM2G057380	GRMZM2G054559	GRMZM2G152552	GRMZM2G149704
GRMZM2G068392	GRMZM2G053726	GRMZM2G148864	GRMZM2G118957	GRMZM2G057416	GRMZM2G054713	GRMZM2G152616	GRMZM2G149952
GRMZM2G068566	GRMZM2G053909	GRMZM2G149211	GRMZM2G119146	GRMZM2G057441	GRMZM2G054905	GRMZM2G153087	GRMZM2G150014
GRMZM2G069095	GRMZM2G054056	GRMZM2G149414	GRMZM2G119300	GRMZM2G057535	GRMZM2G055125	GRMZM2G153541	GRMZM2G150058
GRMZM2G069126	GRMZM2G054123	GRMZM2G149894	GRMZM2G119411	GRMZM2G057623	GRMZM2G055276	GRMZM2G153704	GRMZM2G150251
GRMZM2G069542	GRMZM2G054387	GRMZM2G149975	GRMZM2G119930	GRMZM2G057630	GRMZM2G055538	GRMZM2G154245	GRMZM2G150295
GRMZM2G069713	GRMZM2G054405	GRMZM2G150796	GRMZM2G120300	GRMZM2G057852	GRMZM2G055678	GRMZM2G155329	GRMZM2G150302
GRMZM2G069758	GRMZM2G054559	GRMZM2G150906	GRMZM2G120304	GRMZM2G057910	GRMZM2G055698	GRMZM2G155837	GRMZM2G150731
GRMZM2G069772	GRMZM2G055125	GRMZM2G151015	GRMZM2G120579	GRMZM2G057959	GRMZM2G055807	GRMZM2G156516	GRMZM2G150867
GRMZM2G069816	GRMZM2G055135	GRMZM2G151440	GRMZM2G120922	GRMZM2G058026	GRMZM2G055936	GRMZM2G156861	GRMZM2G151009
GRMZM2G070047	GRMZM2G055180	GRMZM2G151582	GRMZM2G121293	GRMZM2G058305	GRMZM2G055960	GRMZM2G157269	GRMZM2G151087
GRMZM2G070115	GRMZM2G055243	GRMZM2G151689	GRMZM2G121456	GRMZM2G058366	GRMZM2G056039	GRMZM2G158489	GRMZM2G151285
GRMZM2G070138	GRMZM2G055276	GRMZM2G153087	GRMZM2G121625	GRMZM2G058522	GRMZM2G056078	GRMZM2G158887	GRMZM2G151916
GRMZM2G070163	GRMZM2G055489	GRMZM2G153184	GRMZM2G121743	GRMZM2G058760	GRMZM2G056093	GRMZM2G159053	GRMZM2G152089
GRMZM2G070199	GRMZM2G055807	GRMZM2G153215	GRMZM2G121753	GRMZM2G058870	GRMZM2G056252	GRMZM2G159145	GRMZM2G152328
GRMZM2G070211	GRMZM2G055936	GRMZM2G153541	GRMZM2G121785	GRMZM2G058900	GRMZM2G056350	GRMZM2G159643	GRMZM2G152889
GRMZM2G070218	GRMZM2G056039	GRMZM2G153704	GRMZM2G121878	GRMZM2G058913	GRMZM2G056431	GRMZM2G159691	GRMZM2G152891
GRMZM2G070284	GRMZM2G056068	GRMZM2G154883	GRMZM2G122061	GRMZM2G059039	GRMZM2G056462	GRMZM2G159759	GRMZM2G152929
GRMZM2G070487	GRMZM2G056078	GRMZM2G155021	GRMZM2G122296	GRMZM2G059138	GRMZM2G056501	GRMZM2G159777	GRMZM2G153977
GRMZM2G070562	GRMZM2G056093	GRMZM2G155216	GRMZM2G122871	GRMZM2G059285	GRMZM2G056600	GRMZM2G160174	GRMZM2G154229
GRMZM2G070571	GRMZM2G056099	GRMZM2G155329	GRMZM2G123450	GRMZM2G059306	GRMZM2G056908	GRMZM2G160506	GRMZM2G154344
GRMZM2G070605	GRMZM2G056103	GRMZM2G156516	GRMZM2G123558	GRMZM2G059353	GRMZM2G057006	GRMZM2G160541	GRMZM2G154397
GRMZM2G070890	GRMZM2G056166	GRMZM2G156713	GRMZM2G124321	GRMZM2G059363	GRMZM2G057158	GRMZM2G161154	GRMZM2G154892
GRMZM2G071034	GRMZM2G056252	GRMZM2G157247	GRMZM2G124593	GRMZM2G059671	GRMZM2G057258	GRMZM2G162786	GRMZM2G154954
GRMZM2G071100	GRMZM2G056335	GRMZM2G157522	GRMZM2G124617	GRMZM2G059981	GRMZM2G057408	GRMZM2G162992	GRMZM2G155232
GRMZM2G071154	GRMZM2G056393	GRMZM2G158083	GRMZM2G124644	GRMZM2G060290	GRMZM2G057475	GRMZM2G163154	GRMZM2G155767
GRMZM2G071450	GRMZM2G056431	GRMZM2G158489	GRMZM2G124890	GRMZM2G060567	GRMZM2G057608	GRMZM2G163398	GRMZM2G155836
GRMZM2G071630	GRMZM2G056462	GRMZM2G158629	GRMZM2G125054	GRMZM2G060579	GRMZM2G057672	GRMZM2G163468	GRMZM2G156013
GRMZM2G071705	GRMZM2G056501	GRMZM2G158887	GRMZM2G125482	GRMZM2G060669	GRMZM2G057789	GRMZM2G163717	GRMZM2G156476
GRMZM2G071745	GRMZM2G056600	GRMZM2G159053	GRMZM2G125557	GRMZM2G060680	GRMZM2G057823	GRMZM2G163939	GRMZM2G156712
GRMZM2G071844	GRMZM2G056686	GRMZM2G159145	GRMZM2G126010	GRMZM2G060811	GRMZM2G058095	GRMZM2G163998	GRMZM2G157334
GRMZM2G071959	GRMZM2G056961	GRMZM2G159643	GRMZM2G126190	GRMZM2G060872	GRMZM2G058105	GRMZM2G164265	GRMZM2G157470
GRMZM2G072156	GRMZM2G057158	GRMZM2G160041	GRMZM2G126386	GRMZM2G060886	GRMZM2G058197	GRMZM2G164352	GRMZM2G157683
GRMZM2G072280	GRMZM2G057186	GRMZM2G160174	GRMZM2G126594	GRMZM2G060896	GRMZM2G058252	GRMZM2G164426	GRMZM2G158062
GRMZM2G072612	GRMZM2G057258	GRMZM2G160268	GRMZM2G126706	GRMZM2G060918	GRMZM2G058345	GRMZM2G164440	GRMZM2G158568
GRMZM2G073045	GRMZM2G057281	GRMZM2G160541	GRMZM2G127139	GRMZM2G060974	GRMZM2G058402	GRMZM2G164538	GRMZM2G159171
GRMZM2G073059	GRMZM2G057408	GRMZM2G160958	GRMZM2G127426	GRMZM2G060987	GRMZM2G058528	GRMZM2G164663	GRMZM2G159237
GRMZM2G073223	GRMZM2G057437	GRMZM2G161154	GRMZM2G127846	GRMZM2G061096	GRMZM2G058612	GRMZM2G164948	GRMZM2G160032
GRMZM2G073312	GRMZM2G057554	GRMZM2G161295	GRMZM2G128056	GRMZM2G061105	GRMZM2G059106	GRMZM2G165208	GRMZM2G160463
GRMZM2G073498	GRMZM2G057778	GRMZM2G162007	GRMZM2G128466	GRMZM2G061186	GRMZM2G059167	GRMZM2G165679	GRMZM2G160614
GRMZM2G073788	GRMZM2G057820	GRMZM2G162233	GRMZM2G128971	GRMZM2G061419	GRMZM2G059393	GRMZM2G165901	GRMZM2G161337
GRMZM2G073892	GRMZM2G057823	GRMZM2G162450	GRMZM2G129175	GRMZM2G061672	GRMZM2G059544	GRMZM2G165944	GRMZM2G161459
GRMZM2G073950	GRMZM2G057852	GRMZM2G162467	GRMZM2G129428	GRMZM2G061695	GRMZM2G059565	GRMZM2G166035	GRMZM2G161641
GRMZM2G073969	GRMZM2G057973	GRMZM2G162755	GRMZM2G129815	GRMZM2G061928	GRMZM2G059580	GRMZM2G166281	GRMZM2G162382
GRMZM2G074017	GRMZM2G057983	GRMZM2G162786	GRMZM2G129879	GRMZM2G062488	GRMZM2G059618	GRMZM2G166345	GRMZM2G162764
GRMZM2G074028	GRMZM2G058039	GRMZM2G163059	GRMZM2G130230	GRMZM2G062499	GRMZM2G059706	GRMZM2G166711	GRMZM2G162893
GRMZM2G074097	GRMZM2G058105	GRMZM2G163129	GRMZM2G130358	GRMZM2G063162	GRMZM2G059991	GRMZM2G167872	GRMZM2G163067
GRMZM2G074138	GRMZM2G058158	GRMZM2G163398	GRMZM2G130544	GRMZM2G063220	GRMZM2G060109	GRMZM2G168510	GRMZM2G163081
GRMZM2G074169	GRMZM2G058197	GRMZM2G163468	GRMZM2G131205	GRMZM2G063253	GRMZM2G060183	GRMZM2G168681	GRMZM2G163996
GRMZM2G074193	GRMZM2G058250	GRMZM2G163749	GRMZM2G131243	GRMZM2G063420	GRMZM2G060296	GRMZM2G168747	GRMZM2G164358
GRMZM2G074252	GRMZM2G058345	GRMZM2G164265	GRMZM2G132238	GRMZM2G063511	GRMZM2G060383	GRMZM2G169184	GRMZM2G164493
GRMZM2G074254	GRMZM2G058402	GRMZM2G164352	GRMZM2G132504	GRMZM2G063544	GRMZM2G060522	GRMZM2G169372	GRMZM2G164743
GRMZM2G074386	GRMZM2G058447	GRMZM2G164378	GRMZM2G132623	GRMZM2G063754	GRMZM2G060647	GRMZM2G169384	GRMZM2G165461
GRMZM2G074404	GRMZM2G058472	GRMZM2G164663	GRMZM2G132690	GRMZM2G063931	GRMZM2G060702	GRMZM2G170842	GRMZM2G165619
GRMZM2G074479	GRMZM2G058528	GRMZM2G165195	GRMZM2G132759	GRMZM2G064015	GRMZM2G060940	GRMZM2G171476	GRMZM2G165998
GRMZM2G074787	GRMZM2G058531	GRMZM2G165208	GRMZM2G132978	GRMZM2G064136	GRMZM2G060977	GRMZM2G172900	GRMZM2G166082
GRMZM2G074850	GRMZM2G058612	GRMZM2G165387	GRMZM2G133018	GRMZM2G064193	GRMZM2G061099	GRMZM2G173669	GRMZM2G166089
GRMZM2G074857	GRMZM2G059106	GRMZM2G165567	GRMZM2G134073	GRMZM2G064563	GRMZM2G061135	GRMZM2G174481	GRMZM2G166694
GRMZM2G075150	GRMZM2G059134	GRMZM2G165679	GRMZM2G134227	GRMZM2G064725	GRMZM2G061568	GRMZM2G174644	GRMZM2G166855
GRMZM2G075651	GRMZM2G059191	GRMZM2G165901	GRMZM2G135314	GRMZM2G064744	GRMZM2G061900	GRMZM2G174926	GRMZM2G168629
GRMZM2G075775	GRMZM2G059282	GRMZM2G166035	GRMZM2G135354	GRMZM2G064967	GRMZM2G061929	GRMZM2G175576	GRMZM2G168674
GRMZM2G076062	GRMZM2G059308	GRMZM2G166345	GRMZM2G135588	GRMZM2G065083	GRMZM2G062024	GRMZM2G176304	GRMZM2G168762
GRMZM2G076544	GRMZM2G059565	GRMZM2G167872	GRMZM2G135727	GRMZM2G065696	GRMZM2G062076	GRMZM2G176397	GRMZM2G169201
GRMZM2G077662	GRMZM2G059580	GRMZM2G167892	GRMZM2G136058	GRMZM2G065718	GRMZM2G062154	GRMZM2G177005	GRMZM2G169671
GRMZM2G077863	GRMZM2G059706	GRMZM2G168200	GRMZM2G136443	GRMZM2G065893	GRMZM2G062552	GRMZM2G177203	GRMZM2G170120
GRMZM2G077895	GRMZM2G059991	GRMZM2G168301	GRMZM2G136803	GRMZM2G066051	GRMZM2G062716	GRMZM2G177659	GRMZM2G170281
GRMZM2G077991	GRMZM2G060079	GRMZM2G168917	GRMZM2G137413	GRMZM2G066153	GRMZM2G063163	GRMZM2G178102	GRMZM2G171080
GRMZM2G078118	GRMZM2G060109	GRMZM2G169184	GRMZM2G137673	GRMZM2G066191	GRMZM2G063262	GRMZM2G178829	GRMZM2G171604
GRMZM2G078174	GRMZM2G060284	GRMZM2G169372	GRMZM2G137839	GRMZM2G066219	GRMZM2G063340	GRMZM2G179294	GRMZM2G171628
GRMZM2G078283	GRMZM2G060296	GRMZM2G169432	GRMZM2G138421	GRMZM2G066428	GRMZM2G063369	GRMZM2G179550	GRMZM2G171664
GRMZM2G078396	GRMZM2G060481	GRMZM2G169773	GRMZM2G138494	GRMZM2G066460	GRMZM2G063566	GRMZM2G179638	GRMZM2G172210
GRMZM2G078468	GRMZM2G060522	GRMZM2G170812	GRMZM2G138523	GRMZM2G066469	GRMZM2G063679	GRMZM2G180335	GRMZM2G172491
GRMZM2G078469	GRMZM2G060647	GRMZM2G170842	GRMZM2G138770	GRMZM2G066496	GRMZM2G063756	GRMZM2G180704	GRMZM2G172932
GRMZM2G078472	GRMZM2G060702	GRMZM2G171444	GRMZM2G138987	GRMZM2G066650	GRMZM2G063868	GRMZM2G180732	GRMZM2G173272
GRMZM2G078500	GRMZM2G060720	GRMZM2G171476	GRMZM2G139803	GRMZM2G066820	GRMZM2G063882	GRMZM2G180916	GRMZM2G173341
GRMZM2G078526	GRMZM2G060742	GRMZM2G171501	GRMZM2G140116	GRMZM2G066870	GRMZM2G063896	GRMZM2G180951	GRMZM2G173630
GRMZM2G078569	GRMZM2G060952	GRMZM2G172032	GRMZM2G140150	GRMZM2G066997	GRMZM2G063917	GRMZM2G181269	GRMZM2G173718
GRMZM2G078595	GRMZM2G060977	GRMZM2G172204	GRMZM2G140549	GRMZM2G067183	GRMZM2G063942	GRMZM2G181371	GRMZM2G174048
GRMZM2G078985	GRMZM2G061078	GRMZM2G173534	GRMZM2G140758	GRMZM2G067417	GRMZM2G063961	GRMZM2G181376	GRMZM2G174249
GRMZM2G079127	GRMZM2G061099	GRMZM2G173596	GRMZM2G140837	GRMZM2G067456	GRMZM2G064031	GRMZM2G303044	GRMZM2G174274
GRMZM2G079538	GRMZM2G061135	GRMZM2G173669	GRMZM2G140924	GRMZM2G067476	GRMZM2G064042	GRMZM2G303655	GRMZM2G174730
GRMZM2G079559	GRMZM2G061428	GRMZM2G174221	GRMZM2G141526	GRMZM2G067575	GRMZM2G064255	GRMZM2G305046	GRMZM2G174807
GRMZM2G079613	GRMZM2G061900	GRMZM2G174444	GRMZM2G141665	GRMZM2G067600	GRMZM2G064330	GRMZM2G305154	GRMZM2G175031
GRMZM2G079632	GRMZM2G061929	GRMZM2G174481	GRMZM2G141723	GRMZM2G067601	GRMZM2G064386	GRMZM2G305264	GRMZM2G175177
GRMZM2G080044	GRMZM2G061980	GRMZM2G174572	GRMZM2G142093	GRMZM2G067789	GRMZM2G064473	GRMZM2G305856	GRMZM2G175761
GRMZM2G080320	GRMZM2G062024	GRMZM2G174644	GRMZM2G143205	GRMZM2G067985	GRMZM2G064541	GRMZM2G311665	GRMZM2G175818
GRMZM2G080355	GRMZM2G062042	GRMZM2G175273	GRMZM2G143389	GRMZM2G068028	GRMZM2G064580	GRMZM2G313529	GRMZM2G176028
GRMZM2G080375	GRMZM2G062076	GRMZM2G175423	GRMZM2G143499	GRMZM2G068059	GRMZM2G064695	GRMZM2G322618	GRMZM2G176358
GRMZM2G080519	GRMZM2G062576	GRMZM2G176523	GRMZM2G143602	GRMZM2G068322	GRMZM2G064767	GRMZM2G322846	GRMZM2G176407
GRMZM2G080603	GRMZM2G063060	GRMZM2G176698	GRMZM2G143767	GRMZM2G068392	GRMZM2G064799	GRMZM2G326933	GRMZM2G176774
GRMZM2G080650	GRMZM2G063163	GRMZM2G176820	GRMZM2G143862	GRMZM2G068566	GRMZM2G064818	GRMZM2G329069	GRMZM2G177229
GRMZM2G080652	GRMZM2G063244	GRMZM2G176903	GRMZM2G144387	GRMZM2G068639	GRMZM2G064868	GRMZM2G329229	GRMZM2G177242
GRMZM2G080775	GRMZM2G063262	GRMZM2G177005	GRMZM2G144635	GRMZM2G068714	GRMZM2G064896	GRMZM2G330019	GRMZM2G177276
GRMZM2G081077	GRMZM2G063276	GRMZM2G177508	GRMZM2G144668	GRMZM2G068808	GRMZM2G065066	GRMZM2G330430	GRMZM2G177792
GRMZM2G081102	GRMZM2G063340	GRMZM2G178074	GRMZM2G144997	GRMZM2G069126	GRMZM2G065125	GRMZM2G330526	GRMZM2G177853
GRMZM2G081175	GRMZM2G063369	GRMZM2G178681	GRMZM2G145175	GRMZM2G069208	GRMZM2G065298	GRMZM2G331368	GRMZM2G177895
GRMZM2G081350	GRMZM2G063566	GRMZM2G178829	GRMZM2G145280	GRMZM2G069713	GRMZM2G065451	GRMZM2G332259	GRMZM2G177912
GRMZM2G081462	GRMZM2G063679	GRMZM2G178906	GRMZM2G145500	GRMZM2G069758	GRMZM2G065494	GRMZM2G332838	GRMZM2G178294
GRMZM2G081536	GRMZM2G063756	GRMZM2G179220	GRMZM2G145951	GRMZM2G069772	GRMZM2G065694	GRMZM2G335593	GRMZM2G178341
GRMZM2G081582	GRMZM2G063864	GRMZM2G179518	GRMZM2G146280	GRMZM2G069816	GRMZM2G065804	GRMZM2G336871	GRMZM2G178576
GRMZM2G081626	GRMZM2G063882	GRMZM2G180418	GRMZM2G146754	GRMZM2G070047	GRMZM2G065868	GRMZM2G336909	GRMZM2G178958
GRMZM2G081676	GRMZM2G063942	GRMZM2G180471	GRMZM2G147046	GRMZM2G070138	GRMZM2G065908	GRMZM2G338809	GRMZM2G178968
GRMZM2G081812	GRMZM2G064001	GRMZM2G180704	GRMZM2G147191	GRMZM2G070163	GRMZM2G066413	GRMZM2G341159	GRMZM2G179063
GRMZM2G081883	GRMZM2G064031	GRMZM2G180930	GRMZM2G147279	GRMZM2G070199	GRMZM2G066528	GRMZM2G342243	GRMZM2G179351
GRMZM2G081907	GRMZM2G064042	GRMZM2G181018	GRMZM2G147614	GRMZM2G070211	GRMZM2G066614	GRMZM2G342539	GRMZM2G179985
GRMZM2G081949	GRMZM2G064159	GRMZM2G181269	GRMZM2G147819	GRMZM2G070218	GRMZM2G066636	GRMZM2G343543	GRMZM2G180430
GRMZM2G082185	GRMZM2G064255	GRMZM2G181542	GRMZM2G148872	GRMZM2G070446	GRMZM2G066867	GRMZM2G345725	GRMZM2G180575
GRMZM2G082199	GRMZM2G064268	GRMZM2G300348	GRMZM2G149028	GRMZM2G070487	GRMZM2G066996	GRMZM2G349791	GRMZM2G180578
GRMZM2G082214	GRMZM2G064330	GRMZM2G302639	GRMZM2G149115	GRMZM2G070562	GRMZM2G067036	GRMZM2G351469	GRMZM2G180863
GRMZM2G082330	GRMZM2G064366	GRMZM2G303044	GRMZM2G149428	GRMZM2G070571	GRMZM2G067063	GRMZM2G353103	GRMZM2G180967
GRMZM2G082390	GRMZM2G064386	GRMZM2G303655	GRMZM2G149556	GRMZM2G070659	GRMZM2G067067	GRMZM2G357296	GRMZM2G303465
GRMZM2G082502	GRMZM2G064580	GRMZM2G306345	GRMZM2G149576	GRMZM2G070890	GRMZM2G067225	GRMZM2G357631	GRMZM2G310368
GRMZM2G082640	GRMZM2G064695	GRMZM2G308193	GRMZM2G149704	GRMZM2G071034	GRMZM2G067371	GRMZM2G358059	GRMZM2G311036
GRMZM2G082924	GRMZM2G064701	GRMZM2G308570	GRMZM2G149952	GRMZM2G071071	GRMZM2G067747	GRMZM2G358416	GRMZM2G312075
GRMZM2G082974	GRMZM2G064799	GRMZM2G312693	GRMZM2G150014	GRMZM2G071573	GRMZM2G067964	GRMZM2G358606	GRMZM2G313184
GRMZM2G083058	GRMZM2G064841	GRMZM2G314233	GRMZM2G150160	GRMZM2G071630	GRMZM2G068255	GRMZM2G361074	GRMZM2G314396
GRMZM2G083173	GRMZM2G064868	GRMZM2G322846	GRMZM2G150248	GRMZM2G071959	GRMZM2G068277	GRMZM2G361220	GRMZM2G314898
GRMZM2G083551	GRMZM2G064949	GRMZM2G325462	GRMZM2G150295	GRMZM2G072383	GRMZM2G068340	GRMZM2G361699	GRMZM2G315375
GRMZM2G083716	GRMZM2G065066	GRMZM2G327059	GRMZM2G150616	GRMZM2G073150	GRMZM2G068361	GRMZM2G363183	GRMZM2G317900
GRMZM2G084005	GRMZM2G065194	GRMZM2G331368	GRMZM2G151916	GRMZM2G073312	GRMZM2G068496	GRMZM2G363186	GRMZM2G318213
GRMZM2G084021	GRMZM2G065451	GRMZM2G336871	GRMZM2G152041	GRMZM2G073498	GRMZM2G068967	GRMZM2G365035	GRMZM2G319747
GRMZM2G084063	GRMZM2G065494	GRMZM2G337425	GRMZM2G152079	GRMZM2G073788	GRMZM2G068973	GRMZM2G365961	GRMZM2G320298
GRMZM2G084164	GRMZM2G065557	GRMZM2G338702	GRMZM2G152089	GRMZM2G073929	GRMZM2G069018	GRMZM2G366681	GRMZM2G320325
GRMZM2G084515	GRMZM2G065694	GRMZM2G339699	GRMZM2G152777	GRMZM2G073934	GRMZM2G069093	GRMZM2G366935	GRMZM2G322641
GRMZM2G084587	GRMZM2G065804	GRMZM2G342243	GRMZM2G152891	GRMZM2G073950	GRMZM2G069203	GRMZM2G369839	GRMZM2G325679
GRMZM2G084647	GRMZM2G065868	GRMZM2G343543	GRMZM2G152952	GRMZM2G074028	GRMZM2G069316	GRMZM2G369912	GRMZM2G327564
GRMZM2G085019	GRMZM2G065908	GRMZM2G345725	GRMZM2G153523	GRMZM2G074138	GRMZM2G069518	GRMZM2G377797	GRMZM2G327692
GRMZM2G085176	GRMZM2G065928	GRMZM2G347766	GRMZM2G153536	GRMZM2G074193	GRMZM2G069542	GRMZM2G378762	GRMZM2G327890
GRMZM2G085246	GRMZM2G065950	GRMZM2G353103	GRMZM2G153887	GRMZM2G074254	GRMZM2G069596	GRMZM2G381473	GRMZM2G329144
GRMZM2G085565	GRMZM2G066413	GRMZM2G357296	GRMZM2G153928	GRMZM2G074386	GRMZM2G069651	GRMZM2G383404	GRMZM2G330772
GRMZM2G085646	GRMZM2G066428	GRMZM2G357631	GRMZM2G154223	GRMZM2G074404	GRMZM2G069678	GRMZM2G383540	GRMZM2G332522
GRMZM2G085833	GRMZM2G066578	GRMZM2G361074	GRMZM2G154229	GRMZM2G074479	GRMZM2G069911	GRMZM2G385287	GRMZM2G334409
GRMZM2G085849	GRMZM2G066612	GRMZM2G361220	GRMZM2G154344	GRMZM2G074517	GRMZM2G069970	GRMZM2G386163	GRMZM2G335521
GRMZM2G085924	GRMZM2G066636	GRMZM2G361652	GRMZM2G154397	GRMZM2G074687	GRMZM2G070011	GRMZM2G386817	GRMZM2G341959
GRMZM2G086464	GRMZM2G066867	GRMZM2G361699	GRMZM2G154499	GRMZM2G074689	GRMZM2G070087	GRMZM2G392863	GRMZM2G344279
GRMZM2G086614	GRMZM2G067063	GRMZM2G362088	GRMZM2G154505	GRMZM2G074773	GRMZM2G070115	GRMZM2G393334	GRMZM2G348512
GRMZM2G086845	GRMZM2G067067	GRMZM2G363116	GRMZM2G154648	GRMZM2G074850	GRMZM2G070271	GRMZM2G395354	GRMZM2G349709
GRMZM2G087081	GRMZM2G067306	GRMZM2G363183	GRMZM2G155753	GRMZM2G075223	GRMZM2G070287	GRMZM2G396540	GRMZM2G349895
GRMZM2G087094	GRMZM2G067877	GRMZM2G363186	GRMZM2G155836	GRMZM2G075320	GRMZM2G070693	GRMZM2G396541	GRMZM2G349996
GRMZM2G087291	GRMZM2G068244	GRMZM2G365961	GRMZM2G155935	GRMZM2G075651	GRMZM2G070807	GRMZM2G397661	GRMZM2G351582
GRMZM2G087326	GRMZM2G068255	GRMZM2G366935	GRMZM2G156476	GRMZM2G075775	GRMZM2G071021	GRMZM2G399921	GRMZM2G356839
GRMZM2G087507	GRMZM2G068294	GRMZM2G369047	GRMZM2G156575	GRMZM2G076029	GRMZM2G071023	GRMZM2G401139	GRMZM2G357399
GRMZM2G087590	GRMZM2G068316	GRMZM2G369839	GRMZM2G157010	GRMZM2G076062	GRMZM2G071172	GRMZM2G401308	GRMZM2G360339
GRMZM2G087719	GRMZM2G068361	GRMZM2G369912	GRMZM2G157334	GRMZM2G076087	GRMZM2G071491	GRMZM2G402417	GRMZM2G362312
GRMZM2G087740	GRMZM2G068496	GRMZM2G370175	GRMZM2G157369	GRMZM2G077256	GRMZM2G071582	GRMZM2G404126	GRMZM2G371271
GRMZM2G088235	GRMZM2G068590	GRMZM2G370777	GRMZM2G157596	GRMZM2G077463	GRMZM2G071602	GRMZM2G406674	GRMZM2G372068
GRMZM2G088299	GRMZM2G068665	GRMZM2G372297	GRMZM2G158062	GRMZM2G077669	GRMZM2G071638	GRMZM2G407249	GRMZM2G374881
GRMZM2G088356	GRMZM2G068763	GRMZM2G375807	GRMZM2G158662	GRMZM2G077760	GRMZM2G071704	GRMZM2G408242	GRMZM2G380361
GRMZM2G088396	GRMZM2G068959	GRMZM2G377600	GRMZM2G158972	GRMZM2G077851	GRMZM2G071871	GRMZM2G410991	GRMZM2G382673
GRMZM2G088482	GRMZM2G068963	GRMZM2G380094	GRMZM2G159013	GRMZM2G077863	GRMZM2G071907	GRMZM2G411536	GRMZM2G382914
GRMZM2G088524	GRMZM2G069018	GRMZM2G383540	GRMZM2G159134	GRMZM2G077895	GRMZM2G071977	GRMZM2G413162	GRMZM2G386209
GRMZM2G088847	GRMZM2G069024	GRMZM2G385287	GRMZM2G159587	GRMZM2G077991	GRMZM2G072071	GRMZM2G415390	GRMZM2G390076
GRMZM2G088849	GRMZM2G069102	GRMZM2G388987	GRMZM2G160370	GRMZM2G078174	GRMZM2G072388	GRMZM2G416120	GRMZM2G391286
GRMZM2G088995	GRMZM2G069203	GRMZM2G393334	GRMZM2G161244	GRMZM2G078267	GRMZM2G072462	GRMZM2G416751	GRMZM2G391364
GRMZM2G089092	GRMZM2G069528	GRMZM2G395354	GRMZM2G161668	GRMZM2G078283	GRMZM2G072526	GRMZM2G416935	GRMZM2G392975
GRMZM2G089136	GRMZM2G069569	GRMZM2G401308	GRMZM2G162382	GRMZM2G078396	GRMZM2G072865	GRMZM2G419844	GRMZM2G395844
GRMZM2G089159	GRMZM2G069596	GRMZM2G402319	GRMZM2G162486	GRMZM2G078409	GRMZM2G072909	GRMZM2G419891	GRMZM2G396451
GRMZM2G089421	GRMZM2G069651	GRMZM2G404126	GRMZM2G162697	GRMZM2G078468	GRMZM2G073045	GRMZM2G420108	GRMZM2G398603
GRMZM2G089484	GRMZM2G069708	GRMZM2G408242	GRMZM2G162749	GRMZM2G078500	GRMZM2G073079	GRMZM2G420310	GRMZM2G402002
GRMZM2G089498	GRMZM2G069722	GRMZM2G410757	GRMZM2G163067	GRMZM2G078526	GRMZM2G073250	GRMZM2G421240	GRMZM2G406074
GRMZM2G089736	GRMZM2G069911	GRMZM2G411159	GRMZM2G163193	GRMZM2G078595	GRMZM2G073275	GRMZM2G424832	GRMZM2G406119
GRMZM2G089976	GRMZM2G069928	GRMZM2G411536	GRMZM2G163247	GRMZM2G079127	GRMZM2G073429	GRMZM2G427087	GRMZM2G407495
GRMZM2G089995	GRMZM2G069970	GRMZM2G413897	GRMZM2G163418	GRMZM2G079290	GRMZM2G073495	GRMZM2G427451	GRMZM2G408768
GRMZM2G090010	GRMZM2G070011	GRMZM2G416751	GRMZM2G163437	GRMZM2G079538	GRMZM2G073622	GRMZM2G428168	GRMZM2G410175
GRMZM2G090034	GRMZM2G070045	GRMZM2G419844	GRMZM2G163988	GRMZM2G079583	GRMZM2G073628	GRMZM2G429540	GRMZM2G410812
GRMZM2G090374	GRMZM2G070075	GRMZM2G420310	GRMZM2G163996	GRMZM2G079632	GRMZM2G073668	GRMZM2G430600	GRMZM2G412604
GRMZM2G090568	GRMZM2G070252	GRMZM2G421231	GRMZM2G164185	GRMZM2G079683	GRMZM2G074053	GRMZM2G431350	GRMZM2G414141
GRMZM2G090576	GRMZM2G070315	GRMZM2G427603	GRMZM2G164358	GRMZM2G079832	GRMZM2G074241	GRMZM2G436429	GRMZM2G414813
GRMZM2G091265	GRMZM2G070378	GRMZM2G428356	GRMZM2G164493	GRMZM2G080079	GRMZM2G074549	GRMZM2G437481	GRMZM2G416110
GRMZM2G091383	GRMZM2G070563	GRMZM2G430600	GRMZM2G164584	GRMZM2G080156	GRMZM2G074567	GRMZM2G438551	GRMZM2G419694
GRMZM2G091397	GRMZM2G070693	GRMZM2G441903	GRMZM2G164647	GRMZM2G080222	GRMZM2G074604	GRMZM2G439311	GRMZM2G420883
GRMZM2G091560	GRMZM2G070723	GRMZM2G444623	GRMZM2G164715	GRMZM2G080320	GRMZM2G074735	GRMZM2G439884	GRMZM2G421857
GRMZM2G091563	GRMZM2G070807	GRMZM2G444643	GRMZM2G164797	GRMZM2G080355	GRMZM2G074790	GRMZM2G440221	GRMZM2G423917
GRMZM2G091583	GRMZM2G070847	GRMZM2G447632	GRMZM2G165137	GRMZM2G080375	GRMZM2G075104	GRMZM2G440866	GRMZM2G424053
GRMZM2G091717	GRMZM2G071021	GRMZM2G448607	GRMZM2G165209	GRMZM2G080466	GRMZM2G075117	GRMZM2G441903	GRMZM2G425249
GRMZM2G092129	GRMZM2G071023	GRMZM2G451314	GRMZM2G165461	GRMZM2G080501	GRMZM2G075215	GRMZM2G443495	GRMZM2G425863
GRMZM2G092327	GRMZM2G071172	GRMZM2G453424	GRMZM2G165619	GRMZM2G080519	GRMZM2G075470	GRMZM2G444643	GRMZM2G429128
GRMZM2G092365	GRMZM2G071491	GRMZM2G454056	GRMZM2G165817	GRMZM2G080542	GRMZM2G075485	GRMZM2G445575	GRMZM2G431243
GRMZM2G092427	GRMZM2G071582	GRMZM2G455075	GRMZM2G165919	GRMZM2G080588	GRMZM2G075502	GRMZM2G447632	GRMZM2G432926
GRMZM2G092481	GRMZM2G071602	GRMZM2G457381	GRMZM2G165972	GRMZM2G080652	GRMZM2G075630	GRMZM2G448446	GRMZM2G440968
GRMZM2G092741	GRMZM2G071638	GRMZM2G467184	GRMZM2G165998	GRMZM2G080775	GRMZM2G075676	GRMZM2G448607	GRMZM2G442128
GRMZM2G092804	GRMZM2G071907	GRMZM2G467338	GRMZM2G166089	GRMZM2G081102	GRMZM2G075701	GRMZM2G448834	GRMZM2G442658
GRMZM2G092817	GRMZM2G071977	GRMZM2G468260	GRMZM2G166694	GRMZM2G081155	GRMZM2G075744	GRMZM2G451314	GRMZM2G443265
GRMZM2G092923	GRMZM2G071996	GRMZM2G469380	GRMZM2G166855	GRMZM2G081175	GRMZM2G075794	GRMZM2G463032	GRMZM2G443655
GRMZM2G093032	GRMZM2G072041	GRMZM2G472248	GRMZM2G167758	GRMZM2G081380	GRMZM2G075796	GRMZM2G465133	GRMZM2G443728
GRMZM2G093186	GRMZM2G072146	GRMZM2G474531	GRMZM2G168002	GRMZM2G081626	GRMZM2G075956	GRMZM2G466545	GRMZM2G447617
GRMZM2G093503	GRMZM2G072315	GRMZM2G475059	GRMZM2G168762	GRMZM2G081883	GRMZM2G076064	GRMZM2G467159	GRMZM2G447745
GRMZM2G094051	GRMZM2G072383	GRMZM2G476555	GRMZM2G168956	GRMZM2G081886	GRMZM2G076204	GRMZM2G467184	GRMZM2G453388
GRMZM2G094224	GRMZM2G072388	GRMZM2G477236	GRMZM2G169671	GRMZM2G081924	GRMZM2G076313	GRMZM2G467338	GRMZM2G456000
GRMZM2G094595	GRMZM2G072462	GRMZM2G479249	GRMZM2G170044	GRMZM2G081949	GRMZM2G076399	GRMZM2G467756	GRMZM2G457267
GRMZM2G094928	GRMZM2G072690	GRMZM2G479423	GRMZM2G170120	GRMZM2G082118	GRMZM2G076468	GRMZM2G468260	GRMZM2G457697
GRMZM2G095078	GRMZM2G072865	GRMZM2G479744	GRMZM2G170969	GRMZM2G082185	GRMZM2G076826	GRMZM2G472248	GRMZM2G460860
GRMZM2G095147	GRMZM2G072909	GRMZM2G479885	GRMZM2G171060	GRMZM2G082199	GRMZM2G077002	GRMZM2G472625	GRMZM2G460866
GRMZM2G095164	GRMZM2G073250	GRMZM2G481261	GRMZM2G171420	GRMZM2G082249	GRMZM2G077068	GRMZM2G474119	GRMZM2G465333
GRMZM2G095287	GRMZM2G073275	GRMZM2G493395	GRMZM2G171423	GRMZM2G082330	GRMZM2G077143	GRMZM2G474777	GRMZM2G469142
GRMZM2G095302	GRMZM2G073495	GRMZM2G513103	GRMZM2G171469	GRMZM2G082390	GRMZM2G077279	GRMZM2G475059	GRMZM2G473709
GRMZM2G095333	GRMZM2G073622	GRMZM2G558539	GRMZM2G171488	GRMZM2G082502	GRMZM2G077356	GRMZM2G475263	GRMZM2G474602
GRMZM2G095411	GRMZM2G073628	GRMZM2G579432	GRMZM2G171604	GRMZM2G082640	GRMZM2G077809	GRMZM2G475899	GRMZM2G475148
GRMZM2G095552	GRMZM2G074053	GRMZM5G800734	GRMZM2G171613	GRMZM2G082686	GRMZM2G077823	GRMZM2G479125	GRMZM2G477325
GRMZM2G095579	GRMZM2G074083	GRMZM5G802899	GRMZM2G171871	GRMZM2G082707	GRMZM2G077837	GRMZM2G479885	GRMZM2G524711
GRMZM2G095657	GRMZM2G074087	GRMZM5G803981	GRMZM2G172210	GRMZM2G082924	GRMZM2G077942	GRMZM2G480364	GRMZM2G565940
GRMZM2G095964	GRMZM2G074241	GRMZM5G806449	GRMZM2G172214	GRMZM2G083058	GRMZM2G078143	GRMZM2G506602	GRMZM2G569855
GRMZM2G096008	GRMZM2G074280	GRMZM5G806649	GRMZM2G172491	GRMZM2G083173	GRMZM2G078274	GRMZM2G513103	GRMZM5G800112
GRMZM2G096020	GRMZM2G074549	GRMZM5G811797	GRMZM2G173272	GRMZM2G083243	GRMZM2G078541	GRMZM2G540538	GRMZM5G801793
GRMZM2G096169	GRMZM2G074604	GRMZM5G814314	GRMZM2G173630	GRMZM2G083253	GRMZM2G078832	GRMZM2G556667	GRMZM5G802392
GRMZM2G096348	GRMZM2G074631	GRMZM5G817886	GRMZM2G173718	GRMZM2G083346	GRMZM2G078959	GRMZM2G567452	GRMZM5G805627
GRMZM2G097021	GRMZM2G074735	GRMZM5G819320	GRMZM2G174048	GRMZM2G083711	GRMZM2G079236	GRMZM2G574782	GRMZM5G805732
GRMZM2G097706	GRMZM2G074914	GRMZM5G824629	GRMZM2G174984	GRMZM2G083716	GRMZM2G079343	GRMZM2G579432	GRMZM5G806975
GRMZM2G097854	GRMZM2G075058	GRMZM5G827171	GRMZM2G175177	GRMZM2G083813	GRMZM2G079381	GRMZM2G700188	GRMZM5G809265
GRMZM2G097959	GRMZM2G075104	GRMZM5G827266	GRMZM2G175562	GRMZM2G084021	GRMZM2G079458	GRMZM5G800734	GRMZM5G809335
GRMZM2G098015	GRMZM2G075117	GRMZM5G829840	GRMZM2G175818	GRMZM2G084063	GRMZM2G079777	GRMZM5G806449	GRMZM5G813584
GRMZM2G098397	GRMZM2G075227	GRMZM5G829894	GRMZM2G176028	GRMZM2G084086	GRMZM2G079908	GRMZM5G813092	GRMZM5G815009
GRMZM2G098434	GRMZM2G075336	GRMZM5G835677	GRMZM2G176358	GRMZM2G084515	GRMZM2G079949	GRMZM5G814314	GRMZM5G815894
GRMZM2G098569	GRMZM2G075470	GRMZM5G836167	GRMZM2G176662	GRMZM2G084587	GRMZM2G079956	GRMZM5G815839	GRMZM5G817037
GRMZM2G098679	GRMZM2G075502	GRMZM5G836222	GRMZM2G177169	GRMZM2G084647	GRMZM2G080120	GRMZM5G817886	GRMZM5G817764
GRMZM2G098721	GRMZM2G075582	GRMZM5G836250	GRMZM2G177229	GRMZM2G084928	GRMZM2G080274	GRMZM5G823004	GRMZM5G819302
GRMZM2G098800	GRMZM2G075676	GRMZM5G836429	GRMZM2G177853	GRMZM2G085005	GRMZM2G080439	GRMZM5G823629	GRMZM5G822591
GRMZM2G098819	GRMZM2G075796	GRMZM5G837108	GRMZM2G177878	GRMZM2G085176	GRMZM2G080499	GRMZM5G826714	GRMZM5G825854
GRMZM2G098973	GRMZM2G076087	GRMZM5G837626	GRMZM2G177895	GRMZM2G085713	GRMZM2G080509	GRMZM5G827171	GRMZM5G826838
GRMZM2G099045	GRMZM2G076204	GRMZM5G838435	GRMZM2G177912	GRMZM2G085833	GRMZM2G080725	GRMZM5G827266	GRMZM5G835276
GRMZM2G099160	GRMZM2G076399	GRMZM5G842071	GRMZM2G178294	GRMZM2G085924	GRMZM2G080764	GRMZM5G829840	GRMZM5G837606
GRMZM2G099238	GRMZM2G076423	GRMZM5G844080	GRMZM2G178341	GRMZM2G086138	GRMZM2G080992	GRMZM5G829894	GRMZM5G844562
GRMZM2G099340	GRMZM2G076468	GRMZM5G847530	GRMZM2G178775	GRMZM2G086845	GRMZM2G081075	GRMZM5G833747	GRMZM5G847707
GRMZM2G099529	GRMZM2G076631	GRMZM5G852329	GRMZM2G178958	GRMZM2G086882	GRMZM2G081144	GRMZM5G836222	GRMZM5G848768
GRMZM2G099758	GRMZM2G076826	GRMZM5G852502	GRMZM2G178968	GRMZM2G087111	GRMZM2G081571	GRMZM5G836429	GRMZM5G852185
GRMZM2G099960	GRMZM2G076946	GRMZM5G854613	GRMZM2G179024	GRMZM2G087323	GRMZM2G081774	GRMZM5G836610	GRMZM5G854473
GRMZM2G100344	GRMZM2G077068	GRMZM5G854901	GRMZM2G179292	GRMZM2G087326	GRMZM2G081790	GRMZM5G837108	GRMZM5G855891
GRMZM2G100419	GRMZM2G077181	GRMZM5G855672	GRMZM2G179351	GRMZM2G087444	GRMZM2G081843	GRMZM5G840560	GRMZM5G858317
GRMZM2G100456	GRMZM2G077214	GRMZM5G856598	GRMZM2G179454	GRMZM2G087459	GRMZM2G081943	GRMZM5G846811	GRMZM5G858887
GRMZM2G100650	GRMZM2G077278	GRMZM5G856837	GRMZM2G180430	GRMZM2G088299	GRMZM2G082203	GRMZM5G847530	GRMZM5G862488
GRMZM2G100889	GRMZM2G077356	GRMZM5G860810	GRMZM2G180575	GRMZM2G088524	GRMZM2G082372	GRMZM5G850966	GRMZM5G863344
GRMZM2G101350	GRMZM2G077531	GRMZM5G862817	GRMZM2G180578	GRMZM2G088849	GRMZM2G082448	GRMZM5G852502	GRMZM5G870752
GRMZM2G101480	GRMZM2G077809	GRMZM5G864319	GRMZM2G180724	GRMZM2G089010	GRMZM2G082792	GRMZM5G852833	GRMZM5G873287
GRMZM2G101596	GRMZM2G077823	GRMZM5G864414	GRMZM2G181236	GRMZM2G089454	GRMZM2G082836	GRMZM5G854613	GRMZM5G876616
GRMZM2G101693	GRMZM2G077844	GRMZM5G865543	GRMZM2G181258	GRMZM2G089484	GRMZM2G082874	GRMZM5G855672	GRMZM5G876621
GRMZM2G101859	GRMZM2G077937	GRMZM5G867390	GRMZM2G181359	GRMZM2G089498	GRMZM2G082940	GRMZM5G856598	GRMZM5G877316
GRMZM2G102167	GRMZM2G078024	GRMZM5G868664	GRMZM2G300944	GRMZM2G089630	GRMZM2G082962	GRMZM5G860810	GRMZM5G879882
GRMZM2G102243	GRMZM2G078143	GRMZM5G870219	GRMZM2G301885	GRMZM2G089736	GRMZM2G083102	GRMZM5G862540	GRMZM5G883764
GRMZM2G102483	GRMZM2G078409	GRMZM5G871126	GRMZM2G304712	GRMZM2G089958	GRMZM2G083111	GRMZM5G862817	GRMZM5G885445
GRMZM2G102580	GRMZM2G079343	GRMZM5G872499	GRMZM2G305851	GRMZM2G089976	GRMZM2G084149	GRMZM5G864266	GRMZM5G887303
GRMZM2G102802	GRMZM2G079381	GRMZM5G873277	GRMZM2G306105	GRMZM2G089995	GRMZM2G084181	GRMZM5G864319	GRMZM5G891969
GRMZM2G102878	GRMZM2G079428	GRMZM5G874562	GRMZM2G310947	GRMZM2G090010	GRMZM2G084477	GRMZM5G864414	GRMZM5G893912
GRMZM2G102923	GRMZM2G079452	GRMZM5G876773	GRMZM2G312075	GRMZM2G090505	GRMZM2G084521	GRMZM5G866627	GRMZM5G897818
GRMZM2G102946	GRMZM2G079458	GRMZM5G877838	GRMZM2G312910	GRMZM2G090584	GRMZM2G084576	GRMZM5G868273	GRMZM5G898880
GRMZM2G102959	GRMZM2G079653	GRMZM5G881775	GRMZM2G314707	GRMZM2G091228	GRMZM2G084762	GRMZM5G868664	GRMZM5G899149
GRMZM2G103101	GRMZM2G079746	GRMZM5G882708	GRMZM2G314955	GRMZM2G091265	GRMZM2G084791	GRMZM5G872499
GRMZM2G103230	GRMZM2G079777	GRMZM5G883149	GRMZM2G317098	GRMZM2G091397	GRMZM2G085019	GRMZM5G876434
GRMZM2G103281	GRMZM2G079782	GRMZM5G883632	GRMZM2G317900	GRMZM2G091563	GRMZM2G085038	GRMZM5G876773
GRMZM2G103345	GRMZM2G079908	GRMZM5G885285	GRMZM2G318213	GRMZM2G091717	GRMZM2G085086	GRMZM5G881498
GRMZM2G103357	GRMZM2G079949	GRMZM5G885392	GRMZM2G319357	GRMZM2G092107	GRMZM2G085198	GRMZM5G881775
GRMZM2G103382	GRMZM2G079956	GRMZM5G887068	GRMZM2G319747	GRMZM2G092125	GRMZM2G085336	GRMZM5G883149
GRMZM2G103721	GRMZM2G080054	GRMZM5G888860	GRMZM2G319781	GRMZM2G092190	GRMZM2G085381	GRMZM5G883969
GRMZM2G103884	GRMZM2G080107	GRMZM5G890561	GRMZM2G320325	GRMZM2G092284	GRMZM2G085530	GRMZM5G885285
GRMZM2G104347	GRMZM2G080120	GRMZM5G892522	GRMZM2G321778	GRMZM2G092327	GRMZM2G085600	GRMZM5G887068
GRMZM2G104353	GRMZM2G080274	GRMZM5G892742	GRMZM2G323844	GRMZM2G092525	GRMZM2G085630	GRMZM5G888860
GRMZM2G104373	GRMZM2G080509	GRMZM5G898597	GRMZM2G324540	GRMZM2G092652	GRMZM2G085909	GRMZM5G892742
GRMZM2G104390	GRMZM2G080521	GRMZM5G898735	GRMZM2G327692	GRMZM2G092741	GRMZM2G085948	GRMZM5G897958
GRMZM2G104449	GRMZM2G080725	GRMZM5G898768	GRMZM2G329144	GRMZM2G092747	GRMZM2G085967	GRMZM5G899851
GRMZM2G104484	GRMZM2G080764	GRMZM5G899787	GRMZM2G331723	GRMZM2G092752	GRMZM2G086032
GRMZM2G104504	GRMZM2G081075		GRMZM2G332505	GRMZM2G092804	GRMZM2G086069
GRMZM2G104538	GRMZM2G081144		GRMZM2G335521	GRMZM2G092817	GRMZM2G086163
GRMZM2G104639	GRMZM2G081188		GRMZM2G337113	GRMZM2G092923	GRMZM2G086237
GRMZM2G104730	GRMZM2G081268		GRMZM2G339866	GRMZM2G092945	GRMZM2G086430
GRMZM2G104876	GRMZM2G081571		GRMZM2G341309	GRMZM2G093032	GRMZM2G086604
GRMZM2G104918	GRMZM2G081666		GRMZM2G343688	GRMZM2G093272	GRMZM2G086869
GRMZM2G105167	GRMZM2G081790		GRMZM2G344279	GRMZM2G093286	GRMZM2G086992
GRMZM2G105307	GRMZM2G081803		GRMZM2G345493	GRMZM2G093325	GRMZM2G087032
GRMZM2G105387	GRMZM2G081826		GRMZM2G345544	GRMZM2G093405	GRMZM2G087150
GRMZM2G105398	GRMZM2G081843		GRMZM2G346133	GRMZM2G093503	GRMZM2G087206
GRMZM2G105428	GRMZM2G082032		GRMZM2G348512	GRMZM2G093951	GRMZM2G087212
GRMZM2G105438	GRMZM2G082312		GRMZM2G349709	GRMZM2G094039	GRMZM2G087671
GRMZM2G105473	GRMZM2G082448		GRMZM2G350225	GRMZM2G094051	GRMZM2G087850
GRMZM2G105531	GRMZM2G082581		GRMZM2G350711	GRMZM2G094595	GRMZM2G088053
GRMZM2G105604	GRMZM2G082792		GRMZM2G353444	GRMZM2G094928	GRMZM2G088088
GRMZM2G105999	GRMZM2G082874		GRMZM2G355572	GRMZM2G095252	GRMZM2G088218
GRMZM2G106164	GRMZM2G082962		GRMZM2G356839	GRMZM2G095411	GRMZM2G088231
GRMZM2G106308	GRMZM2G083091		GRMZM2G359874	GRMZM2G095552	GRMZM2G088469
GRMZM2G106427	GRMZM2G083102		GRMZM2G360021	GRMZM2G095579	GRMZM2G088834
GRMZM2G106588	GRMZM2G083176		GRMZM2G360339	GRMZM2G095611	GRMZM2G088847
GRMZM2G106600	GRMZM2G083472		GRMZM2G362312	GRMZM2G095964	GRMZM2G088880
GRMZM2G106607	GRMZM2G083526		GRMZM2G365160	GRMZM2G095968	GRMZM2G089400
GRMZM2G106906	GRMZM2G083841		GRMZM2G365515	GRMZM2G096020	GRMZM2G089491
GRMZM2G106917	GRMZM2G084149		GRMZM2G366301	GRMZM2G096107	GRMZM2G089507
GRMZM2G107473	GRMZM2G084407		GRMZM2G367638	GRMZM2G096123	GRMZM2G089803
GRMZM2G107654	GRMZM2G084521		GRMZM2G371271	GRMZM2G096169	GRMZM2G089854
GRMZM2G107854	GRMZM2G085038		GRMZM2G371795	GRMZM2G097021	GRMZM2G089952
GRMZM2G108103	GRMZM2G085054		GRMZM2G373859	GRMZM2G097137	GRMZM2G090274
GRMZM2G108138	GRMZM2G085086		GRMZM2G374881	GRMZM2G097226	GRMZM2G090542
GRMZM2G108153	GRMZM2G085336		GRMZM2G379053	GRMZM2G097277	GRMZM2G090609
GRMZM2G108348	GRMZM2G085600		GRMZM2G380361	GRMZM2G097340	GRMZM2G090647
GRMZM2G108355	GRMZM2G085630		GRMZM2G380414	GRMZM2G097395	GRMZM2G090715
GRMZM2G108477	GRMZM2G085854		GRMZM2G380668	GRMZM2G097499	GRMZM2G090868
GRMZM2G108570	GRMZM2G085909		GRMZM2G382106	GRMZM2G097573	GRMZM2G090904
GRMZM2G108619	GRMZM2G086032		GRMZM2G382569	GRMZM2G097662	GRMZM2G091119
GRMZM2G108712	GRMZM2G086069		GRMZM2G382673	GRMZM2G097896	GRMZM2G091124
GRMZM2G108766	GRMZM2G086202		GRMZM2G382914	GRMZM2G097967	GRMZM2G091201
GRMZM2G108849	GRMZM2G086258		GRMZM2G383408	GRMZM2G098047	GRMZM2G091258
GRMZM2G109165	GRMZM2G086489		GRMZM2G389944	GRMZM2G098298	GRMZM2G091435
GRMZM2G109383	GRMZM2G086841		GRMZM2G390076	GRMZM2G098442	GRMZM2G091487
GRMZM2G109464	GRMZM2G086869		GRMZM2G390876	GRMZM2G098569	GRMZM2G091621
GRMZM2G109624	GRMZM2G086882		GRMZM2G391364	GRMZM2G098679	GRMZM2G092085
GRMZM2G109743	GRMZM2G086992		GRMZM2G392975	GRMZM2G098721	GRMZM2G092281
GRMZM2G110198	GRMZM2G087032		GRMZM2G393897	GRMZM2G098793	GRMZM2G092321
GRMZM2G110236	GRMZM2G087079		GRMZM2G395736	GRMZM2G098797	GRMZM2G092632
GRMZM2G110277	GRMZM2G087101		GRMZM2G395844	GRMZM2G098815	GRMZM2G092718
GRMZM2G110304	GRMZM2G087206		GRMZM2G396451	GRMZM2G098819	GRMZM2G092975
GRMZM2G110328	GRMZM2G087275		GRMZM2G396527	GRMZM2G098900	GRMZM2G093065
GRMZM2G110657	GRMZM2G087435		GRMZM2G398603	GRMZM2G099130	GRMZM2G093276
GRMZM2G110960	GRMZM2G087850		GRMZM2G399183	GRMZM2G099238	GRMZM2G093705
GRMZM2G111309	GRMZM2G088053		GRMZM2G399284	GRMZM2G099337	GRMZM2G093744
GRMZM2G111501	GRMZM2G088138		GRMZM2G402675	GRMZM2G099363	GRMZM2G093789
GRMZM2G111521	GRMZM2G088196		GRMZM2G402936	GRMZM2G099593	GRMZM2G093900
GRMZM2G111603	GRMZM2G088218		GRMZM2G406074	GRMZM2G099628	GRMZM2G094050
GRMZM2G111697	GRMZM2G088231		GRMZM2G407495	GRMZM2G099758	GRMZM2G094123
GRMZM2G112244	GRMZM2G088469		GRMZM2G408706	GRMZM2G100107	GRMZM2G094699
GRMZM2G112336	GRMZM2G088601		GRMZM2G408768	GRMZM2G100391	GRMZM2G094867
GRMZM2G112337	GRMZM2G088669		GRMZM2G410812	GRMZM2G100419	GRMZM2G094884
GRMZM2G112524	GRMZM2G088834		GRMZM2G411668	GRMZM2G100456	GRMZM2G095025
GRMZM2G112656	GRMZM2G088880		GRMZM2G412604	GRMZM2G100462	GRMZM2G095299
GRMZM2G113033	GRMZM2G089507		GRMZM2G414813	GRMZM2G100629	GRMZM2G095404
GRMZM2G113244	GRMZM2G089528		GRMZM2G416110	GRMZM2G100881	GRMZM2G095657
GRMZM2G113264	GRMZM2G089688		GRMZM2G418604	GRMZM2G101350	GRMZM2G095670
GRMZM2G113415	GRMZM2G089812		GRMZM2G419328	GRMZM2G101480	GRMZM2G095725
GRMZM2G113480	GRMZM2G089854		GRMZM2G419694	GRMZM2G101518	GRMZM2G095763
GRMZM2G113613	GRMZM2G089876		GRMZM2G420883	GRMZM2G101693	GRMZM2G095865
GRMZM2G113726	GRMZM2G090266		GRMZM2G421491	GRMZM2G101769	GRMZM2G095955
GRMZM2G113796	GRMZM2G090274		GRMZM2G421857	GRMZM2G101859	GRMZM2G096029
GRMZM2G114107	GRMZM2G090609		GRMZM2G424053	GRMZM2G102183	GRMZM2G096070
GRMZM2G114182	GRMZM2G090647		GRMZM2G425249	GRMZM2G102483	GRMZM2G096240
GRMZM2G114513	GRMZM2G090715		GRMZM2G425863	GRMZM2G102572	GRMZM2G096247
GRMZM2G114793	GRMZM2G090718		GRMZM2G428391	GRMZM2G102580	GRMZM2G096303
GRMZM2G114911	GRMZM2G090824		GRMZM2G428964	GRMZM2G102605	GRMZM2G096395
GRMZM2G115257	GRMZM2G090868		GRMZM2G429035	GRMZM2G102878	GRMZM2G096491
GRMZM2G115424	GRMZM2G090904		GRMZM2G436084	GRMZM2G103230	GRMZM2G096585
GRMZM2G115621	GRMZM2G090905		GRMZM2G436092	GRMZM2G103266	GRMZM2G096604
GRMZM2G115766	GRMZM2G090980		GRMZM2G436199	GRMZM2G103281	GRMZM2G096815
GRMZM2G115834	GRMZM2G091119		GRMZM2G436593	GRMZM2G103345	GRMZM2G097043
GRMZM2G115914	GRMZM2G091124		GRMZM2G439195	GRMZM2G103357	GRMZM2G097342
GRMZM2G116004	GRMZM2G091201		GRMZM2G440198	GRMZM2G103382	GRMZM2G097434
GRMZM2G116327	GRMZM2G091258		GRMZM2G440949	GRMZM2G103721	GRMZM2G097502
GRMZM2G116514	GRMZM2G091456		GRMZM2G440968	GRMZM2G103805	GRMZM2G097726
GRMZM2G116670	GRMZM2G091481		GRMZM2G443655	GRMZM2G103864	GRMZM2G097738
GRMZM2G117412	GRMZM2G092021		GRMZM2G443728	GRMZM2G103884	GRMZM2G097812
GRMZM2G117458	GRMZM2G092085		GRMZM2G444743	GRMZM2G104226	GRMZM2G097841
GRMZM2G117582	GRMZM2G092167		GRMZM2G444748	GRMZM2G104254	GRMZM2G097884
GRMZM2G117854	GRMZM2G092256		GRMZM2G450163	GRMZM2G104353	GRMZM2G098335
GRMZM2G117870	GRMZM2G092959		GRMZM2G450233	GRMZM2G104373	GRMZM2G098346
GRMZM2G117935	GRMZM2G093139		GRMZM2G456000	GRMZM2G104390	GRMZM2G098577
GRMZM2G117984	GRMZM2G093195		GRMZM2G457267	GRMZM2G104394	GRMZM2G098643
GRMZM2G118344	GRMZM2G093526		GRMZM2G457697	GRMZM2G104538	GRMZM2G098714
GRMZM2G118345	GRMZM2G093744		GRMZM2G463730	GRMZM2G104730	GRMZM2G098739
GRMZM2G118385	GRMZM2G093776		GRMZM2G464575	GRMZM2G104918	GRMZM2G098957
GRMZM2G118409	GRMZM2G093789		GRMZM2G465333	GRMZM2G105004	GRMZM2G099007
GRMZM2G118515	GRMZM2G093902		GRMZM2G468855	GRMZM2G105167	GRMZM2G099036
GRMZM2G119079	GRMZM2G094072		GRMZM2G468932	GRMZM2G105307	GRMZM2G099340
GRMZM2G119117	GRMZM2G094255		GRMZM2G469142	GRMZM2G105398	GRMZM2G099466
GRMZM2G119186	GRMZM2G094390		GRMZM2G471805	GRMZM2G105571	GRMZM2G099474
GRMZM2G119258	GRMZM2G094497		GRMZM2G471904	GRMZM2G105604	GRMZM2G099528
GRMZM2G119393	GRMZM2G094500		GRMZM2G472852	GRMZM2G105631	GRMZM2G099547
GRMZM2G119397	GRMZM2G094867		GRMZM2G473709	GRMZM2G105892	GRMZM2G099745
GRMZM2G119471	GRMZM2G094871		GRMZM2G473788	GRMZM2G105999	GRMZM2G099987
GRMZM2G119494	GRMZM2G094879		GRMZM2G474651	GRMZM2G106308	GRMZM2G100118
GRMZM2G119516	GRMZM2G094884		GRMZM2G475148	GRMZM2G106389	GRMZM2G100158
GRMZM2G119627	GRMZM2G095082		GRMZM2G477846	GRMZM2G106393	GRMZM2G100225
GRMZM2G119696	GRMZM2G095299		GRMZM2G478568	GRMZM2G106622	GRMZM2G100475
GRMZM2G119782	GRMZM2G095598		GRMZM2G478798	GRMZM2G106703	GRMZM2G100707
GRMZM2G119802	GRMZM2G095670		GRMZM2G479608	GRMZM2G106980	GRMZM2G100828
GRMZM2G119865	GRMZM2G095763		GRMZM2G481291	GRMZM2G107473	GRMZM2G101020
GRMZM2G119886	GRMZM2G095811		GRMZM2G517972	GRMZM2G107532	GRMZM2G101502
GRMZM2G119890	GRMZM2G095865		GRMZM2G537291	GRMZM2G107571	GRMZM2G101533
GRMZM2G120136	GRMZM2G095968		GRMZM2G543629	GRMZM2G107591	GRMZM2G101635
GRMZM2G120163	GRMZM2G096037		GRMZM2G556522	GRMZM2G107639	GRMZM2G102069
GRMZM2G120167	GRMZM2G096070		GRMZM2G565940	GRMZM2G107654	GRMZM2G102075
GRMZM2G120262	GRMZM2G096090		GRMZM2G569948	GRMZM2G107731	GRMZM2G102088
GRMZM2G120296	GRMZM2G096123		GRMZM5G808610	GRMZM2G107839	GRMZM2G102421
GRMZM2G120302	GRMZM2G096240		GRMZM5G809335	GRMZM2G108084	GRMZM2G102447
GRMZM2G120320	GRMZM2G096363		GRMZM5G810061	GRMZM2G108153	GRMZM2G102471
GRMZM2G120652	GRMZM2G096391		GRMZM5G814089	GRMZM2G108318	GRMZM2G102475
GRMZM2G120918	GRMZM2G096585		GRMZM5G815009	GRMZM2G108348	GRMZM2G102737
GRMZM2G121075	GRMZM2G096604		GRMZM5G816784	GRMZM2G108355	GRMZM2G102786
GRMZM2G121128	GRMZM2G096753		GRMZM5G817037	GRMZM2G108570	GRMZM2G102959
GRMZM2G121303	GRMZM2G097043		GRMZM5G821637	GRMZM2G108712	GRMZM2G103236
GRMZM2G121360	GRMZM2G097275		GRMZM5G822449	GRMZM2G108849	GRMZM2G103617
GRMZM2G121514	GRMZM2G097434		GRMZM5G827496	GRMZM2G108949	GRMZM2G103825
GRMZM2G121704	GRMZM2G097457		GRMZM5G832229	GRMZM2G109383	GRMZM2G103847
GRMZM2G122064	GRMZM2G097502		GRMZM5G834952	GRMZM2G109425	GRMZM2G104012
GRMZM2G122139	GRMZM2G097640		GRMZM5G836939	GRMZM2G109464	GRMZM2G104017
GRMZM2G122335	GRMZM2G097726		GRMZM5G839763	GRMZM2G109509	GRMZM2G104118
GRMZM2G122750	GRMZM2G097738		GRMZM5G840582	GRMZM2G109560	GRMZM2G104294
GRMZM2G122793	GRMZM2G097841		GRMZM5G843368	GRMZM2G109624	GRMZM2G104325
GRMZM2G122811	GRMZM2G097977		GRMZM5G846339	GRMZM2G110076	GRMZM2G104443
GRMZM2G122937	GRMZM2G098346		GRMZM5G847707	GRMZM2G110141	GRMZM2G104481
GRMZM2G122941	GRMZM2G098520		GRMZM5G848768	GRMZM2G110198	GRMZM2G104504
GRMZM2G122999	GRMZM2G098957		GRMZM5G854473	GRMZM2G110328	GRMZM2G104505
GRMZM2G123128	GRMZM2G098999		GRMZM5G858887	GRMZM2G110330	GRMZM2G104618
GRMZM2G123818	GRMZM2G099002		GRMZM5G860976	GRMZM2G110369	GRMZM2G104626
GRMZM2G123896	GRMZM2G099003		GRMZM5G861451	GRMZM2G110616	GRMZM2G104632
GRMZM2G124103	GRMZM2G099007		GRMZM5G862101	GRMZM2G110822	GRMZM2G104651
GRMZM2G124307	GRMZM2G099036		GRMZM5G862488	GRMZM2G110960	GRMZM2G104760
GRMZM2G124563	GRMZM2G099328		GRMZM5G862663	GRMZM2G111224	GRMZM2G104843
GRMZM2G124791	GRMZM2G099467		GRMZM5G866082	GRMZM2G111697	GRMZM2G104882
GRMZM2G124915	GRMZM2G099474		GRMZM5G869196	GRMZM2G112149	GRMZM2G105005
GRMZM2G124963	GRMZM2G099547		GRMZM5G870446	GRMZM2G112336	GRMZM2G105019
GRMZM2G125294	GRMZM2G099745		GRMZM5G870752	GRMZM2G112337	GRMZM2G105184
GRMZM2G125512	GRMZM2G100158		GRMZM5G871143	GRMZM2G112366	GRMZM2G105348
GRMZM2G125531	GRMZM2G100288		GRMZM5G872256	GRMZM2G112524	GRMZM2G105364
GRMZM2G125838	GRMZM2G100707		GRMZM5G873287	GRMZM2G112530	GRMZM2G105766
GRMZM2G125850	GRMZM2G100716		GRMZM5G874568	GRMZM2G112659	GRMZM2G105834
GRMZM2G126038	GRMZM2G100988		GRMZM5G875564	GRMZM2G112792	GRMZM2G105996
GRMZM2G126361	GRMZM2G101004		GRMZM5G876616	GRMZM2G112793	GRMZM2G106119
GRMZM2G127031	GRMZM2G101130		GRMZM5G876621	GRMZM2G113203	GRMZM2G106140
GRMZM2G127453	GRMZM2G101142		GRMZM5G877316	GRMZM2G113415	GRMZM2G106412
GRMZM2G127609	GRMZM2G101287		GRMZM5G884242	GRMZM2G113513	GRMZM2G106526
GRMZM2G127665	GRMZM2G101438		GRMZM5G885445	GRMZM2G113613	GRMZM2G106552
GRMZM2G127798	GRMZM2G101457		GRMZM5G887303	GRMZM2G113726	GRMZM2G106647
GRMZM2G128477	GRMZM2G101625		GRMZM5G890190	GRMZM2G113796	GRMZM2G106792
GRMZM2G128922	GRMZM2G101635		GRMZM5G893444	GRMZM2G114192	GRMZM2G106795
GRMZM2G129018	GRMZM2G101664		GRMZM5G893912	GRMZM2G114459	GRMZM2G106960
GRMZM2G129083	GRMZM2G101818		GRMZM5G895064	GRMZM2G114634	GRMZM2G107073
GRMZM2G129209	GRMZM2G101958		GRMZM5G897818	GRMZM2G114793	GRMZM2G107082
GRMZM2G129232	GRMZM2G102069		GRMZM5G898880	GRMZM2G115000	GRMZM2G107620
GRMZM2G129954	GRMZM2G102075			GRMZM2G115124	GRMZM2G107629
GRMZM2G130053	GRMZM2G102088			GRMZM2G115424	GRMZM2G107757
GRMZM2G130239	GRMZM2G102421			GRMZM2G115480	GRMZM2G108076
GRMZM2G130278	GRMZM2G102447			GRMZM2G115621	GRMZM2G108087
GRMZM2G130305	GRMZM2G102471			GRMZM2G115766	GRMZM2G108133
GRMZM2G130332	GRMZM2G102475			GRMZM2G115828	GRMZM2G108225
GRMZM2G130432	GRMZM2G102683			GRMZM2G116004	GRMZM2G108309
GRMZM2G130678	GRMZM2G102714			GRMZM2G116514	GRMZM2G108474
GRMZM2G130987	GRMZM2G102737			GRMZM2G116620	GRMZM2G108537
GRMZM2G131024	GRMZM2G102760			GRMZM2G116670	GRMZM2G108686
GRMZM2G131074	GRMZM2G103033			GRMZM2G116881	GRMZM2G109039
GRMZM2G131202	GRMZM2G103236			GRMZM2G116966	GRMZM2G109268
GRMZM2G131286	GRMZM2G103342			GRMZM2G117030	GRMZM2G109429
GRMZM2G131334	GRMZM2G103617			GRMZM2G117412	GRMZM2G109547
GRMZM2G131340	GRMZM2G103847			GRMZM2G117458	GRMZM2G109595
GRMZM2G131554	GRMZM2G103945			GRMZM2G117582	GRMZM2G109743
GRMZM2G131815	GRMZM2G104017			GRMZM2G117870	GRMZM2G109818
GRMZM2G131836	GRMZM2G104041			GRMZM2G118241	GRMZM2G109869
GRMZM2G131961	GRMZM2G104081			GRMZM2G118345	GRMZM2G109987
GRMZM2G132019	GRMZM2G104262			GRMZM2G118363	GRMZM2G110116
GRMZM2G132069	GRMZM2G104294			GRMZM2G118378	GRMZM2G110143
GRMZM2G132568	GRMZM2G104325			GRMZM2G118409	GRMZM2G110220
GRMZM2G132929	GRMZM2G104410			GRMZM2G118515	GRMZM2G110287
GRMZM2G133050	GRMZM2G104418			GRMZM2G118637	GRMZM2G110309
GRMZM2G133444	GRMZM2G104501			GRMZM2G118821	GRMZM2G110378
GRMZM2G133631	GRMZM2G104505			GRMZM2G118951	GRMZM2G110504
GRMZM2G133836	GRMZM2G104626			GRMZM2G118959	GRMZM2G111015
GRMZM2G134067	GRMZM2G104632			GRMZM2G119079	GRMZM2G111143
GRMZM2G134134	GRMZM2G104760			GRMZM2G119258	GRMZM2G111172
GRMZM2G134329	GRMZM2G104783			GRMZM2G119393	GRMZM2G111214
GRMZM2G134439	GRMZM2G104843			GRMZM2G119516	GRMZM2G111411
GRMZM2G134539	GRMZM2G104882			GRMZM2G119627	GRMZM2G111511
GRMZM2G134668	GRMZM2G104907			GRMZM2G119782	GRMZM2G112057
GRMZM2G134711	GRMZM2G105005			GRMZM2G119802	GRMZM2G112165
GRMZM2G134844	GRMZM2G105184			GRMZM2G119886	GRMZM2G112251
GRMZM2G134846	GRMZM2G105348			GRMZM2G119890	GRMZM2G112598
GRMZM2G134917	GRMZM2G105400			GRMZM2G120136	GRMZM2G112609
GRMZM2G135501	GRMZM2G105523			GRMZM2G120163	GRMZM2G112640
GRMZM2G135617	GRMZM2G105570			GRMZM2G120296	GRMZM2G112672
GRMZM2G135688	GRMZM2G105627			GRMZM2G120320	GRMZM2G112912
GRMZM2G135795	GRMZM2G105996			GRMZM2G120652	GRMZM2G112965
GRMZM2G136262	GRMZM2G106017			GRMZM2G120918	GRMZM2G113052
GRMZM2G136910	GRMZM2G106119			GRMZM2G121075	GRMZM2G113073
GRMZM2G137176	GRMZM2G106376			GRMZM2G121186	GRMZM2G113159
GRMZM2G137312	GRMZM2G106412			GRMZM2G121303	GRMZM2G113163
GRMZM2G137348	GRMZM2G106552			GRMZM2G121579	GRMZM2G113202
GRMZM2G137593	GRMZM2G106647			GRMZM2G122045	GRMZM2G113332
GRMZM2G137724	GRMZM2G106792			GRMZM2G122335	GRMZM2G113351
GRMZM2G137849	GRMZM2G106795			GRMZM2G122447	GRMZM2G113401
GRMZM2G138077	GRMZM2G106931			GRMZM2G122666	GRMZM2G113414
GRMZM2G138152	GRMZM2G106945			GRMZM2G122750	GRMZM2G113486
GRMZM2G138258	GRMZM2G106960			GRMZM2G122805	GRMZM2G113506
GRMZM2G138589	GRMZM2G107065			GRMZM2G122811	GRMZM2G113640
GRMZM2G138800	GRMZM2G107082			GRMZM2G122935	GRMZM2G113655
GRMZM2G138861	GRMZM2G107196			GRMZM2G122937	GRMZM2G113873
GRMZM2G138943	GRMZM2G107380			GRMZM2G122941	GRMZM2G113990
GRMZM2G138976	GRMZM2G107402			GRMZM2G122999	GRMZM2G114153
GRMZM2G139093	GRMZM2G107408			GRMZM2G123309	GRMZM2G114182
GRMZM2G139250	GRMZM2G107499			GRMZM2G123790	GRMZM2G114190
GRMZM2G139372	GRMZM2G107620			GRMZM2G123896	GRMZM2G114220
GRMZM2G139412	GRMZM2G107757			GRMZM2G124047	GRMZM2G114841
GRMZM2G139533	GRMZM2G108087			GRMZM2G124307	GRMZM2G114904
GRMZM2G139600	GRMZM2G108225			GRMZM2G124701	GRMZM2G114906
GRMZM2G139621	GRMZM2G108474			GRMZM2G124791	GRMZM2G115049
GRMZM2G139688	GRMZM2G108480			GRMZM2G124963	GRMZM2G115357
GRMZM2G139744	GRMZM2G108537			GRMZM2G125300	GRMZM2G115451
GRMZM2G139805	GRMZM2G108643			GRMZM2G125314	GRMZM2G115598
GRMZM2G139880	GRMZM2G109039			GRMZM2G125512	GRMZM2G115716
GRMZM2G140537	GRMZM2G109244			GRMZM2G125531	GRMZM2G115775
GRMZM2G140545	GRMZM2G109268			GRMZM2G125762	GRMZM2G115805
GRMZM2G140559	GRMZM2G109284			GRMZM2G125934	GRMZM2G115817
GRMZM2G140635	GRMZM2G109547			GRMZM2G125991	GRMZM2G115939
GRMZM2G140667	GRMZM2G109595			GRMZM2G126019	GRMZM2G116053
GRMZM2G140782	GRMZM2G109720			GRMZM2G126038	GRMZM2G116135
GRMZM2G140811	GRMZM2G109818			GRMZM2G126235	GRMZM2G116151
GRMZM2G140917	GRMZM2G109831			GRMZM2G126795	GRMZM2G116282
GRMZM2G141596	GRMZM2G109987			GRMZM2G127115	GRMZM2G116520
GRMZM2G142097	GRMZM2G110063			GRMZM2G127117	GRMZM2G116584
GRMZM2G142334	GRMZM2G110116			GRMZM2G127453	GRMZM2G116614
GRMZM2G142705	GRMZM2G110143			GRMZM2G127559	GRMZM2G116689
GRMZM2G142932	GRMZM2G110258			GRMZM2G127609	GRMZM2G117193
GRMZM2G143234	GRMZM2G110287			GRMZM2G127798	GRMZM2G117298
GRMZM2G143246	GRMZM2G110289			GRMZM2G128057	GRMZM2G117388
GRMZM2G143354	GRMZM2G110309			GRMZM2G128131	GRMZM2G117401
GRMZM2G143469	GRMZM2G110378			GRMZM2G128171	GRMZM2G117642
GRMZM2G143480	GRMZM2G110504			GRMZM2G128358	GRMZM2G117993
GRMZM2G143646	GRMZM2G111022			GRMZM2G128466	GRMZM2G118037
GRMZM2G143788	GRMZM2G111164			GRMZM2G128922	GRMZM2G118047
GRMZM2G143998	GRMZM2G111172			GRMZM2G129015	GRMZM2G118082
GRMZM2G144042	GRMZM2G111208			GRMZM2G129018	GRMZM2G118355
GRMZM2G144088	GRMZM2G111225			GRMZM2G129155	GRMZM2G118467
GRMZM2G144197	GRMZM2G111411			GRMZM2G129954	GRMZM2G118497
GRMZM2G144362	GRMZM2G111511			GRMZM2G130053	GRMZM2G118644
GRMZM2G144451	GRMZM2G112039			GRMZM2G130239	GRMZM2G118693
GRMZM2G144483	GRMZM2G112057			GRMZM2G130278	GRMZM2G119116
GRMZM2G144742	GRMZM2G112165			GRMZM2G130305	GRMZM2G119127
GRMZM2G144890	GRMZM2G112598			GRMZM2G130332	GRMZM2G119146
GRMZM2G145104	GRMZM2G112609			GRMZM2G130558	GRMZM2G119175
GRMZM2G145313	GRMZM2G112640			GRMZM2G130678	GRMZM2G119300
GRMZM2G145496	GRMZM2G112672			GRMZM2G130854	GRMZM2G119357
GRMZM2G145709	GRMZM2G112728			GRMZM2G130904	GRMZM2G119740
GRMZM2G145794	GRMZM2G112793			GRMZM2G130987	GRMZM2G119755
GRMZM2G145814	GRMZM2G112795			GRMZM2G131024	GRMZM2G119759
GRMZM2G145870	GRMZM2G112965			GRMZM2G131334	GRMZM2G119761
GRMZM2G145905	GRMZM2G112968			GRMZM2G131340	GRMZM2G119773
GRMZM2G146020	GRMZM2G113017			GRMZM2G131378	GRMZM2G119783
GRMZM2G146115	GRMZM2G113052			GRMZM2G131793	GRMZM2G119823
GRMZM2G146190	GRMZM2G113073			GRMZM2G131836	GRMZM2G119930
GRMZM2G146292	GRMZM2G113129			GRMZM2G131961	GRMZM2G119941
GRMZM2G146354	GRMZM2G113159			GRMZM2G132019	GRMZM2G120115
GRMZM2G146486	GRMZM2G113163			GRMZM2G132069	GRMZM2G120300
GRMZM2G146847	GRMZM2G113232			GRMZM2G132116	GRMZM2G120484
GRMZM2G146885	GRMZM2G113325			GRMZM2G132273	GRMZM2G120539
GRMZM2G147332	GRMZM2G113332			GRMZM2G132331	GRMZM2G120922
GRMZM2G147459	GRMZM2G113351			GRMZM2G132568	GRMZM2G120962
GRMZM2G147791	GRMZM2G113414			GRMZM2G132693	GRMZM2G120975
GRMZM2G147845	GRMZM2G113476			GRMZM2G132913	GRMZM2G120987
GRMZM2G147854	GRMZM2G113640			GRMZM2G132929	GRMZM2G121166
GRMZM2G147869	GRMZM2G113873			GRMZM2G132944	GRMZM2G121293
GRMZM2G147961	GRMZM2G113990			GRMZM2G133050	GRMZM2G121333
GRMZM2G148022	GRMZM2G114050			GRMZM2G133055	GRMZM2G121360
GRMZM2G148090	GRMZM2G114190			GRMZM2G133308	GRMZM2G121452
GRMZM2G148864	GRMZM2G114220			GRMZM2G133475	GRMZM2G121625
GRMZM2G148904	GRMZM2G114672			GRMZM2G133629	GRMZM2G121683
GRMZM2G149031	GRMZM2G114751			GRMZM2G133631	GRMZM2G121785
GRMZM2G149108	GRMZM2G114904			GRMZM2G133684	GRMZM2G121878
GRMZM2G149257	GRMZM2G114906			GRMZM2G133838	GRMZM2G122061
GRMZM2G149273	GRMZM2G115049			GRMZM2G133854	GRMZM2G122135
GRMZM2G149317	GRMZM2G115372			GRMZM2G133926	GRMZM2G122223
GRMZM2G149321	GRMZM2G115451			GRMZM2G134308	GRMZM2G122296
GRMZM2G149414	GRMZM2G115579			GRMZM2G134389	GRMZM2G122357
GRMZM2G149543	GRMZM2G115598			GRMZM2G134539	GRMZM2G122767
GRMZM2G149775	GRMZM2G115674			GRMZM2G134628	GRMZM2G122780
GRMZM2G149923	GRMZM2G115775			GRMZM2G134668	GRMZM2G122810
GRMZM2G149975	GRMZM2G115805			GRMZM2G134711	GRMZM2G122871
GRMZM2G150262	GRMZM2G115939			GRMZM2G134806	GRMZM2G123104
GRMZM2G150484	GRMZM2G116053			GRMZM2G134878	GRMZM2G123407
GRMZM2G150521	GRMZM2G116135			GRMZM2G134917	GRMZM2G123459
GRMZM2G150648	GRMZM2G116282			GRMZM2G135038	GRMZM2G123495
GRMZM2G150791	GRMZM2G116584			GRMZM2G135108	GRMZM2G123540
GRMZM2G150906	GRMZM2G116614			GRMZM2G135277	GRMZM2G123558
GRMZM2G150950	GRMZM2G116675			GRMZM2G135501	GRMZM2G123818
GRMZM2G151015	GRMZM2G116689			GRMZM2G135547	GRMZM2G123901
GRMZM2G151440	GRMZM2G117298			GRMZM2G135688	GRMZM2G124151
GRMZM2G151496	GRMZM2G117388			GRMZM2G135763	GRMZM2G124175
GRMZM2G151689	GRMZM2G117558			GRMZM2G135795	GRMZM2G124509
GRMZM2G151726	GRMZM2G117642			GRMZM2G135808	GRMZM2G124617
GRMZM2G151923	GRMZM2G117754			GRMZM2G135904	GRMZM2G124886
GRMZM2G151934	GRMZM2G117771			GRMZM2G136067	GRMZM2G125023
GRMZM2G151983	GRMZM2G118037			GRMZM2G136455	GRMZM2G125054
GRMZM2G152040	GRMZM2G118286			GRMZM2G136769	GRMZM2G125193
GRMZM2G152126	GRMZM2G118355			GRMZM2G136910	GRMZM2G125271
GRMZM2G152278	GRMZM2G118462			GRMZM2G136918	GRMZM2G125455
GRMZM2G152552	GRMZM2G118467			GRMZM2G137236	GRMZM2G125482
GRMZM2G153087	GRMZM2G118497			GRMZM2G137348	GRMZM2G125557
GRMZM2G153103	GRMZM2G118644			GRMZM2G137426	GRMZM2G125617
GRMZM2G153184	GRMZM2G118693			GRMZM2G137541	GRMZM2G125635
GRMZM2G153206	GRMZM2G119116			GRMZM2G137546	GRMZM2G125642
GRMZM2G153227	GRMZM2G119127			GRMZM2G137558	GRMZM2G125728
GRMZM2G153332	GRMZM2G119146			GRMZM2G137574	GRMZM2G125969
GRMZM2G153409	GRMZM2G119175			GRMZM2G137704	GRMZM2G126010
GRMZM2G153541	GRMZM2G119316			GRMZM2G137707	GRMZM2G126190
GRMZM2G153704	GRMZM2G119583			GRMZM2G137849	GRMZM2G126386
GRMZM2G153823	GRMZM2G119740			GRMZM2G138077	GRMZM2G126594
GRMZM2G154211	GRMZM2G119759			GRMZM2G138152	GRMZM2G126691
GRMZM2G154366	GRMZM2G119930			GRMZM2G138396	GRMZM2G126706
GRMZM2G154487	GRMZM2G120300			GRMZM2G138505	GRMZM2G126749
GRMZM2G154509	GRMZM2G120539			GRMZM2G138800	GRMZM2G126821
GRMZM2G154987	GRMZM2G120579			GRMZM2G138840	GRMZM2G126860
GRMZM2G155073	GRMZM2G120922			GRMZM2G138861	GRMZM2G127035
GRMZM2G155216	GRMZM2G120987			GRMZM2G138870	GRMZM2G127123
GRMZM2G155329	GRMZM2G121166			GRMZM2G138976	GRMZM2G127139
GRMZM2G155437	GRMZM2G121176			GRMZM2G139093	GRMZM2G127297
GRMZM2G156162	GRMZM2G121293			GRMZM2G139250	GRMZM2G127683
GRMZM2G156246	GRMZM2G121452			GRMZM2G139412	GRMZM2G127821
GRMZM2G156310	GRMZM2G121456			GRMZM2G139533	GRMZM2G128056
GRMZM2G156459	GRMZM2G121468			GRMZM2G139621	GRMZM2G128078
GRMZM2G156516	GRMZM2G121625			GRMZM2G139683	GRMZM2G128189
GRMZM2G156713	GRMZM2G121785			GRMZM2G139688	GRMZM2G128248
GRMZM2G157007	GRMZM2G121878			GRMZM2G139744	GRMZM2G128491
GRMZM2G157296	GRMZM2G122061			GRMZM2G140545	GRMZM2G128658
GRMZM2G157317	GRMZM2G122076			GRMZM2G140559	GRMZM2G128663
GRMZM2G157522	GRMZM2G122135			GRMZM2G140635	GRMZM2G128971
GRMZM2G157729	GRMZM2G122223			GRMZM2G140651	GRMZM2G129108
GRMZM2G157878	GRMZM2G122296			GRMZM2G140667	GRMZM2G129311
GRMZM2G158083	GRMZM2G122337			GRMZM2G140811	GRMZM2G129354
GRMZM2G158489	GRMZM2G122767			GRMZM2G140917	GRMZM2G129428
GRMZM2G158662	GRMZM2G122780			GRMZM2G140996	GRMZM2G129540
GRMZM2G158887	GRMZM2G122810			GRMZM2G141036	GRMZM2G129777
GRMZM2G159028	GRMZM2G122863			GRMZM2G141136	GRMZM2G129879
GRMZM2G159053	GRMZM2G122871			GRMZM2G141152	GRMZM2G129907
GRMZM2G159145	GRMZM2G122943			GRMZM2G141322	GRMZM2G130018
GRMZM2G159643	GRMZM2G123212			GRMZM2G141596	GRMZM2G130046
GRMZM2G159691	GRMZM2G123246			GRMZM2G141679	GRMZM2G130173
GRMZM2G159759	GRMZM2G123407			GRMZM2G141903	GRMZM2G130230
GRMZM2G159777	GRMZM2G123450			GRMZM2G141975	GRMZM2G130366
GRMZM2G160174	GRMZM2G123495			GRMZM2G142088	GRMZM2G130398
GRMZM2G160268	GRMZM2G123558			GRMZM2G142640	GRMZM2G130440
GRMZM2G160428	GRMZM2G124321			GRMZM2G142705	GRMZM2G130454
GRMZM2G160504	GRMZM2G124473			GRMZM2G142825	GRMZM2G130544
GRMZM2G160541	GRMZM2G124509			GRMZM2G142932	GRMZM2G130889
GRMZM2G160569	GRMZM2G124617			GRMZM2G143234	GRMZM2G131070
GRMZM2G161102	GRMZM2G124890			GRMZM2G143235	GRMZM2G131205
GRMZM2G161154	GRMZM2G124918			GRMZM2G143246	GRMZM2G131321
GRMZM2G161295	GRMZM2G125054			GRMZM2G143354	GRMZM2G131769
GRMZM2G161310	GRMZM2G125271			GRMZM2G143450	GRMZM2G131785
GRMZM2G161418	GRMZM2G125314			GRMZM2G143725	GRMZM2G131957
GRMZM2G161459	GRMZM2G125482			GRMZM2G143745	GRMZM2G132238
GRMZM2G162233	GRMZM2G125487			GRMZM2G143756	GRMZM2G132623
GRMZM2G162290	GRMZM2G125557			GRMZM2G143780	GRMZM2G132759
GRMZM2G162292	GRMZM2G125635			GRMZM2G144083	GRMZM2G132796
GRMZM2G162450	GRMZM2G125642			GRMZM2G144153	GRMZM2G132804
GRMZM2G162525	GRMZM2G125728			GRMZM2G144254	GRMZM2G132978
GRMZM2G162598	GRMZM2G126010			GRMZM2G144282	GRMZM2G133023
GRMZM2G162776	GRMZM2G126190			GRMZM2G144739	GRMZM2G133082
GRMZM2G162786	GRMZM2G126218			GRMZM2G144890	GRMZM2G133173
GRMZM2G163059	GRMZM2G126386			GRMZM2G144997	GRMZM2G133396
GRMZM2G163159	GRMZM2G126656			GRMZM2G145104	GRMZM2G133400
GRMZM2G163398	GRMZM2G126691			GRMZM2G145313	GRMZM2G133566
GRMZM2G163444	GRMZM2G126706			GRMZM2G145374	GRMZM2G133756
GRMZM2G163468	GRMZM2G126749			GRMZM2G145412	GRMZM2G133802
GRMZM2G164224	GRMZM2G126795			GRMZM2G145496	GRMZM2G134023
GRMZM2G164229	GRMZM2G126873			GRMZM2G145594	GRMZM2G134073
GRMZM2G164263	GRMZM2G127123			GRMZM2G145709	GRMZM2G134183
GRMZM2G164265	GRMZM2G127139			GRMZM2G145794	GRMZM2G134227
GRMZM2G164340	GRMZM2G127147			GRMZM2G145814	GRMZM2G134235
GRMZM2G164352	GRMZM2G127308			GRMZM2G145870	GRMZM2G134430
GRMZM2G164378	GRMZM2G127821			GRMZM2G145905	GRMZM2G134545
GRMZM2G164426	GRMZM2G127846			GRMZM2G146020	GRMZM2G134613
GRMZM2G164454	GRMZM2G128012			GRMZM2G146115	GRMZM2G134957
GRMZM2G164489	GRMZM2G128078			GRMZM2G146152	GRMZM2G134980
GRMZM2G164663	GRMZM2G128189			GRMZM2G146190	GRMZM2G135091
GRMZM2G164814	GRMZM2G128466			GRMZM2G146358	GRMZM2G135199
GRMZM2G164948	GRMZM2G128971			GRMZM2G146380	GRMZM2G135387
GRMZM2G165044	GRMZM2G129108			GRMZM2G146697	GRMZM2G135586
GRMZM2G165099	GRMZM2G129246			GRMZM2G146847	GRMZM2G135727
GRMZM2G165195	GRMZM2G129354			GRMZM2G146885	GRMZM2G135743
GRMZM2G165387	GRMZM2G129428			GRMZM2G147158	GRMZM2G135893
GRMZM2G165428	GRMZM2G129777			GRMZM2G147327	GRMZM2G136072
GRMZM2G165567	GRMZM2G129783			GRMZM2G147390	GRMZM2G136113
GRMZM2G165679	GRMZM2G129815			GRMZM2G147422	GRMZM2G136155
GRMZM2G165901	GRMZM2G129879			GRMZM2G147459	GRMZM2G136266
GRMZM2G165914	GRMZM2G130064			GRMZM2G147623	GRMZM2G136443
GRMZM2G166035	GRMZM2G130101			GRMZM2G147726	GRMZM2G136567
GRMZM2G166145	GRMZM2G130173			GRMZM2G147727	GRMZM2G136750
GRMZM2G166281	GRMZM2G130230			GRMZM2G147791	GRMZM2G136803
GRMZM2G166345	GRMZM2G130358			GRMZM2G147811	GRMZM2G136895
GRMZM2G166537	GRMZM2G130366			GRMZM2G147854	GRMZM2G137352
GRMZM2G166597	GRMZM2G130379			GRMZM2G147869	GRMZM2G137366
GRMZM2G166713	GRMZM2G130398			GRMZM2G147882	GRMZM2G137468
GRMZM2G166976	GRMZM2G130442			GRMZM2G148277	GRMZM2G137673
GRMZM2G166987	GRMZM2G130544			GRMZM2G148904	GRMZM2G137839
GRMZM2G167245	GRMZM2G130889			GRMZM2G148909	GRMZM2G137985
GRMZM2G167836	GRMZM2G131087			GRMZM2G148962	GRMZM2G138410
GRMZM2G167872	GRMZM2G131205			GRMZM2G149211	GRMZM2G138523
GRMZM2G167892	GRMZM2G131243			GRMZM2G149238	GRMZM2G138589
GRMZM2G168200	GRMZM2G131539			GRMZM2G149315	GRMZM2G138881
GRMZM2G168269	GRMZM2G131785			GRMZM2G149321	GRMZM2G138937
GRMZM2G168301	GRMZM2G131969			GRMZM2G149414	GRMZM2G139210
GRMZM2G168337	GRMZM2G132238			GRMZM2G149543	GRMZM2G139300
GRMZM2G168707	GRMZM2G132519			GRMZM2G149662	GRMZM2G139675
GRMZM2G168721	GRMZM2G132623			GRMZM2G149775	GRMZM2G139714
GRMZM2G168888	GRMZM2G132690			GRMZM2G149809	GRMZM2G139882
GRMZM2G169184	GRMZM2G132706			GRMZM2G149923	GRMZM2G139900
GRMZM2G169293	GRMZM2G132759			GRMZM2G149975	GRMZM2G139941
GRMZM2G169372	GRMZM2G132796			GRMZM2G150193	GRMZM2G139952
GRMZM2G169398	GRMZM2G132804			GRMZM2G150264	GRMZM2G140095
GRMZM2G169539	GRMZM2G132847			GRMZM2G150521	GRMZM2G140116
GRMZM2G169681	GRMZM2G132978			GRMZM2G150691	GRMZM2G140150
GRMZM2G169773	GRMZM2G133018			GRMZM2G150772	GRMZM2G140160
GRMZM2G169820	GRMZM2G133756			GRMZM2G150901	GRMZM2G140455
GRMZM2G170035	GRMZM2G133802			GRMZM2G151015	GRMZM2G140537
GRMZM2G170128	GRMZM2G134182			GRMZM2G151230	GRMZM2G140609
GRMZM2G170595	GRMZM2G134227			GRMZM2G151407	GRMZM2G140758
GRMZM2G170812	GRMZM2G134398			GRMZM2G151496	GRMZM2G140970
GRMZM2G170842	GRMZM2G134613			GRMZM2G151519	GRMZM2G141216
GRMZM2G171051	GRMZM2G134761			GRMZM2G151671	GRMZM2G141665
GRMZM2G171080	GRMZM2G134957			GRMZM2G151923	GRMZM2G141723
GRMZM2G171401	GRMZM2G134980			GRMZM2G151934	GRMZM2G141818
GRMZM2G171435	GRMZM2G135029			GRMZM2G152016	GRMZM2G141925
GRMZM2G171468	GRMZM2G135727			GRMZM2G152089	GRMZM2G142013
GRMZM2G171476	GRMZM2G135743			GRMZM2G152123	GRMZM2G142063
GRMZM2G171620	GRMZM2G135893			GRMZM2G152189	GRMZM2G142660
GRMZM2G171628	GRMZM2G136113			GRMZM2G152370	GRMZM2G142718
GRMZM2G172032	GRMZM2G136219			GRMZM2G152451	GRMZM2G143086
GRMZM2G172204	GRMZM2G136266			GRMZM2G152477	GRMZM2G143173
GRMZM2G172322	GRMZM2G136443			GRMZM2G152552	GRMZM2G143205
GRMZM2G172834	GRMZM2G136803			GRMZM2G152616	GRMZM2G143211
GRMZM2G172900	GRMZM2G136857			GRMZM2G152921	GRMZM2G143238
GRMZM2G173669	GRMZM2G137120			GRMZM2G152962	GRMZM2G143389
GRMZM2G173721	GRMZM2G137329			GRMZM2G153087	GRMZM2G143402
GRMZM2G173923	GRMZM2G137366			GRMZM2G153227	GRMZM2G143499
GRMZM2G174145	GRMZM2G137673			GRMZM2G153541	GRMZM2G143591
GRMZM2G174221	GRMZM2G137839			GRMZM2G153704	GRMZM2G143602
GRMZM2G174481	GRMZM2G137968			GRMZM2G153823	GRMZM2G143767
GRMZM2G174644	GRMZM2G137985			GRMZM2G154036	GRMZM2G144021
GRMZM2G174669	GRMZM2G138410			GRMZM2G154245	GRMZM2G144051
GRMZM2G174673	GRMZM2G138425			GRMZM2G154366	GRMZM2G144224
GRMZM2G174926	GRMZM2G138523			GRMZM2G154487	GRMZM2G144387
GRMZM2G175423	GRMZM2G138624			GRMZM2G154509	GRMZM2G144480
GRMZM2G175574	GRMZM2G138881			GRMZM2G154628	GRMZM2G144635
GRMZM2G176085	GRMZM2G138987			GRMZM2G154678	GRMZM2G144653
GRMZM2G176499	GRMZM2G139210			GRMZM2G155073	GRMZM2G144985
GRMZM2G176662	GRMZM2G139419			GRMZM2G155096	GRMZM2G145175
GRMZM2G176698	GRMZM2G139675			GRMZM2G155329	GRMZM2G145280
GRMZM2G176820	GRMZM2G139689			GRMZM2G155546	GRMZM2G145390
GRMZM2G177005	GRMZM2G139714			GRMZM2G155837	GRMZM2G145461
GRMZM2G177203	GRMZM2G139803			GRMZM2G155935	GRMZM2G145518
GRMZM2G177231	GRMZM2G139815			GRMZM2G156004	GRMZM2G145655
GRMZM2G177412	GRMZM2G139882			GRMZM2G156174	GRMZM2G145715
GRMZM2G177508	GRMZM2G140116			GRMZM2G156246	GRMZM2G145840
GRMZM2G177659	GRMZM2G140150			GRMZM2G156310	GRMZM2G145951
GRMZM2G177842	GRMZM2G140455			GRMZM2G156459	GRMZM2G146280
GRMZM2G177937	GRMZM2G140726			GRMZM2G156516	GRMZM2G146354
GRMZM2G177947	GRMZM2G140758			GRMZM2G156861	GRMZM2G146374
GRMZM2G177970	GRMZM2G140837			GRMZM2G157269	GRMZM2G146422
GRMZM2G178169	GRMZM2G140924			GRMZM2G157296	GRMZM2G146446
GRMZM2G178192	GRMZM2G140970			GRMZM2G157317	GRMZM2G146614
GRMZM2G178244	GRMZM2G141214			GRMZM2G157329	GRMZM2G146754
GRMZM2G178254	GRMZM2G141432			GRMZM2G157878	GRMZM2G146913
GRMZM2G178681	GRMZM2G141526			GRMZM2G158489	GRMZM2G146951
GRMZM2G178829	GRMZM2G141704			GRMZM2G158526	GRMZM2G147014
GRMZM2G178892	GRMZM2G141723			GRMZM2G158629	GRMZM2G147026
GRMZM2G178906	GRMZM2G141818			GRMZM2G158662	GRMZM2G147046
GRMZM2G178960	GRMZM2G142013			GRMZM2G158682	GRMZM2G147191
GRMZM2G179294	GRMZM2G142093			GRMZM2G158887	GRMZM2G147243
GRMZM2G179459	GRMZM2G142502			GRMZM2G159028	GRMZM2G147701
GRMZM2G179507	GRMZM2G142544			GRMZM2G159053	GRMZM2G147880
GRMZM2G179518	GRMZM2G143389			GRMZM2G159145	GRMZM2G148098
GRMZM2G180027	GRMZM2G143402			GRMZM2G159643	GRMZM2G148133
GRMZM2G180218	GRMZM2G143499			GRMZM2G159691	GRMZM2G148200
GRMZM2G180335	GRMZM2G143602			GRMZM2G159756	GRMZM2G148281
GRMZM2G180418	GRMZM2G143767			GRMZM2G159759	GRMZM2G148323
GRMZM2G180419	GRMZM2G144051			GRMZM2G159777	GRMZM2G148387
GRMZM2G180422	GRMZM2G144153			GRMZM2G160174	GRMZM2G148709
GRMZM2G180558	GRMZM2G144224			GRMZM2G160231	GRMZM2G148744
GRMZM2G180612	GRMZM2G144387			GRMZM2G160273	GRMZM2G148908
GRMZM2G180699	GRMZM2G144635			GRMZM2G160504	GRMZM2G149022
GRMZM2G180704	GRMZM2G144653			GRMZM2G160506	GRMZM2G149028
GRMZM2G180720	GRMZM2G144705			GRMZM2G160515	GRMZM2G149265
GRMZM2G180930	GRMZM2G144950			GRMZM2G160541	GRMZM2G149452
GRMZM2G181269	GRMZM2G144985			GRMZM2G160569	GRMZM2G149556
GRMZM2G181371	GRMZM2G144997			GRMZM2G161154	GRMZM2G149576
GRMZM2G181376	GRMZM2G145175			GRMZM2G161293	GRMZM2G149704
GRMZM2G181542	GRMZM2G145280			GRMZM2G161302	GRMZM2G149717
GRMZM2G300348	GRMZM2G145500			GRMZM2G161418	GRMZM2G149952
GRMZM2G301071	GRMZM2G145655			GRMZM2G162007	GRMZM2G150014
GRMZM2G301271	GRMZM2G145715			GRMZM2G162079	GRMZM2G150058
GRMZM2G302195	GRMZM2G145951			GRMZM2G162109	GRMZM2G150160
GRMZM2G302604	GRMZM2G145958			GRMZM2G162127	GRMZM2G150242
GRMZM2G302639	GRMZM2G146111			GRMZM2G162184	GRMZM2G150251
GRMZM2G303044	GRMZM2G146280			GRMZM2G162290	GRMZM2G150302
GRMZM2G303149	GRMZM2G146374			GRMZM2G162359	GRMZM2G150496
GRMZM2G305007	GRMZM2G146614			GRMZM2G162525	GRMZM2G150631
GRMZM2G305154	GRMZM2G146677			GRMZM2G162640	GRMZM2G150683
GRMZM2G305264	GRMZM2G146754			GRMZM2G162786	GRMZM2G150806
GRMZM2G306345	GRMZM2G147026			GRMZM2G162992	GRMZM2G150841
GRMZM2G306851	GRMZM2G147046			GRMZM2G163154	GRMZM2G150867
GRMZM2G307252	GRMZM2G147191			GRMZM2G163159	GRMZM2G151087
GRMZM2G311665	GRMZM2G147243			GRMZM2G163398	GRMZM2G151195
GRMZM2G312693	GRMZM2G147268			GRMZM2G163468	GRMZM2G151418
GRMZM2G312970	GRMZM2G147279			GRMZM2G163939	GRMZM2G151516
GRMZM2G314094	GRMZM2G147430			GRMZM2G163998	GRMZM2G151582
GRMZM2G314661	GRMZM2G147614			GRMZM2G164062	GRMZM2G151706
GRMZM2G314882	GRMZM2G147701			GRMZM2G164224	GRMZM2G151916
GRMZM2G314955	GRMZM2G147787			GRMZM2G164229	GRMZM2G152041
GRMZM2G316967	GRMZM2G147819			GRMZM2G164263	GRMZM2G152328
GRMZM2G317450	GRMZM2G147862			GRMZM2G164265	GRMZM2G152548
GRMZM2G317451	GRMZM2G148098			GRMZM2G164340	GRMZM2G152561
GRMZM2G317938	GRMZM2G148323			GRMZM2G164352	GRMZM2G152889
GRMZM2G318346	GRMZM2G148387			GRMZM2G164426	GRMZM2G152891
GRMZM2G319402	GRMZM2G148772			GRMZM2G164440	GRMZM2G152929
GRMZM2G322817	GRMZM2G148796			GRMZM2G164489	GRMZM2G152952
GRMZM2G322846	GRMZM2G148855			GRMZM2G164538	GRMZM2G152955
GRMZM2G322953	GRMZM2G148867			GRMZM2G164663	GRMZM2G153208
GRMZM2G323912	GRMZM2G148872			GRMZM2G164761	GRMZM2G153378
GRMZM2G324390	GRMZM2G149028			GRMZM2G164948	GRMZM2G153450
GRMZM2G324886	GRMZM2G149115			GRMZM2G165044	GRMZM2G153454
GRMZM2G325650	GRMZM2G149224			GRMZM2G165195	GRMZM2G153792
GRMZM2G326272	GRMZM2G149383			GRMZM2G165383	GRMZM2G153945
GRMZM2G326545	GRMZM2G149422			GRMZM2G165567	GRMZM2G153977
GRMZM2G327059	GRMZM2G149428			GRMZM2G165631	GRMZM2G154229
GRMZM2G327394	GRMZM2G149535			GRMZM2G165679	GRMZM2G154312
GRMZM2G328060	GRMZM2G149556			GRMZM2G165817	GRMZM2G154332
GRMZM2G329119	GRMZM2G149576			GRMZM2G165901	GRMZM2G154344
GRMZM2G329532	GRMZM2G149580			GRMZM2G165914	GRMZM2G154394
GRMZM2G330019	GRMZM2G149704			GRMZM2G165931	GRMZM2G154397
GRMZM2G330430	GRMZM2G149788			GRMZM2G165944	GRMZM2G154499
GRMZM2G330526	GRMZM2G149952			GRMZM2G166035	GRMZM2G154505
GRMZM2G330690	GRMZM2G150014			GRMZM2G166145	GRMZM2G154621
GRMZM2G331253	GRMZM2G150058			GRMZM2G166281	GRMZM2G154892
GRMZM2G331368	GRMZM2G150160			GRMZM2G166345	GRMZM2G154896
GRMZM2G331723	GRMZM2G150190			GRMZM2G166537	GRMZM2G154954
GRMZM2G332560	GRMZM2G150248			GRMZM2G166597	GRMZM2G155232
GRMZM2G333659	GRMZM2G150251			GRMZM2G166987	GRMZM2G155321
GRMZM2G334899	GRMZM2G150289			GRMZM2G167245	GRMZM2G155709
GRMZM2G336871	GRMZM2G150295			GRMZM2G167548	GRMZM2G155753
GRMZM2G337191	GRMZM2G150616			GRMZM2G167812	GRMZM2G155776
GRMZM2G338702	GRMZM2G150631			GRMZM2G167872	GRMZM2G155836
GRMZM2G339563	GRMZM2G150683			GRMZM2G168269	GRMZM2G156013
GRMZM2G339699	GRMZM2G150754			GRMZM2G168281	GRMZM2G156068
GRMZM2G340305	GRMZM2G150758			GRMZM2G168301	GRMZM2G156069
GRMZM2G341404	GRMZM2G150806			GRMZM2G168337	GRMZM2G156251
GRMZM2G342243	GRMZM2G150813			GRMZM2G168375	GRMZM2G156255
GRMZM2G342401	GRMZM2G150867			GRMZM2G168510	GRMZM2G156476
GRMZM2G343543	GRMZM2G151087			GRMZM2G168681	GRMZM2G156490
GRMZM2G345725	GRMZM2G151200			GRMZM2G168707	GRMZM2G156638
GRMZM2G351382	GRMZM2G151516			GRMZM2G168855	GRMZM2G156756
GRMZM2G352428	GRMZM2G151582			GRMZM2G169184	GRMZM2G156785
GRMZM2G353076	GRMZM2G151706			GRMZM2G169293	GRMZM2G157010
GRMZM2G353103	GRMZM2G151916			GRMZM2G169363	GRMZM2G157034
GRMZM2G354053	GRMZM2G152041			GRMZM2G169372	GRMZM2G157247
GRMZM2G357296	GRMZM2G152079			GRMZM2G169384	GRMZM2G157334
GRMZM2G357595	GRMZM2G152089			GRMZM2G169398	GRMZM2G157470
GRMZM2G358009	GRMZM2G152461			GRMZM2G169539	GRMZM2G157481
GRMZM2G358416	GRMZM2G152548			GRMZM2G169773	GRMZM2G157596
GRMZM2G359505	GRMZM2G152686			GRMZM2G169820	GRMZM2G157598
GRMZM2G361074	GRMZM2G152777			GRMZM2G169890	GRMZM2G157683
GRMZM2G361220	GRMZM2G152853			GRMZM2G170457	GRMZM2G158009
GRMZM2G361652	GRMZM2G152889			GRMZM2G170595	GRMZM2G158062
GRMZM2G361699	GRMZM2G152891			GRMZM2G170692	GRMZM2G158162
GRMZM2G361902	GRMZM2G152929			GRMZM2G170842	GRMZM2G158304
GRMZM2G362718	GRMZM2G152952			GRMZM2G170969	GRMZM2G158568
GRMZM2G363116	GRMZM2G152955			GRMZM2G171401	GRMZM2G158818
GRMZM2G363183	GRMZM2G153178			GRMZM2G171406	GRMZM2G158972
GRMZM2G363186	GRMZM2G153215			GRMZM2G171435	GRMZM2G159013
GRMZM2G365298	GRMZM2G153745			GRMZM2G171468	GRMZM2G159034
GRMZM2G365961	GRMZM2G153792			GRMZM2G171476	GRMZM2G159134
GRMZM2G366270	GRMZM2G153887			GRMZM2G171987	GRMZM2G159171
GRMZM2G366392	GRMZM2G153920			GRMZM2G172032	GRMZM2G159179
GRMZM2G366681	GRMZM2G153928			GRMZM2G172159	GRMZM2G159237
GRMZM2G366935	GRMZM2G153977			GRMZM2G172204	GRMZM2G159389
GRMZM2G367650	GRMZM2G153984			GRMZM2G172427	GRMZM2G159535
GRMZM2G368486	GRMZM2G154223			GRMZM2G172758	GRMZM2G159908
GRMZM2G369047	GRMZM2G154229			GRMZM2G172834	GRMZM2G159926
GRMZM2G369839	GRMZM2G154312			GRMZM2G172900	GRMZM2G159956
GRMZM2G369912	GRMZM2G154332			GRMZM2G173309	GRMZM2G160032
GRMZM2G370175	GRMZM2G154344			GRMZM2G173413	GRMZM2G160211
GRMZM2G370777	GRMZM2G154397			GRMZM2G173615	GRMZM2G160370
GRMZM2G372297	GRMZM2G154499			GRMZM2G173669	GRMZM2G160454
GRMZM2G373717	GRMZM2G154505			GRMZM2G173826	GRMZM2G160458
GRMZM2G375807	GRMZM2G154565			GRMZM2G173874	GRMZM2G160463
GRMZM2G376595	GRMZM2G154621			GRMZM2G173943	GRMZM2G160527
GRMZM2G378762	GRMZM2G154628			GRMZM2G173962	GRMZM2G160563
GRMZM2G378907	GRMZM2G154641			GRMZM2G173978	GRMZM2G160614
GRMZM2G379540	GRMZM2G154648			GRMZM2G174202	GRMZM2G160842
GRMZM2G381473	GRMZM2G154892			GRMZM2G174221	GRMZM2G160994
GRMZM2G383540	GRMZM2G155232			GRMZM2G174246	GRMZM2G161019
GRMZM2G384090	GRMZM2G155321			GRMZM2G174481	GRMZM2G161087
GRMZM2G384661	GRMZM2G155357			GRMZM2G174549	GRMZM2G161244
GRMZM2G385050	GRMZM2G155662			GRMZM2G174610	GRMZM2G161245
GRMZM2G385287	GRMZM2G155709			GRMZM2G174644	GRMZM2G161545
GRMZM2G386817	GRMZM2G155753			GRMZM2G174719	GRMZM2G161641
GRMZM2G390889	GRMZM2G155776			GRMZM2G174926	GRMZM2G162145
GRMZM2G393334	GRMZM2G155836			GRMZM2G175419	GRMZM2G162316
GRMZM2G395354	GRMZM2G156068			GRMZM2G175574	GRMZM2G162347
GRMZM2G396540	GRMZM2G156069			GRMZM2G175728	GRMZM2G162382
GRMZM2G396752	GRMZM2G156227			GRMZM2G176304	GRMZM2G162486
GRMZM2G397247	GRMZM2G156476			GRMZM2G176375	GRMZM2G162697
GRMZM2G398500	GRMZM2G156756			GRMZM2G176394	GRMZM2G162893
GRMZM2G400167	GRMZM2G156765			GRMZM2G176397	GRMZM2G163067
GRMZM2G401139	GRMZM2G156785			GRMZM2G176499	GRMZM2G163081
GRMZM2G401308	GRMZM2G157010			GRMZM2G176548	GRMZM2G163247
GRMZM2G405090	GRMZM2G157034			GRMZM2G176605	GRMZM2G163418
GRMZM2G407249	GRMZM2G157113			GRMZM2G176698	GRMZM2G163798
GRMZM2G407631	GRMZM2G157247			GRMZM2G177005	GRMZM2G163848
GRMZM2G408242	GRMZM2G157334			GRMZM2G177203	GRMZM2G163996
GRMZM2G410757	GRMZM2G157350			GRMZM2G177218	GRMZM2G164185
GRMZM2G411159	GRMZM2G157369			GRMZM2G177231	GRMZM2G164358
GRMZM2G411536	GRMZM2G157470			GRMZM2G177575	GRMZM2G164400
GRMZM2G413897	GRMZM2G157598			GRMZM2G177617	GRMZM2G164493
GRMZM2G415538	GRMZM2G157679			GRMZM2G177631	GRMZM2G164527
GRMZM2G415846	GRMZM2G158062			GRMZM2G177659	GRMZM2G164584
GRMZM2G416322	GRMZM2G158479			GRMZM2G177842	GRMZM2G164647
GRMZM2G416751	GRMZM2G158568			GRMZM2G178102	GRMZM2G164743
GRMZM2G417485	GRMZM2G158972			GRMZM2G178244	GRMZM2G164797
GRMZM2G418232	GRMZM2G159171			GRMZM2G178681	GRMZM2G165461
GRMZM2G419891	GRMZM2G159535			GRMZM2G178807	GRMZM2G165535
GRMZM2G420310	GRMZM2G159908			GRMZM2G178829	GRMZM2G165597
GRMZM2G420436	GRMZM2G159924			GRMZM2G178892	GRMZM2G165619
GRMZM2G421240	GRMZM2G159926			GRMZM2G178906	GRMZM2G165926
GRMZM2G422210	GRMZM2G159956			GRMZM2G179220	GRMZM2G165961
GRMZM2G422212	GRMZM2G160032			GRMZM2G179294	GRMZM2G165998
GRMZM2G424832	GRMZM2G160184			GRMZM2G179459	GRMZM2G166049
GRMZM2G426802	GRMZM2G160211			GRMZM2G179550	GRMZM2G166089
GRMZM2G427087	GRMZM2G160370			GRMZM2G179638	GRMZM2G166459
GRMZM2G427097	GRMZM2G160417			GRMZM2G180335	GRMZM2G166659
GRMZM2G428119	GRMZM2G160463			GRMZM2G180471	GRMZM2G166694
GRMZM2G428168	GRMZM2G160527			GRMZM2G180596	GRMZM2G166759
GRMZM2G428179	GRMZM2G160563			GRMZM2G180704	GRMZM2G166767
GRMZM2G430394	GRMZM2G160614			GRMZM2G180720	GRMZM2G166780
GRMZM2G430600	GRMZM2G160842			GRMZM2G180916	GRMZM2G166855
GRMZM2G431030	GRMZM2G161087			GRMZM2G180951	GRMZM2G166985
GRMZM2G431350	GRMZM2G161493			GRMZM2G181018	GRMZM2G167428
GRMZM2G431900	GRMZM2G161641			GRMZM2G181104	GRMZM2G167492
GRMZM2G432642	GRMZM2G161668			GRMZM2G181269	GRMZM2G167794
GRMZM2G438438	GRMZM2G161868			GRMZM2G181371	GRMZM2G168087
GRMZM2G438551	GRMZM2G162347			GRMZM2G181376	GRMZM2G168439
GRMZM2G438722	GRMZM2G162382			GRMZM2G181484	GRMZM2G168629
GRMZM2G439311	GRMZM2G162486			GRMZM2G181542	GRMZM2G168674
GRMZM2G439884	GRMZM2G162749			GRMZM2G300111	GRMZM2G168744
GRMZM2G440221	GRMZM2G162758			GRMZM2G301860	GRMZM2G168762
GRMZM2G441903	GRMZM2G162764			GRMZM2G302639	GRMZM2G169013
GRMZM2G443495	GRMZM2G162893			GRMZM2G303044	GRMZM2G169152
GRMZM2G444623	GRMZM2G163067			GRMZM2G303374	GRMZM2G169201
GRMZM2G444643	GRMZM2G163081			GRMZM2G303655	GRMZM2G169360
GRMZM2G445163	GRMZM2G163193			GRMZM2G305027	GRMZM2G169654
GRMZM2G445575	GRMZM2G163247			GRMZM2G305046	GRMZM2G169671
GRMZM2G447632	GRMZM2G163277			GRMZM2G305066	GRMZM2G169726
GRMZM2G448446	GRMZM2G163418			GRMZM2G305264	GRMZM2G169927
GRMZM2G448607	GRMZM2G163437			GRMZM2G305856	GRMZM2G170044
GRMZM2G448651	GRMZM2G163798			GRMZM2G306741	GRMZM2G170120
GRMZM2G449123	GRMZM2G163809			GRMZM2G306851	GRMZM2G170281
GRMZM2G449165	GRMZM2G163905			GRMZM2G307252	GRMZM2G170307
GRMZM2G449681	GRMZM2G163914			GRMZM2G309847	GRMZM2G170313
GRMZM2G451187	GRMZM2G163939			GRMZM2G310158	GRMZM2G171232
GRMZM2G451314	GRMZM2G163988			GRMZM2G311220	GRMZM2G171277
GRMZM2G451882	GRMZM2G163996			GRMZM2G311914	GRMZM2G171311
GRMZM2G452671	GRMZM2G164113			GRMZM2G312693	GRMZM2G171387
GRMZM2G453424	GRMZM2G164185			GRMZM2G313009	GRMZM2G171420
GRMZM2G454056	GRMZM2G164318			GRMZM2G313184	GRMZM2G171600
GRMZM2G455075	GRMZM2G164325			GRMZM2G313529	GRMZM2G171604
GRMZM2G455128	GRMZM2G164358			GRMZM2G314882	GRMZM2G171613
GRMZM2G455817	GRMZM2G164413			GRMZM2G316534	GRMZM2G171622
GRMZM2G456422	GRMZM2G164558			GRMZM2G316967	GRMZM2G171664
GRMZM2G457544	GRMZM2G164584			GRMZM2G317931	GRMZM2G172132
GRMZM2G467159	GRMZM2G164715			GRMZM2G317938	GRMZM2G172152
GRMZM2G467184	GRMZM2G164743			GRMZM2G318346	GRMZM2G172210
GRMZM2G467338	GRMZM2G164797			GRMZM2G319022	GRMZM2G172244
GRMZM2G467756	GRMZM2G165042			GRMZM2G319345	GRMZM2G172376
GRMZM2G468260	GRMZM2G165179			GRMZM2G320269	GRMZM2G172491
GRMZM2G469380	GRMZM2G165255			GRMZM2G320689	GRMZM2G172642
GRMZM2G469477	GRMZM2G165418			GRMZM2G320708	GRMZM2G172932
GRMZM2G469523	GRMZM2G165461			GRMZM2G322129	GRMZM2G173272
GRMZM2G469795	GRMZM2G165619			GRMZM2G322817	GRMZM2G173317
GRMZM2G469969	GRMZM2G165919			GRMZM2G322846	GRMZM2G173341
GRMZM2G470075	GRMZM2G165926			GRMZM2G323470	GRMZM2G173563
GRMZM2G471357	GRMZM2G165972			GRMZM2G323622	GRMZM2G173630
GRMZM2G472231	GRMZM2G165998			GRMZM2G325907	GRMZM2G173718
GRMZM2G472248	GRMZM2G166049			GRMZM2G326545	GRMZM2G173858
GRMZM2G472625	GRMZM2G166383			GRMZM2G326643	GRMZM2G174048
GRMZM2G472770	GRMZM2G166639			GRMZM2G326933	GRMZM2G174128
GRMZM2G474462	GRMZM2G166665			GRMZM2G327059	GRMZM2G174204
GRMZM2G474531	GRMZM2G166694			GRMZM2G327189	GRMZM2G174249
GRMZM2G476555	GRMZM2G166877			GRMZM2G329119	GRMZM2G174274
GRMZM2G477236	GRMZM2G167356			GRMZM2G329229	GRMZM2G174347
GRMZM2G477503	GRMZM2G167428			GRMZM2G330019	GRMZM2G174558
GRMZM2G481261	GRMZM2G167613			GRMZM2G330430	GRMZM2G174730
GRMZM2G481452	GRMZM2G167669			GRMZM2G330526	GRMZM2G174807
GRMZM2G513103	GRMZM2G167694			GRMZM2G331368	GRMZM2G174984
GRMZM2G538535	GRMZM2G167758			GRMZM2G332259	GRMZM2G175031
GRMZM2G540538	GRMZM2G167886			GRMZM2G332838	GRMZM2G175134
GRMZM2G579432	GRMZM2G168002			GRMZM2G333454	GRMZM2G175140
GRMZM2G701082	GRMZM2G168087			GRMZM2G333980	GRMZM2G175177
GRMZM2G702026	GRMZM2G168143			GRMZM2G334899	GRMZM2G175761
GRMZM2G703582	GRMZM2G168176			GRMZM2G335593	GRMZM2G175797
GRMZM5G800558	GRMZM2G168629			GRMZM2G336783	GRMZM2G175818
GRMZM5G800734	GRMZM2G168674			GRMZM2G336871	GRMZM2G176028
GRMZM5G802899	GRMZM2G168762			GRMZM2G336879	GRMZM2G176358
GRMZM5G803981	GRMZM2G168917			GRMZM2G336909	GRMZM2G176407
GRMZM5G806449	GRMZM2G168956			GRMZM2G338259	GRMZM2G176455
GRMZM5G809546	GRMZM2G169005			GRMZM2G338809	GRMZM2G176595
GRMZM5G811797	GRMZM2G169201			GRMZM2G339736	GRMZM2G176707
GRMZM5G814314	GRMZM2G169405			GRMZM2G340359	GRMZM2G177001
GRMZM5G815839	GRMZM2G169516			GRMZM2G341159	GRMZM2G177077
GRMZM5G816110	GRMZM2G169671			GRMZM2G341410	GRMZM2G177229
GRMZM5G817886	GRMZM2G170044			GRMZM2G341729	GRMZM2G177242
GRMZM5G821024	GRMZM2G170120			GRMZM2G342243	GRMZM2G177276
GRMZM5G821439	GRMZM2G170313			GRMZM2G343543	GRMZM2G177324
GRMZM5G821755	GRMZM2G170896			GRMZM2G343688	GRMZM2G177654
GRMZM5G823629	GRMZM2G171060			GRMZM2G344163	GRMZM2G177895
GRMZM5G824629	GRMZM2G171311			GRMZM2G345725	GRMZM2G177912
GRMZM5G825110	GRMZM2G171387			GRMZM2G347361	GRMZM2G177914
GRMZM5G825524	GRMZM2G171420			GRMZM2G347623	GRMZM2G177974
GRMZM5G826194	GRMZM2G171423			GRMZM2G348866	GRMZM2G178278
GRMZM5G826714	GRMZM2G171469			GRMZM2G348909	GRMZM2G178294
GRMZM5G827266	GRMZM2G171488			GRMZM2G348959	GRMZM2G178341
GRMZM5G828182	GRMZM2G171507			GRMZM2G349187	GRMZM2G178517
GRMZM5G829840	GRMZM2G171600			GRMZM2G349791	GRMZM2G178576
GRMZM5G829894	GRMZM2G171604			GRMZM2G350312	GRMZM2G178787
GRMZM5G829928	GRMZM2G171613			GRMZM2G351469	GRMZM2G178797
GRMZM5G832138	GRMZM2G171664			GRMZM2G353076	GRMZM2G178822
GRMZM5G832380	GRMZM2G171871			GRMZM2G353103	GRMZM2G178875
GRMZM5G833660	GRMZM2G172210			GRMZM2G354053	GRMZM2G178958
GRMZM5G833747	GRMZM2G172214			GRMZM2G354621	GRMZM2G178960
GRMZM5G834837	GRMZM2G172244			GRMZM2G357296	GRMZM2G178968
GRMZM5G835323	GRMZM2G172376			GRMZM2G357631	GRMZM2G179024
GRMZM5G835677	GRMZM2G172491			GRMZM2G358059	GRMZM2G179063
GRMZM5G836222	GRMZM2G172621			GRMZM2G358416	GRMZM2G179253
GRMZM5G836250	GRMZM2G173272			GRMZM2G358606	GRMZM2G179281
GRMZM5G836429	GRMZM2G173315			GRMZM2G359234	GRMZM2G179351
GRMZM5G837108	GRMZM2G173317			GRMZM2G360681	GRMZM2G179454
GRMZM5G838414	GRMZM2G173563			GRMZM2G361074	GRMZM2G179737
GRMZM5G838435	GRMZM2G173597			GRMZM2G361220	GRMZM2G179793
GRMZM5G840002	GRMZM2G173630			GRMZM2G361652	GRMZM2G179985
GRMZM5G840560	GRMZM2G173700			GRMZM2G361699	GRMZM2G180244
GRMZM5G841920	GRMZM2G173710			GRMZM2G363038	GRMZM2G180372
GRMZM5G842071	GRMZM2G173718			GRMZM2G363116	GRMZM2G180430
GRMZM5G843368	GRMZM2G173978			GRMZM2G363183	GRMZM2G180509
GRMZM5G844080	GRMZM2G174048			GRMZM2G363186	GRMZM2G180558
GRMZM5G847530	GRMZM2G174347			GRMZM2G364208	GRMZM2G180575
GRMZM5G850019	GRMZM2G174572			GRMZM2G365035	GRMZM2G180578
GRMZM5G850966	GRMZM2G174574			GRMZM2G365185	GRMZM2G180724
GRMZM5G852329	GRMZM2G174596			GRMZM2G365374	GRMZM2G180863
GRMZM5G852502	GRMZM2G174807			GRMZM2G365961	GRMZM2G180909
GRMZM5G852833	GRMZM2G174919			GRMZM2G366392	GRMZM2G180967
GRMZM5G852968	GRMZM2G174984			GRMZM2G366681	GRMZM2G181135
GRMZM5G854334	GRMZM2G175031			GRMZM2G366935	GRMZM2G181153
GRMZM5G854613	GRMZM2G175177			GRMZM2G367026	GRMZM2G181359
GRMZM5G854901	GRMZM2G175562			GRMZM2G368486	GRMZM2G181422
GRMZM5G855014	GRMZM2G175816			GRMZM2G369047	GRMZM2G181551
GRMZM5G855672	GRMZM2G175818			GRMZM2G369839	GRMZM2G181607
GRMZM5G855860	GRMZM2G175860			GRMZM2G369912	GRMZM2G181637
GRMZM5G856297	GRMZM2G175989			GRMZM2G373717	GRMZM2G302405
GRMZM5G856837	GRMZM2G176028			GRMZM2G373914	GRMZM2G302601
GRMZM5G857303	GRMZM2G176253			GRMZM2G375807	GRMZM2G303465
GRMZM5G860810	GRMZM2G176358			GRMZM2G376918	GRMZM2G305115
GRMZM5G862131	GRMZM2G176506			GRMZM2G378762	GRMZM2G305900
GRMZM5G862540	GRMZM2G176707			GRMZM2G378907	GRMZM2G306028
GRMZM5G862817	GRMZM2G176737			GRMZM2G379780	GRMZM2G308689
GRMZM5G862931	GRMZM2G177077			GRMZM2G380094	GRMZM2G310115
GRMZM5G863385	GRMZM2G177229			GRMZM2G381386	GRMZM2G310368
GRMZM5G864319	GRMZM2G177276			GRMZM2G381473	GRMZM2G310947
GRMZM5G864414	GRMZM2G177324			GRMZM2G382104	GRMZM2G311036
GRMZM5G866082	GRMZM2G177878			GRMZM2G382413	GRMZM2G312075
GRMZM5G866336	GRMZM2G177895			GRMZM2G383404	GRMZM2G312274
GRMZM5G866627	GRMZM2G177912			GRMZM2G383540	GRMZM2G312839
GRMZM5G866758	GRMZM2G178294			GRMZM2G384090	GRMZM2G314133
GRMZM5G866843	GRMZM2G178341			GRMZM2G385287	GRMZM2G314396
GRMZM5G867390	GRMZM2G178356			GRMZM2G386163	GRMZM2G314898
GRMZM5G867798	GRMZM2G178415			GRMZM2G386228	GRMZM2G314955
GRMZM5G868062	GRMZM2G178618			GRMZM2G386817	GRMZM2G315931
GRMZM5G868664	GRMZM2G178663			GRMZM2G386991	GRMZM2G317743
GRMZM5G870219	GRMZM2G178822			GRMZM2G387076	GRMZM2G317900
GRMZM5G870342	GRMZM2G178859			GRMZM2G392863	GRMZM2G319138
GRMZM5G870572	GRMZM2G178886			GRMZM2G393334	GRMZM2G319357
GRMZM5G872499	GRMZM2G178958			GRMZM2G395236	GRMZM2G319747
GRMZM5G874562	GRMZM2G178968			GRMZM2G395354	GRMZM2G320135
GRMZM5G876434	GRMZM2G179024			GRMZM2G396540	GRMZM2G320298
GRMZM5G878070	GRMZM2G179106			GRMZM2G396752	GRMZM2G320307
GRMZM5G878139	GRMZM2G179292			GRMZM2G399073	GRMZM2G320325
GRMZM5G878153	GRMZM2G179329			GRMZM2G399320	GRMZM2G320373
GRMZM5G880508	GRMZM2G179349			GRMZM2G399921	GRMZM2G320399
GRMZM5G881775	GRMZM2G179476			GRMZM2G399961	GRMZM2G321239
GRMZM5G882228	GRMZM2G179689			GRMZM2G401009	GRMZM2G323387
GRMZM5G882708	GRMZM2G179703			GRMZM2G401139	GRMZM2G323844
GRMZM5G883149	GRMZM2G180160			GRMZM2G401308	GRMZM2G324390
GRMZM5G883601	GRMZM2G180430			GRMZM2G402417	GRMZM2G324544
GRMZM5G883993	GRMZM2G180575			GRMZM2G402493	GRMZM2G324956
GRMZM5G885285	GRMZM2G180578			GRMZM2G404126	GRMZM2G325679
GRMZM5G885392	GRMZM2G180724			GRMZM2G404702	GRMZM2G325749
GRMZM5G886257	GRMZM2G180847			GRMZM2G405090	GRMZM2G326116
GRMZM5G887068	GRMZM2G180863			GRMZM2G405662	GRMZM2G327564
GRMZM5G888860	GRMZM2G180920			GRMZM2G406674	GRMZM2G327692
GRMZM5G890561	GRMZM2G180967			GRMZM2G408242	GRMZM2G327890
GRMZM5G890665	GRMZM2G180988			GRMZM2G409430	GRMZM2G329144
GRMZM5G891159	GRMZM2G180990			GRMZM2G409722	GRMZM2G329306
GRMZM5G892522	GRMZM2G181236			GRMZM2G410991	GRMZM2G329864
GRMZM5G892645	GRMZM2G181258			GRMZM2G411159	GRMZM2G330635
GRMZM5G892742	GRMZM2G181546			GRMZM2G411177	GRMZM2G330772
GRMZM5G895313	GRMZM2G181637			GRMZM2G411536	GRMZM2G331015
GRMZM5G895933	GRMZM2G301536			GRMZM2G412234	GRMZM2G332412
GRMZM5G896604	GRMZM2G301885			GRMZM2G413162	GRMZM2G332522
GRMZM5G897592	GRMZM2G302405			GRMZM2G413897	GRMZM2G334409
GRMZM5G898597	GRMZM2G303465			GRMZM2G414043	GRMZM2G335521
GRMZM5G898735	GRMZM2G304687			GRMZM2G415846	GRMZM2G338333
GRMZM5G898768	GRMZM2G305115			GRMZM2G416105	GRMZM2G338493
GRMZM5G899787	GRMZM2G305851			GRMZM2G416751	GRMZM2G341309
GRMZM5G899851	GRMZM2G306028			GRMZM2G416935	GRMZM2G341959
	GRMZM2G306105			GRMZM2G417485	GRMZM2G344279
	GRMZM2G308689			GRMZM2G419844	GRMZM2G347645
	GRMZM2G310115			GRMZM2G419891	GRMZM2G348512
	GRMZM2G310368			GRMZM2G420108	GRMZM2G349709
	GRMZM2G312075			GRMZM2G420310	GRMZM2G349749
	GRMZM2G312521			GRMZM2G421240	GRMZM2G349895
	GRMZM2G312910			GRMZM2G422212	GRMZM2G349988
	GRMZM2G312997			GRMZM2G424832	GRMZM2G350225
	GRMZM2G313009			GRMZM2G426046	GRMZM2G350711
	GRMZM2G314707			GRMZM2G427087	GRMZM2G351582
	GRMZM2G315375			GRMZM2G427451	GRMZM2G352756
	GRMZM2G316749			GRMZM2G427815	GRMZM2G355572
	GRMZM2G317098			GRMZM2G428119	GRMZM2G356839
	GRMZM2G317900			GRMZM2G428168	GRMZM2G357399
	GRMZM2G318010			GRMZM2G428179	GRMZM2G359070
	GRMZM2G318213			GRMZM2G429396	GRMZM2G360339
	GRMZM2G319357			GRMZM2G429714	GRMZM2G360688
	GRMZM2G319781			GRMZM2G430052	GRMZM2G361049
	GRMZM2G320135			GRMZM2G430600	GRMZM2G361115
	GRMZM2G320307			GRMZM2G431350	GRMZM2G362312
	GRMZM2G320325			GRMZM2G431900	GRMZM2G364060
	GRMZM2G321778			GRMZM2G432480	GRMZM2G364068
	GRMZM2G323024			GRMZM2G432662	GRMZM2G364375
	GRMZM2G324643			GRMZM2G433184	GRMZM2G366150
	GRMZM2G324956			GRMZM2G435373	GRMZM2G366520
	GRMZM2G325131			GRMZM2G436429	GRMZM2G369260
	GRMZM2G325139			GRMZM2G437481	GRMZM2G369931
	GRMZM2G325575			GRMZM2G438551	GRMZM2G371271
	GRMZM2G325643			GRMZM2G439311	GRMZM2G371795
	GRMZM2G325679			GRMZM2G439350	GRMZM2G371944
	GRMZM2G325749			GRMZM2G439589	GRMZM2G372068
	GRMZM2G326270			GRMZM2G440221	GRMZM2G373859
	GRMZM2G326783			GRMZM2G440866	GRMZM2G374881
	GRMZM2G327564			GRMZM2G441656	GRMZM2G375113
	GRMZM2G327692			GRMZM2G441903	GRMZM2G375116
	GRMZM2G329144			GRMZM2G443495	GRMZM2G375159
	GRMZM2G329325			GRMZM2G444560	GRMZM2G375504
	GRMZM2G329864			GRMZM2G444643	GRMZM2G375904
	GRMZM2G330024			GRMZM2G445163	GRMZM2G376542
	GRMZM2G330635			GRMZM2G445169	GRMZM2G377647
	GRMZM2G332495			GRMZM2G445575	GRMZM2G378452
	GRMZM2G332505			GRMZM2G446960	GRMZM2G379773
	GRMZM2G333049			GRMZM2G447632	GRMZM2G380361
	GRMZM2G334628			GRMZM2G448446	GRMZM2G381059
	GRMZM2G334722			GRMZM2G448607	GRMZM2G381378
	GRMZM2G335521			GRMZM2G448651	GRMZM2G382673
	GRMZM2G336908			GRMZM2G448834	GRMZM2G382914
	GRMZM2G337113			GRMZM2G450424	GRMZM2G383408
	GRMZM2G337819			GRMZM2G450939	GRMZM2G385338
	GRMZM2G338333			GRMZM2G451314	GRMZM2G385989
	GRMZM2G339866			GRMZM2G451357	GRMZM2G387383
	GRMZM2G341309			GRMZM2G453424	GRMZM2G387837
	GRMZM2G344205			GRMZM2G454056	GRMZM2G389768
	GRMZM2G344279			GRMZM2G455433	GRMZM2G390076
	GRMZM2G344848			GRMZM2G459820	GRMZM2G390334
	GRMZM2G345493			GRMZM2G459874	GRMZM2G390489
	GRMZM2G345544			GRMZM2G460138	GRMZM2G391286
	GRMZM2G346133			GRMZM2G462417	GRMZM2G391364
	GRMZM2G346455			GRMZM2G462803	GRMZM2G392975
	GRMZM2G346982			GRMZM2G464000	GRMZM2G393002
	GRMZM2G347645			GRMZM2G465133	GRMZM2G393529
	GRMZM2G348512			GRMZM2G465723	GRMZM2G395535
	GRMZM2G349344			GRMZM2G466545	GRMZM2G395844
	GRMZM2G349709			GRMZM2G467159	GRMZM2G396846
	GRMZM2G349745			GRMZM2G467184	GRMZM2G398603
	GRMZM2G349996			GRMZM2G467338	GRMZM2G398755
	GRMZM2G350225			GRMZM2G467756	GRMZM2G399284
	GRMZM2G350711			GRMZM2G468260	GRMZM2G399677
	GRMZM2G351018			GRMZM2G469380	GRMZM2G400497
	GRMZM2G351330			GRMZM2G469551	GRMZM2G400784
	GRMZM2G351577			GRMZM2G469795	GRMZM2G400961
	GRMZM2G351582			GRMZM2G469969	GRMZM2G401664
	GRMZM2G353444			GRMZM2G472231	GRMZM2G402002
	GRMZM2G354319			GRMZM2G472248	GRMZM2G404897
	GRMZM2G356545			GRMZM2G472625	GRMZM2G404922
	GRMZM2G357399			GRMZM2G474119	GRMZM2G404973
	GRMZM2G359038			GRMZM2G474236	GRMZM2G406014
	GRMZM2G359070			GRMZM2G475059	GRMZM2G406074
	GRMZM2G360021			GRMZM2G475293	GRMZM2G406099
	GRMZM2G360339			GRMZM2G475380	GRMZM2G406119
	GRMZM2G360517			GRMZM2G475899	GRMZM2G407495
	GRMZM2G361611			GRMZM2G476555	GRMZM2G408174
	GRMZM2G362312			GRMZM2G477139	GRMZM2G408706
	GRMZM2G362368			GRMZM2G477236	GRMZM2G410175
	GRMZM2G364068			GRMZM2G477340	GRMZM2G410812
	GRMZM2G365515			GRMZM2G478160	GRMZM2G411764
	GRMZM2G366065			GRMZM2G479125	GRMZM2G412604
	GRMZM2G366150			GRMZM2G479885	GRMZM2G413337
	GRMZM2G366301			GRMZM2G480364	GRMZM2G414496
	GRMZM2G366373			GRMZM2G481452	GRMZM2G414813
	GRMZM2G366622			GRMZM2G481548	GRMZM2G416019
	GRMZM2G367638			GRMZM2G481730	GRMZM2G416110
	GRMZM2G369956			GRMZM2G482256	GRMZM2G416184
	GRMZM2G371271			GRMZM2G488465	GRMZM2G416632
	GRMZM2G371795			GRMZM2G513103	GRMZM2G418515
	GRMZM2G371944			GRMZM2G538535	GRMZM2G418604
	GRMZM2G372475			GRMZM2G539821	GRMZM2G419938
	GRMZM2G373859			GRMZM2G540538	GRMZM2G420883
	GRMZM2G374088			GRMZM2G548817	GRMZM2G420910
	GRMZM2G374881			GRMZM2G553687	GRMZM2G420926
	GRMZM2G375904			GRMZM2G556667	GRMZM2G421491
	GRMZM2G376416			GRMZM2G565140	GRMZM2G421857
	GRMZM2G377115			GRMZM2G567452	GRMZM2G423202
	GRMZM2G378121			GRMZM2G574782	GRMZM2G423337
	GRMZM2G379053			GRMZM2G579432	GRMZM2G423917
	GRMZM2G380361			GRMZM2G700188	GRMZM2G423956
	GRMZM2G380414			GRMZM2G701082	GRMZM2G424053
	GRMZM2G380457			GRMZM2G701180	GRMZM2G424147
	GRMZM2G381051			GRMZM2G702026	GRMZM2G425004
	GRMZM2G382106			GRMZM2G703490	GRMZM2G425230
	GRMZM2G382569			GRMZM2G703858	GRMZM2G425249
	GRMZM2G382673			GRMZM5G800286	GRMZM2G425774
	GRMZM2G382914			GRMZM5G800734	GRMZM2G425863
	GRMZM2G383408			GRMZM5G805585	GRMZM2G426200
	GRMZM2G385989			GRMZM5G806182	GRMZM2G428964
	GRMZM2G386261			GRMZM5G806449	GRMZM2G428987
	GRMZM2G388703			GRMZM5G810727	GRMZM2G429118
	GRMZM2G389944			GRMZM5G812923	GRMZM2G429128
	GRMZM2G390076			GRMZM5G813092	GRMZM2G431039
	GRMZM2G390334			GRMZM5G814035	GRMZM2G431243
	GRMZM2G390489			GRMZM5G814314	GRMZM2G432060
	GRMZM2G390876			GRMZM5G815839	GRMZM2G432566
	GRMZM2G391286			GRMZM5G816356	GRMZM2G433767
	GRMZM2G391364			GRMZM5G816386	GRMZM2G436084
	GRMZM2G392975			GRMZM5G817886	GRMZM2G436092
	GRMZM2G393897			GRMZM5G818887	GRMZM2G436199
	GRMZM2G395778			GRMZM5G821024	GRMZM2G436328
	GRMZM2G395844			GRMZM5G823629	GRMZM2G436533
	GRMZM2G396114			GRMZM5G825524	GRMZM2G436947
	GRMZM2G396527			GRMZM5G826174	GRMZM2G438243
	GRMZM2G396550			GRMZM5G826714	GRMZM2G438673
	GRMZM2G398603			GRMZM5G827171	GRMZM2G440208
	GRMZM2G398755			GRMZM5G827266	GRMZM2G440968
	GRMZM2G399183			GRMZM5G828139	GRMZM2G442128
	GRMZM2G399284			GRMZM5G829840	GRMZM2G442658
	GRMZM2G400907			GRMZM5G829894	GRMZM2G443265
	GRMZM2G400961			GRMZM5G830874	GRMZM2G443509
	GRMZM2G402092			GRMZM5G830983	GRMZM2G443655
	GRMZM2G402319			GRMZM5G832473	GRMZM2G443728
	GRMZM2G402675			GRMZM5G833660	GRMZM2G445100
	GRMZM2G402936			GRMZM5G835323	GRMZM2G445634
	GRMZM2G403915			GRMZM5G836222	GRMZM2G446185
	GRMZM2G404897			GRMZM5G836429	GRMZM2G447347
	GRMZM2G406014			GRMZM5G836610	GRMZM2G447617
	GRMZM2G406074			GRMZM5G837108	GRMZM2G447745
	GRMZM2G406119			GRMZM5G839014	GRMZM2G448368
	GRMZM2G406712			GRMZM5G839592	GRMZM2G448456
	GRMZM2G407146			GRMZM5G840560	GRMZM2G448633
	GRMZM2G407495			GRMZM5G842058	GRMZM2G450044
	GRMZM2G408706			GRMZM5G842071	GRMZM2G450163
	GRMZM2G408768			GRMZM5G843991	GRMZM2G450717
	GRMZM2G408963			GRMZM5G844080	GRMZM2G450920
	GRMZM2G410766			GRMZM5G844257	GRMZM2G451007
	GRMZM2G410812			GRMZM5G846196	GRMZM2G451254
	GRMZM2G410916			GRMZM5G846811	GRMZM2G451281
	GRMZM2G412604			GRMZM5G847530	GRMZM2G451327
	GRMZM2G414537			GRMZM5G848945	GRMZM2G451672
	GRMZM2G414813			GRMZM5G850027	GRMZM2G452630
	GRMZM2G415491			GRMZM5G850966	GRMZM2G453349
	GRMZM2G415791			GRMZM5G851654	GRMZM2G453388
	GRMZM2G416110			GRMZM5G852329	GRMZM2G453794
	GRMZM2G416184			GRMZM5G852502	GRMZM2G455687
	GRMZM2G416484			GRMZM5G852833	GRMZM2G456000
	GRMZM2G416625			GRMZM5G854613	GRMZM2G456997
	GRMZM2G416632			GRMZM5G855672	GRMZM2G457125
	GRMZM2G417715			GRMZM5G856598	GRMZM2G457267
	GRMZM2G418515			GRMZM5G856837	GRMZM2G457697
	GRMZM2G418604			GRMZM5G860214	GRMZM2G458082
	GRMZM2G419328			GRMZM5G860498	GRMZM2G460617
	GRMZM2G419694			GRMZM5G860810	GRMZM2G460861
	GRMZM2G420865			GRMZM5G862540	GRMZM2G460866
	GRMZM2G420883			GRMZM5G862817	GRMZM2G462140
	GRMZM2G420926			GRMZM5G863602	GRMZM2G465287
	GRMZM2G421212			GRMZM5G864266	GRMZM2G465333
	GRMZM2G421491			GRMZM5G864319	GRMZM2G465833
	GRMZM2G421857			GRMZM5G864414	GRMZM2G466044
	GRMZM2G423917			GRMZM5G866627	GRMZM2G467717
	GRMZM2G423956			GRMZM5G866758	GRMZM2G468693
	GRMZM2G424053			GRMZM5G868062	GRMZM2G468932
	GRMZM2G424147			GRMZM5G868273	GRMZM2G471269
	GRMZM2G425004			GRMZM5G868664	GRMZM2G471529
	GRMZM2G425072			GRMZM5G870253	GRMZM2G473250
	GRMZM2G425249			GRMZM5G870342	GRMZM2G473533
	GRMZM2G426200			GRMZM5G871262	GRMZM2G473709
	GRMZM2G426415			GRMZM5G872373	GRMZM2G473788
	GRMZM2G426953			GRMZM5G872499	GRMZM2G473906
	GRMZM2G426964			GRMZM5G872997	GRMZM2G474088
	GRMZM2G428242			GRMZM5G873586	GRMZM2G474092
	GRMZM2G428391			GRMZM5G876434	GRMZM2G474602
	GRMZM2G428964			GRMZM5G876638	GRMZM2G474798
	GRMZM2G429128			GRMZM5G877647	GRMZM2G475148
	GRMZM2G429241			GRMZM5G878139	GRMZM2G476652
	GRMZM2G432060			GRMZM5G878153	GRMZM2G477325
	GRMZM2G432566			GRMZM5G879116	GRMZM2G477846
	GRMZM2G433333			GRMZM5G881498	GRMZM2G478417
	GRMZM2G433591			GRMZM5G881775	GRMZM2G479110
	GRMZM2G433767			GRMZM5G881965	GRMZM2G479608
	GRMZM2G436001			GRMZM5G882228	GRMZM2G480686
	GRMZM2G436084			GRMZM5G882708	GRMZM2G480687
	GRMZM2G436092			GRMZM5G883149	GRMZM2G481291
	GRMZM2G436199			GRMZM5G883601	GRMZM2G481755
	GRMZM2G436533			GRMZM5G883632	GRMZM2G517332
	GRMZM2G436593			GRMZM5G883969	GRMZM2G524711
	GRMZM2G436947			GRMZM5G884972	GRMZM2G527891
	GRMZM2G436981			GRMZM5G885285	GRMZM2G542272
	GRMZM2G436986			GRMZM5G887068	GRMZM2G554483
	GRMZM2G440951			GRMZM5G888860	GRMZM2G556522
	GRMZM2G440968			GRMZM5G890561	GRMZM2G565940
	GRMZM2G442128			GRMZM5G892645	GRMZM2G569855
	GRMZM2G442277			GRMZM5G892742	GRMZM2G569948
	GRMZM2G443265			GRMZM5G895188	GRMZM2G700683
	GRMZM2G443340			GRMZM5G896731	GRMZM2G700806
	GRMZM2G443453			GRMZM5G897958	GRMZM2G701004
	GRMZM2G443655			GRMZM5G898597	GRMZM2G701221
	GRMZM2G443728			GRMZM5G898867	GRMZM2G702991
	GRMZM2G444743			GRMZM5G898887	GRMZM5G800835
	GRMZM2G444748			GRMZM5G899787	GRMZM5G801651
	GRMZM2G445602			GRMZM5G899851	GRMZM5G801793
	GRMZM2G446185				GRMZM5G802392
	GRMZM2G446872				GRMZM5G803318
	GRMZM2G447617				GRMZM5G803355
	GRMZM2G447745				GRMZM5G803952
	GRMZM2G447987				GRMZM5G804575
	GRMZM2G448213				GRMZM5G805105
	GRMZM2G448456				GRMZM5G805627
	GRMZM2G448656				GRMZM5G806975
	GRMZM2G449909				GRMZM5G808624
	GRMZM2G450044				GRMZM5G809265
	GRMZM2G450125				GRMZM5G809335
	GRMZM2G451672				GRMZM5G813584
	GRMZM2G452630				GRMZM5G814389
	GRMZM2G452807				GRMZM5G815009
	GRMZM2G453794				GRMZM5G815165
	GRMZM2G455749				GRMZM5G815894
	GRMZM2G456000				GRMZM5G816110
	GRMZM2G456086				GRMZM5G817037
	GRMZM2G457267				GRMZM5G817764
	GRMZM2G457697				GRMZM5G819302
	GRMZM2G459291				GRMZM5G819919
	GRMZM2G460566				GRMZM5G820727
	GRMZM2G460860				GRMZM5G821139
	GRMZM2G460861				GRMZM5G822180
	GRMZM2G460866				GRMZM5G822591
	GRMZM2G461356				GRMZM5G823891
	GRMZM2G462140				GRMZM5G824600
	GRMZM2G462325				GRMZM5G825609
	GRMZM2G463730				GRMZM5G825854
	GRMZM2G463913				GRMZM5G826838
	GRMZM2G463996				GRMZM5G827205
	GRMZM2G464328				GRMZM5G827575
	GRMZM2G465333				GRMZM5G828229
	GRMZM2G468855				GRMZM5G829297
	GRMZM2G468932				GRMZM5G830403
	GRMZM2G471805				GRMZM5G832994
	GRMZM2G471904				GRMZM5G833140
	GRMZM2G472266				GRMZM5G834205
	GRMZM2G472852				GRMZM5G834354
	GRMZM2G473250				GRMZM5G835276
	GRMZM2G473709				GRMZM5G837606
	GRMZM2G474651				GRMZM5G837822
	GRMZM2G474769				GRMZM5G838098
	GRMZM2G475017				GRMZM5G840487
	GRMZM2G475148				GRMZM5G842517
	GRMZM2G475305				GRMZM5G844195
	GRMZM2G475495				GRMZM5G844562
	GRMZM2G477846				GRMZM5G845755
	GRMZM2G478417				GRMZM5G846140
	GRMZM2G478568				GRMZM5G846548
	GRMZM2G478798				GRMZM5G847707
	GRMZM2G479110				GRMZM5G847982
	GRMZM2G479529				GRMZM5G848768
	GRMZM2G479608				GRMZM5G852185
	GRMZM2G479744				GRMZM5G852886
	GRMZM2G479760				GRMZM5G853245
	GRMZM2G481291				GRMZM5G854045
	GRMZM2G481755				GRMZM5G854334
	GRMZM2G481843				GRMZM5G854473
	GRMZM2G488458				GRMZM5G855337
	GRMZM2G493395				GRMZM5G858317
	GRMZM2G506602				GRMZM5G858887
	GRMZM2G517332				GRMZM5G860761
	GRMZM2G517972				GRMZM5G860976
	GRMZM2G524711				GRMZM5G862101
	GRMZM2G531738				GRMZM5G862109
	GRMZM2G542272				GRMZM5G862488
	GRMZM2G543629				GRMZM5G863846
	GRMZM2G555972				GRMZM5G865769
	GRMZM2G565940				GRMZM5G866334
	GRMZM2G569855				GRMZM5G866954
	GRMZM2G569948				GRMZM5G868222
	GRMZM2G588223				GRMZM5G870752
	GRMZM2G700188				GRMZM5G871143
	GRMZM2G701004				GRMZM5G872256
	GRMZM2G701063				GRMZM5G872502
	GRMZM2G702991				GRMZM5G873287
	GRMZM5G800344				GRMZM5G874270
	GRMZM5G800835				GRMZM5G874568
	GRMZM5G801651				GRMZM5G874697
	GRMZM5G801793				GRMZM5G876616
	GRMZM5G802115				GRMZM5G876621
	GRMZM5G803318				GRMZM5G877316
	GRMZM5G805105				GRMZM5G877500
	GRMZM5G806182				GRMZM5G877941
	GRMZM5G806975				GRMZM5G878044
	GRMZM5G808610				GRMZM5G878558
	GRMZM5G809265				GRMZM5G879882
	GRMZM5G809335				GRMZM5G881803
	GRMZM5G810061				GRMZM5G885445
	GRMZM5G814089				GRMZM5G886109
	GRMZM5G815009				GRMZM5G887303
	GRMZM5G815165				GRMZM5G887389
	GRMZM5G815894				GRMZM5G890843
	GRMZM5G817037				GRMZM5G891969
	GRMZM5G817759				GRMZM5G892361
	GRMZM5G817764				GRMZM5G893055
	GRMZM5G818760				GRMZM5G893444
	GRMZM5G818887				GRMZM5G893912
	GRMZM5G819302				GRMZM5G894110
	GRMZM5G819919				GRMZM5G895554
	GRMZM5G821637				GRMZM5G895573
	GRMZM5G821988				GRMZM5G897818
	GRMZM5G822449				GRMZM5G898471
	GRMZM5G825759				GRMZM5G898880
	GRMZM5G825854				GRMZM5G899149
	GRMZM5G827496				GRMZM5G899300
	GRMZM5G827575
	GRMZM5G828229
	GRMZM5G829297
	GRMZM5G831584
	GRMZM5G832229
	GRMZM5G832994
	GRMZM5G833140
	GRMZM5G834205
	GRMZM5G834952
	GRMZM5G835235
	GRMZM5G836910
	GRMZM5G838098
	GRMZM5G839757
	GRMZM5G839763
	GRMZM5G840582
	GRMZM5G841101
	GRMZM5G842686
	GRMZM5G844195
	GRMZM5G845611
	GRMZM5G846343
	GRMZM5G846548
	GRMZM5G847707
	GRMZM5G847982
	GRMZM5G848138
	GRMZM5G848182
	GRMZM5G848768
	GRMZM5G852185
	GRMZM5G854045
	GRMZM5G854473
	GRMZM5G856084
	GRMZM5G858887
	GRMZM5G860137
	GRMZM5G862071
	GRMZM5G862101
	GRMZM5G862109
	GRMZM5G862488
	GRMZM5G862663
	GRMZM5G863344
	GRMZM5G863846
	GRMZM5G865543
	GRMZM5G865769
	GRMZM5G866334
	GRMZM5G868908
	GRMZM5G869196
	GRMZM5G870170
	GRMZM5G870176
	GRMZM5G870446
	GRMZM5G870752
	GRMZM5G871143
	GRMZM5G871418
	GRMZM5G872068
	GRMZM5G872256
	GRMZM5G873287
	GRMZM5G873681
	GRMZM5G874270
	GRMZM5G874277
	GRMZM5G874568
	GRMZM5G874697
	GRMZM5G875238
	GRMZM5G875864
	GRMZM5G876616
	GRMZM5G876621
	GRMZM5G877077
	GRMZM5G877316
	GRMZM5G877941
	GRMZM5G879527
	GRMZM5G879882
	GRMZM5G881803
	GRMZM5G883043
	GRMZM5G885445
	GRMZM5G885644
	GRMZM5G887303
	GRMZM5G887389
	GRMZM5G888196
	GRMZM5G890843
	GRMZM5G891969
	GRMZM5G893444
	GRMZM5G895554
	GRMZM5G895573
	GRMZM5G897818
	GRMZM5G898471
	GRMZM5G898880
	GRMZM5G898915
	GRMZM5G899080
	GRMZM5G899149
	GRMZM5G899300
